# Supplementary material for: Patient-specific identification of genome-wide DNA-methylation differences between intracranial and extracranial melanoma metastases
Source: Sci Rep. 2023 Jan 9;13:444. doi: 10.1038/s41598-022-24940-w (PMC9829750; doi:10.1038/s41598-022-24940-w)
Supplement: Supplementary file 9 — Supplementary Information 9. [file 41598_2022_24940_MOESM9_ESM.xlsx]

## Sheet: Info
Table S3: DNA-methylation states of individual CpGs of patient-specific metastases pairs predicted by HMM.

## Sheet: TableS3
ID	P42-BLym-1	P42-BLym-2	P39-BLun	P28-BSki	P18-BLun-1	P18-BLun-2	P17-BLym-1	P17-BLym-2	P06-BLym-1	P06-BLym-2	P04-BSki-1	P04-BSki-2	P03-BLun	P02-BLym	P09-BLiv	P08-BSof-1	P08-BSof-2	P08-BSof-3	P67-BLun-1	P67-BLun-2	P67-BLun-3	P67-BLun-4	P64-BLun	P16-BLun
cg14817997	=	=	=	=	=	=	=	=	=	=	=	=	=	=	=	=	=	=	=	=	=	=	=	=
cg26928153	=	=	=	=	=	=	=	=	=	=	=	=	=	=	=	=	=	=	=	=	=	=	=	=
cg16269199	=	=	=	=	=	=	=	=	=	=	=	=	=	=	=	=	=	=	=	=	=	=	=	=
cg13869341	=	=	=	=	=	=	=	=	=	=	=	=	=	=	=	=	=	=	=	=	=	=	=	=
cg14008030	=	=	=	=	=	=	=	=	=	=	=	=	=	=	=	=	=	=	=	=	=	=	=	=
cg12045430	=	=	=	=	=	=	=	=	=	=	=	=	=	=	=	=	=	=	=	=	=	=	=	=
cg20826792	=	=	=	=	=	=	=	=	=	=	=	=	=	=	=	=	=	=	=	=	=	=	=	=
cg20253340	=	=	-	=	=	=	=	=	=	=	=	=	=	=	=	=	=	=	=	=	=	=	=	=
cg02404219	=	=	=	=	=	=	=	=	=	=	=	=	=	=	=	=	=	=	=	=	=	=	=	=
cg21870274	=	=	=	=	=	=	=	=	=	=	-	=	=	=	=	=	=	=	=	=	=	=	=	=
cg03130891	=	=	=	=	=	=	=	=	=	=	=	=	=	=	=	=	=	=	=	=	=	=	=	=
cg04098293	=	=	=	=	=	=	=	=	=	=	=	=	=	=	=	=	=	=	=	=	=	=	=	=
cg16382250	=	=	=	=	=	=	=	=	=	=	=	=	=	=	=	=	=	=	=	=	=	=	=	=
cg24335620	=	=	=	=	=	=	=	=	=	=	=	=	=	=	=	=	=	=	=	=	=	=	=	=
cg22463138	=	=	=	=	=	=	=	=	=	=	=	=	=	=	=	=	=	=	=	=	=	=	=	=
cg16162899	=	=	=	=	=	=	=	=	=	=	=	=	=	=	=	-	-	-	=	=	=	=	=	=
cg01803908	=	=	=	=	=	=	=	=	=	=	=	=	=	=	=	-	-	-	=	=	=	=	=	=
cg17149495	=	=	=	=	=	=	=	=	=	=	=	=	=	=	=	=	-	-	=	=	=	=	=	=
cg22802167	=	=	=	=	=	=	=	=	=	=	=	=	=	=	=	=	=	=	=	=	=	=	=	=
cg24669183	=	=	=	=	=	=	=	=	=	=	=	=	=	=	=	=	=	=	=	=	=	=	=	=
cg17308840	=	=	=	=	=	=	=	=	=	=	=	=	=	=	=	-	-	-	=	=	=	=	=	=
cg17866181	=	=	=	=	=	=	=	=	=	=	=	=	=	=	=	=	=	=	=	=	=	=	=	=
cg25018832	=	=	=	=	=	=	=	=	=	=	=	=	=	=	=	=	=	=	=	=	=	=	=	=
cg26679879	=	=	=	=	=	=	=	=	=	=	=	=	=	=	=	=	=	=	=	=	=	=	=	+
cg22519184	=	=	=	=	=	=	=	=	=	=	=	=	=	=	=	=	=	=	=	=	=	=	=	=
cg11894324	=	=	=	=	=	=	=	=	=	=	=	=	=	=	=	=	=	=	=	=	=	=	=	=
cg24159721	=	=	=	=	=	=	=	=	=	=	=	=	=	=	=	=	=	=	=	=	=	=	=	=
cg02288058	=	=	=	=	=	=	=	=	=	=	=	=	=	=	=	=	=	=	=	=	=	=	=	=
cg15174812	=	=	=	=	=	=	=	=	=	=	=	=	=	=	=	=	=	=	=	=	=	=	=	=
cg12376350	=	=	=	=	=	=	=	=	=	=	=	=	=	=	=	=	=	=	=	=	=	=	=	=
cg08477687	=	=	=	=	=	=	=	=	=	=	=	=	=	=	=	=	=	=	=	=	=	=	=	=
cg00034556	=	=	=	=	=	=	=	=	=	=	=	=	=	=	=	=	=	=	=	=	=	=	=	=
cg00645010	=	=	=	=	=	=	=	=	=	=	=	=	=	=	=	=	=	=	=	=	=	=	=	=
cg15394630	=	=	=	=	=	=	=	=	=	=	=	=	=	=	=	=	=	=	=	=	=	=	=	=
cg05001044	=	=	=	=	=	=	=	=	=	=	=	=	=	=	=	=	=	=	=	=	=	=	=	=
cg03344490	=	=	=	=	=	=	=	=	=	=	=	=	=	=	=	=	=	=	=	=	=	=	=	=
cg17501828	=	=	=	=	=	=	=	=	=	=	=	=	=	=	=	=	=	=	=	=	=	=	=	=
cg11330075	=	=	=	=	=	=	=	=	=	=	=	=	=	=	=	=	=	=	=	=	=	=	=	=
cg23917638	=	=	=	=	=	=	=	=	=	=	=	=	=	=	=	=	=	=	=	=	=	=	=	=
cg18024856	=	=	=	=	=	=	=	-	=	=	=	=	=	=	=	=	=	=	=	=	=	=	=	=
cg18761878	=	=	=	=	=	=	=	=	=	=	=	=	=	=	=	=	=	=	=	=	=	=	=	=
cg27534567	=	=	=	=	=	=	=	=	=	=	=	=	=	=	=	=	=	=	=	=	=	=	=	=
cg08858441	=	=	=	=	=	=	=	=	=	=	=	=	=	=	=	=	=	=	=	=	=	=	=	=
cg03348902	=	=	=	=	=	=	=	=	=	=	=	=	=	=	=	=	=	=	=	=	=	=	=	=
cg01070250	=	=	=	=	=	=	=	=	=	=	=	=	=	=	=	=	=	=	=	=	=	=	=	=
cg21996134	=	=	=	=	=	=	=	=	=	=	=	=	=	=	=	=	=	=	=	=	=	=	=	=
cg07264491	=	=	=	=	=	=	=	=	=	=	=	=	=	=	=	=	=	=	=	=	=	=	=	=
cg01577251	=	=	=	=	=	=	=	=	=	=	=	=	=	=	=	=	=	=	=	=	+	+	=	=
cg13128577	=	=	=	=	=	=	=	=	=	=	=	=	=	=	=	=	=	=	=	=	=	=	=	=
cg15560884	=	=	=	=	=	=	=	=	=	=	=	=	=	=	=	=	=	=	=	=	=	=	=	=
cg10037654	=	=	=	=	=	=	=	=	=	=	=	=	=	=	=	=	=	=	=	=	=	=	=	=
cg14057946	=	=	=	=	=	=	=	=	=	=	=	=	=	=	=	=	=	=	=	=	=	=	=	=
cg11422233	=	=	=	=	=	=	=	=	=	=	=	=	=	=	=	=	=	=	=	=	=	=	=	=
cg16047670	=	=	=	=	=	=	=	=	=	=	=	=	=	=	=	=	=	=	=	=	=	=	=	=
cg18263059	=	=	=	=	=	=	=	=	=	=	=	=	=	=	=	=	=	=	=	=	=	=	=	=
cg01014490	=	=	=	=	=	=	=	=	=	=	=	=	=	=	=	=	=	=	=	=	=	=	=	=
cg11731845	=	=	=	=	=	=	=	=	=	=	=	=	=	=	=	=	=	=	=	=	=	=	=	=
cg04231937	=	=	=	=	=	=	=	=	=	=	=	=	=	=	=	=	=	=	=	=	=	=	=	=
cg04496485	=	=	=	=	=	=	=	=	=	=	=	=	=	=	=	=	=	=	=	=	=	=	=	=
cg11380914	=	=	=	=	=	=	=	=	=	=	=	=	=	=	=	=	=	=	=	=	=	=	=	=
cg10692041	=	=	=	=	=	=	=	=	=	=	=	=	=	=	=	=	=	=	=	=	=	=	=	=
cg23904010	=	=	=	=	=	=	=	=	=	=	=	=	=	=	=	=	=	=	=	=	=	=	=	=
cg09961319	=	=	=	=	=	=	=	=	=	=	=	=	=	=	=	=	=	=	=	=	=	=	=	=
cg02339369	=	=	=	=	=	=	=	=	=	=	=	=	=	=	=	=	=	=	=	=	=	=	=	=
cg17505339	=	=	=	=	=	=	=	=	=	=	=	=	=	=	=	=	=	=	=	=	=	=	=	=
cg20527398	=	=	=	=	=	=	=	=	=	=	=	=	=	=	=	=	=	=	=	=	=	=	=	=
cg23790246	=	=	=	=	=	=	=	=	=	=	=	=	=	=	=	-	-	=	=	=	=	=	=	=
cg20283468	=	=	=	=	=	=	=	=	=	=	=	=	=	=	=	=	=	=	=	=	=	=	=	=
cg09499020	=	=	=	=	=	=	=	=	=	=	=	=	=	=	=	=	=	=	=	=	=	=	=	=
cg16535257	=	=	-	=	=	=	-	-	=	=	-	-	=	=	=	=	=	=	=	=	=	=	=	=
cg15979415	=	=	=	=	=	=	-	-	=	=	-	-	=	=	=	=	=	=	=	=	=	=	=	=
cg09989996	=	=	=	-	=	=	-	-	=	=	-	-	=	=	=	=	=	=	=	=	=	=	=	=
cg05887128	=	=	=	=	=	=	=	=	=	=	=	=	=	=	=	=	=	=	=	=	=	=	=	=
cg11954957	=	=	=	=	=	=	=	=	=	=	=	=	=	=	=	=	=	=	=	=	=	=	=	=
cg01068023	=	=	=	=	=	=	-	=	+	+	=	=	=	=	=	=	=	=	=	=	=	=	=	=
cg08167039	=	=	=	=	=	=	=	=	=	=	=	=	=	=	=	=	=	=	=	=	=	=	=	=
cg20677962	=	=	=	=	=	=	=	=	=	=	=	=	=	=	=	=	=	=	=	=	=	=	=	=
cg24699430	=	=	=	=	=	=	=	=	=	=	=	=	=	=	=	=	=	=	=	=	=	=	=	=
cg11882405	=	=	=	=	=	=	=	=	=	=	=	=	=	=	=	=	=	=	=	=	=	=	=	=
cg22394869	=	=	=	=	=	=	=	=	=	=	=	=	=	=	=	=	=	=	=	=	=	=	=	=
cg02550592	+	=	=	=	=	=	=	=	+	=	=	=	=	=	=	=	=	=	=	=	=	=	=	=
cg19411932	-	=	=	=	=	=	=	=	+	=	=	=	=	=	=	=	=	=	=	=	=	=	=	=
cg10677828	=	=	=	=	=	=	=	=	=	=	=	=	=	=	=	=	=	=	=	=	=	=	=	=
cg08939496	=	=	=	=	=	=	-	=	=	=	=	=	=	=	=	=	=	=	=	=	=	=	=	=
cg21482377	=	=	=	=	=	=	=	=	=	=	=	=	=	=	=	=	=	=	=	=	=	=	=	=
cg05440980	=	=	=	=	=	=	=	=	=	=	=	=	=	=	=	=	=	=	=	=	=	=	=	=
cg22416599	=	=	=	=	=	=	=	=	=	=	=	=	=	=	=	=	=	=	=	=	=	=	=	=
cg04747364	=	=	=	=	=	=	=	=	=	=	=	=	=	=	=	=	=	=	=	=	=	=	=	=
cg26304905	=	=	=	=	=	=	=	=	=	=	=	=	=	=	=	=	=	=	=	=	=	=	=	=
cg11255010	=	=	=	=	=	=	=	=	=	=	=	=	=	=	=	=	=	=	=	=	=	=	=	=
cg20434134	=	=	=	=	=	=	=	=	=	=	=	=	=	=	=	=	=	=	=	=	=	=	=	=
cg16736630	=	=	=	=	=	=	=	=	=	=	=	=	=	=	=	=	=	=	=	=	=	=	=	=
cg21301391	=	=	=	=	=	=	=	=	=	=	=	=	=	=	=	=	=	=	=	=	=	=	=	=
cg25838738	=	=	=	=	=	=	=	=	=	-	=	=	=	=	=	=	=	=	=	=	=	+	=	=
cg20350716	=	=	=	=	=	=	=	=	=	-	=	=	=	=	=	=	=	=	=	=	=	+	=	=
cg20836817	=	=	=	=	=	=	=	=	=	-	=	=	=	=	=	=	=	=	=	=	=	=	=	=
cg03289899	=	=	=	=	=	=	=	=	=	-	=	=	=	=	=	=	=	=	=	=	=	+	=	=
cg01793617	=	=	=	=	=	=	=	=	=	=	=	=	=	=	=	-	=	=	=	=	=	=	=	=
cg19973220	=	=	=	=	=	=	=	=	=	=	=	=	=	=	=	=	=	=	=	=	=	=	=	=
cg05662829	=	=	=	=	=	=	=	=	=	-	=	=	=	=	=	=	=	=	+	+	=	+	=	=
cg03440891	=	=	=	=	=	=	=	=	=	=	=	=	=	=	=	=	=	=	=	=	=	+	=	+
cg22714517	=	=	=	=	=	=	=	=	=	=	=	=	=	=	=	=	=	=	=	=	=	=	=	=
cg14280098	=	=	=	=	=	=	=	=	=	=	=	=	=	=	=	=	=	=	=	=	=	=	=	=
cg15903280	=	=	=	=	=	=	-	-	=	=	=	=	=	=	=	=	=	=	=	=	=	+	=	=
cg06325811	=	=	=	=	=	=	-	-	=	=	=	=	=	=	=	=	=	=	=	=	=	=	-	=
cg08258224	=	=	=	=	=	=	-	-	=	=	=	=	=	=	=	-	-	-	=	=	=	+	-	=
cg20447754	=	=	=	=	=	=	-	-	=	=	=	=	=	=	=	=	-	-	=	=	=	+	=	=
cg12285627	=	=	=	=	=	=	=	=	=	=	=	=	=	=	=	=	=	=	=	=	=	=	=	=
cg05898754	=	=	=	=	=	=	=	=	=	=	=	=	=	=	=	=	=	=	=	=	=	=	=	=
cg03128332	=	=	=	=	=	=	=	=	=	=	=	=	=	=	=	=	=	=	=	=	=	=	=	=
cg15994267	=	=	=	=	=	=	=	=	=	=	=	=	=	=	=	=	=	=	=	=	=	=	=	=
cg16619049	=	=	=	=	=	-	-	-	=	=	=	-	=	=	=	=	=	=	=	=	=	=	=	=
cg23100540	=	=	=	=	=	-	-	-	=	=	=	-	=	=	=	=	=	=	=	=	=	=	=	=
cg27346986	=	=	=	=	=	=	=	=	=	=	=	=	=	=	=	=	=	=	=	=	=	=	=	=
cg17698174	=	=	=	=	=	=	=	=	=	=	=	=	=	=	=	-	-	-	=	=	=	=	=	=
cg13832055	=	=	=	=	=	=	=	=	=	=	=	=	=	=	=	=	=	-	=	=	=	=	=	=
cg02793517	=	=	=	=	=	=	=	=	=	=	=	=	=	=	=	=	=	=	=	=	=	=	=	=
cg01328860	=	=	=	=	=	=	=	=	=	=	=	=	=	=	=	=	=	=	=	=	=	=	=	=
cg11938958	=	=	=	=	=	=	=	=	=	=	=	=	=	=	=	=	=	=	=	=	=	=	=	=
cg16364132	=	=	=	=	=	=	=	=	=	=	=	=	=	=	=	=	=	=	=	=	=	=	=	=
cg05475702	=	=	=	=	=	=	=	=	=	=	=	=	=	=	=	=	=	=	=	=	=	=	=	=
cg01089781	=	=	=	=	=	=	=	=	=	=	=	=	=	=	=	=	=	=	=	=	=	=	=	=
cg18147296	=	-	=	=	=	=	=	=	=	=	-	-	=	=	=	=	=	-	=	=	=	=	=	=
cg05597748	=	=	=	=	=	=	=	=	=	=	=	=	=	=	=	-	-	-	=	=	=	=	=	=
cg00111697	=	=	=	=	=	=	=	=	=	=	=	=	=	=	=	=	=	=	=	=	=	=	=	=
cg10988531	=	=	=	=	=	=	=	=	=	=	=	=	=	=	=	=	=	-	=	=	=	=	=	=
cg06919059	=	=	=	=	=	=	=	=	=	=	=	=	=	=	=	=	=	-	=	=	=	=	=	=
cg24373735	=	=	=	=	=	=	=	=	=	=	=	=	=	=	=	=	=	=	=	=	=	=	=	=
cg13938959	=	=	-	-	=	=	=	-	=	=	=	=	=	=	=	=	=	-	+	+	=	=	=	=
cg12445832	=	=	-	-	=	=	-	-	=	=	=	=	=	=	=	=	=	=	+	+	=	=	=	=
cg23999112	=	=	-	-	=	=	=	=	=	=	=	=	=	=	=	=	=	-	+	+	=	+	=	=
cg11527153	=	=	=	=	=	=	=	=	=	=	=	=	=	=	=	=	=	=	=	=	=	=	=	=
cg27573606	=	=	=	=	=	=	=	=	=	=	=	=	=	=	=	=	=	=	=	=	=	=	=	=
cg04195702	=	=	=	=	=	=	=	=	=	=	=	=	=	=	=	=	=	=	=	=	=	=	-	=
cg08128007	=	=	=	=	=	=	-	-	=	=	=	=	=	=	=	=	=	=	=	=	=	=	=	=
cg23733394	=	=	=	=	=	=	-	-	=	=	=	=	=	=	=	=	=	=	=	=	=	=	=	=
cg13371836	=	=	=	=	=	=	=	=	=	=	=	=	=	=	=	=	=	=	=	=	=	=	=	=
cg04407431	=	=	=	-	=	=	=	=	+	+	=	=	=	=	=	=	=	=	=	+	-	=	=	+
cg13924672	=	=	=	=	=	=	=	-	+	+	-	-	=	-	=	=	=	=	=	+	-	=	=	+
cg10847807	=	=	=	=	=	=	=	=	+	+	=	=	=	-	=	=	=	=	=	+	-	=	=	+
cg20501011	=	=	=	=	=	=	=	=	+	+	=	=	=	-	=	=	=	=	=	=	=	=	=	+
cg13565718	=	=	=	=	=	=	=	-	+	+	=	=	=	-	=	=	=	=	=	=	=	=	=	=
cg01097950	=	=	=	=	=	=	=	-	=	=	=	=	=	=	=	=	=	=	=	=	=	=	=	=
cg08900511	=	=	=	=	=	=	=	-	=	=	=	=	=	=	=	=	=	=	=	=	=	=	=	=
cg04410003	=	=	=	=	=	=	-	-	=	=	=	=	=	=	=	=	=	=	=	=	=	=	=	=
cg12726839	=	=	=	-	=	-	-	-	=	=	=	=	=	=	-	-	=	=	=	=	=	=	=	=
cg04364728	=	=	=	-	=	=	-	-	=	=	=	-	=	=	+	=	=	=	=	=	=	=	=	=
cg05151709	=	=	=	-	+	=	-	-	+	=	-	-	=	=	+	=	-	=	=	=	=	=	=	=
cg08546707	=	=	=	-	+	=	-	-	+	=	-	-	=	=	+	-	-	-	=	=	=	=	=	=
cg01782097	=	=	=	-	=	=	-	-	+	=	-	-	=	=	=	=	=	-	=	=	=	=	=	=
cg20825023	=	=	=	-	=	=	-	-	+	=	-	-	=	=	=	=	=	-	=	=	=	=	=	=
cg12549180	=	=	=	=	=	=	=	=	=	=	-	-	=	=	=	=	=	=	=	=	=	=	=	=
cg11851804	=	=	=	=	=	=	=	=	+	=	-	-	+	=	+	=	=	=	=	=	+	=	=	=
cg06623778	=	=	=	=	=	=	-	-	+	=	-	-	+	=	=	=	=	=	=	=	=	=	-	=
cg08186992	=	=	=	=	=	=	-	-	+	=	-	-	=	=	=	=	=	=	=	=	=	=	-	=
cg17436295	=	=	=	=	=	=	-	-	+	=	-	-	=	=	=	=	=	=	=	=	=	=	=	=
cg00613965	=	=	=	=	=	=	-	-	=	=	=	=	=	=	=	=	=	=	+	=	=	=	-	=
cg18865112	=	=	=	-	=	=	-	-	=	=	=	-	=	=	=	=	=	=	+	=	=	+	-	=
cg21407818	=	=	=	-	=	=	-	-	=	=	-	-	=	=	=	=	=	=	+	=	=	=	-	=
cg22226438	+	=	-	-	=	=	-	-	+	=	-	-	=	=	=	=	=	-	+	+	+	=	-	=
cg08029603	=	=	-	-	=	=	-	-	+	=	=	=	=	=	=	=	=	=	+	+	=	=	-	=
cg16347928	=	=	-	-	=	=	-	-	+	=	=	=	=	-	=	=	=	=	+	+	=	=	-	=
cg22699361	=	=	-	-	=	=	-	-	+	=	-	-	=	=	=	=	=	=	+	+	=	=	-	=
cg03890988	=	=	-	-	=	=	-	-	=	=	-	=	=	=	=	=	=	=	=	=	=	=	-	=
cg21786289	=	=	-	-	=	=	-	-	=	=	=	=	=	=	=	=	=	=	=	=	=	=	-	=
cg13897241	=	=	=	-	=	=	-	-	=	=	=	=	=	=	=	=	=	=	=	=	=	=	-	=
cg12712429	=	=	=	-	=	=	-	-	=	=	-	-	=	=	=	=	=	=	=	=	=	=	-	=
cg13176867	=	=	=	-	+	+	-	-	=	=	-	-	=	=	=	=	=	=	+	+	=	=	-	=
cg15105996	=	=	=	-	+	+	-	-	=	=	=	=	=	=	=	=	=	=	+	+	=	=	-	=
cg02565062	=	=	-	-	+	+	-	-	=	=	=	=	=	=	=	=	=	=	+	+	=	=	=	=
cg09856436	=	=	-	-	=	=	-	-	=	=	=	=	=	=	=	=	=	=	=	=	=	=	=	=
cg19159092	=	=	=	-	=	=	=	=	=	=	=	=	=	=	+	=	=	=	+	=	=	=	=	=
cg27050229	=	=	=	=	=	=	=	=	=	=	=	=	=	=	=	=	=	=	=	=	=	=	=	=
cg06931612	=	=	=	=	=	=	=	=	=	=	=	=	=	=	=	=	=	=	=	=	=	=	=	=
cg11407801	=	=	=	=	=	=	=	=	+	=	=	=	=	=	=	=	=	-	=	=	=	=	=	=
cg01197763	=	=	=	-	=	=	=	-	+	=	=	=	=	=	=	=	=	=	=	=	=	=	=	=
cg01789792	-	=	=	-	+	=	=	-	+	=	=	=	=	=	=	=	=	=	=	=	=	=	=	=
cg16352085	=	=	=	=	=	=	=	-	=	=	=	=	=	=	=	=	=	=	=	=	=	=	=	=
cg04839849	=	=	=	=	=	=	=	=	=	=	=	=	=	=	=	=	=	=	=	=	=	=	=	=
cg03725447	=	=	=	=	=	=	=	=	=	=	=	=	=	=	=	=	=	=	=	=	=	=	=	=
cg25215298	=	=	=	=	=	=	=	=	=	=	=	=	=	=	=	=	=	=	=	=	=	=	=	=
cg04672450	=	=	=	=	=	=	=	=	=	=	=	=	=	=	=	=	=	=	=	=	=	=	=	=
cg20341253	=	=	=	=	=	=	=	=	=	=	=	=	=	=	=	=	=	=	=	=	=	=	=	=
cg27487046	=	=	=	=	=	=	=	=	=	=	=	=	=	=	=	=	=	=	=	=	=	=	=	=
cg06091566	=	=	=	=	=	=	=	=	=	=	=	=	=	=	=	=	=	=	=	=	=	=	=	=
cg03735847	=	=	=	=	=	=	=	=	=	=	=	=	=	=	=	=	=	=	=	=	=	=	=	=
cg27009105	=	=	=	=	=	=	=	=	=	=	=	=	=	=	=	=	=	=	=	=	=	=	=	=
cg03180780	=	=	=	=	=	=	=	=	=	=	=	=	=	=	=	=	=	=	=	=	=	=	=	=
cg04531633	=	=	=	=	=	=	=	=	=	=	=	=	=	=	=	=	=	=	=	=	=	=	=	=
cg09166659	=	=	=	=	=	=	=	=	=	=	=	=	=	=	=	=	=	=	=	=	=	=	=	=
cg05527507	=	=	=	-	=	=	=	-	=	=	=	=	=	=	=	=	=	=	=	=	=	=	=	=
cg14324200	=	=	=	-	=	=	-	-	=	=	=	=	=	=	=	=	=	=	=	=	=	=	=	=
cg13856810	=	=	=	=	=	=	=	=	=	=	=	=	=	=	=	=	=	=	=	=	=	=	=	=
cg02896266	=	=	=	-	=	=	-	-	=	=	-	-	=	=	=	=	=	=	+	+	=	=	=	=
cg13806162	=	=	=	-	=	=	-	-	+	=	-	=	=	=	=	=	=	=	+	+	=	=	=	=
cg00976181	=	=	=	=	=	=	-	-	+	=	-	=	=	=	=	=	=	=	=	=	=	=	=	=
cg10711230	=	=	=	=	=	=	-	-	+	+	-	=	=	-	=	=	=	=	=	=	=	=	-	=
cg00145911	=	=	=	=	=	=	=	=	=	=	-	=	=	=	=	=	=	=	=	=	=	=	-	=
cg13546858	=	=	-	=	=	=	=	=	=	=	=	=	=	=	-	=	=	=	=	=	=	=	=	=
cg06531475	+	=	-	-	=	=	-	-	=	=	=	-	=	=	=	=	=	=	=	=	=	=	=	=
cg14156792	=	=	-	=	=	=	-	-	=	=	=	-	=	=	=	=	=	=	=	=	=	=	=	=
cg24997886	-	=	=	=	=	=	-	-	=	=	=	-	=	=	=	=	=	=	=	=	=	=	=	=
cg01727431	-	=	=	=	=	=	-	-	=	=	=	-	=	=	=	=	+	=	=	=	=	=	=	=
cg10146935	=	=	=	=	=	=	-	-	=	=	=	-	=	=	=	=	=	=	=	=	=	=	=	=
cg02439789	=	=	-	=	=	-	-	-	=	=	=	-	=	=	-	=	=	=	=	=	=	=	=	=
cg24362661	=	=	-	=	=	-	-	-	=	=	=	-	=	=	-	=	=	=	=	=	=	=	=	=
cg05819296	=	=	-	=	=	-	-	-	=	=	=	-	=	=	=	=	=	=	=	=	=	=	=	=
cg00582671	=	=	-	=	=	=	-	-	=	=	=	=	=	=	=	+	+	=	+	+	=	=	=	=
cg22485363	=	=	-	-	=	=	-	-	+	=	=	=	=	=	=	=	=	=	+	+	=	=	=	=
cg06036236	=	=	=	=	=	=	-	-	+	=	=	=	=	=	=	=	=	=	=	=	=	=	=	=
cg03521652	=	=	-	=	=	=	-	-	+	=	=	=	=	=	=	=	=	=	=	=	=	=	=	=
cg13904806	=	=	-	=	=	=	-	-	+	=	=	=	=	=	=	=	=	=	=	=	=	=	=	=
cg03269716	=	=	=	=	=	=	-	-	+	=	=	=	=	=	=	=	=	=	=	=	=	=	=	=
cg04121631	=	=	=	=	=	=	-	-	+	=	=	=	=	=	=	=	=	=	=	=	=	=	=	=
cg14183444	=	=	=	=	=	=	=	=	=	=	=	=	=	=	=	=	=	=	=	=	=	=	=	=
cg23440882	=	=	=	=	=	=	=	=	=	=	=	=	=	=	=	=	=	=	=	=	=	=	=	=
cg15896339	=	=	=	=	=	=	=	=	=	=	=	=	=	=	=	=	=	=	=	=	=	=	=	=
cg21801539	=	=	=	=	=	=	=	=	=	=	=	=	=	=	=	=	=	=	=	=	=	=	=	=
cg02676653	=	=	=	=	=	=	=	=	=	=	=	=	=	=	=	=	=	=	=	=	=	=	=	=
cg19669771	=	=	=	=	=	-	-	-	=	=	=	=	=	=	=	=	=	=	=	=	+	+	=	=
cg12454161	=	=	=	=	=	=	=	=	=	=	=	=	=	=	=	-	-	-	=	=	=	=	=	=
cg26477748	=	=	=	+	=	=	=	=	=	=	=	=	=	=	=	=	=	=	=	=	=	=	=	=
cg09180262	=	=	=	=	=	=	=	=	=	=	=	=	=	=	=	=	=	=	=	=	=	=	=	=
cg24045482	=	=	=	=	=	=	=	=	=	=	=	=	=	=	=	=	=	=	=	=	=	=	=	=
cg09988062	=	=	=	=	=	=	=	=	=	=	=	=	=	=	=	=	=	=	=	=	=	=	=	=
cg19724344	=	=	=	=	=	=	=	=	=	=	=	=	=	=	=	=	=	=	=	=	=	=	=	=
cg06838427	=	=	=	=	=	=	=	=	=	=	=	=	=	=	=	-	-	=	=	=	=	=	=	=
cg10827460	=	=	=	=	=	=	=	=	=	=	=	=	=	=	=	=	=	=	=	=	=	=	=	=
cg15742605	=	=	=	=	=	=	=	=	=	=	=	=	=	=	=	=	=	=	=	=	=	=	=	=
cg09756115	=	=	=	=	=	=	=	=	=	=	=	=	=	=	=	-	-	=	=	=	=	=	=	=
cg23731742	=	=	=	=	=	=	=	=	=	=	=	=	=	=	=	-	-	=	=	=	=	=	=	=
cg24114126	=	=	=	=	=	=	=	=	=	=	=	=	=	=	=	=	=	=	=	=	=	=	=	=
cg16952407	=	=	=	=	=	=	=	=	=	=	=	=	=	=	=	=	=	=	=	=	=	=	=	=
cg06511482	=	=	=	=	=	=	=	=	=	=	=	=	=	=	=	=	=	=	=	=	=	=	=	=
cg17153432	=	=	=	=	=	=	=	=	=	=	=	=	=	=	=	=	=	=	=	=	=	=	=	=
cg00113194	=	=	=	=	=	=	=	-	=	=	=	=	=	=	=	=	=	-	=	=	=	=	+	=
cg02968844	=	=	=	=	=	=	=	=	=	=	=	=	=	=	=	=	=	=	=	=	=	=	=	=
cg16248916	=	=	=	=	=	=	=	=	=	=	=	=	=	=	=	=	=	=	=	=	=	=	=	=
cg20322444	=	=	=	=	=	=	=	=	=	=	=	=	=	=	=	=	=	=	=	=	=	=	=	=
cg07983659	=	=	=	=	=	=	=	=	=	=	=	=	=	=	=	=	=	=	=	=	=	=	=	=
cg11733071	=	=	=	=	=	=	=	=	=	=	=	=	=	=	=	=	=	=	=	=	=	=	=	=
cg01394461	=	=	=	=	=	=	=	=	=	=	=	=	=	=	=	=	=	=	=	=	=	=	=	=
cg09555360	=	=	=	=	=	=	=	=	=	=	=	=	=	=	=	=	-	-	=	=	=	=	=	=
cg07701223	=	=	=	=	=	=	=	=	=	=	=	=	=	=	=	=	=	=	=	=	=	=	=	=
cg13060902	=	=	=	=	=	=	=	=	=	=	=	=	=	=	=	=	=	=	=	=	=	=	=	=
cg16608242	=	=	=	=	=	=	=	=	=	=	=	=	=	=	=	=	=	=	=	=	=	=	=	=
cg21830050	=	=	=	=	=	=	=	=	=	=	=	=	=	=	=	=	=	=	=	=	=	=	=	=
cg15684274	=	=	=	=	=	=	=	=	=	=	=	=	=	=	=	=	=	=	=	=	=	=	=	=
cg16005420	=	=	=	=	=	=	=	=	=	=	=	=	=	=	=	=	=	=	=	=	=	=	=	=
cg02452688	=	=	=	=	=	=	-	-	=	=	=	=	=	=	+	=	=	=	=	=	=	=	=	=
cg21362926	=	=	=	=	=	=	=	=	=	=	=	=	=	=	=	=	=	=	=	=	=	=	=	=
cg23430421	=	=	=	=	=	=	=	=	=	=	=	=	=	=	=	=	=	=	=	=	=	=	=	=
cg24664590	=	=	=	=	=	=	=	=	=	=	=	=	=	=	=	=	=	=	=	=	=	=	=	=
cg08472719	=	=	=	=	=	=	=	=	=	=	=	=	=	=	=	=	=	=	=	=	=	=	=	=
cg03161767	=	=	=	=	=	=	=	=	=	=	=	=	=	=	=	=	=	=	=	=	=	=	=	=
cg10207527	=	=	=	=	=	=	=	=	=	=	=	=	=	=	=	=	=	=	=	=	=	=	=	=
cg04485075	=	=	=	=	=	=	=	=	=	=	=	=	=	=	=	=	-	=	=	=	=	=	=	=
cg16389252	=	=	=	=	=	=	=	=	=	=	=	=	=	=	=	=	=	=	=	=	=	=	=	=
cg19923810	=	=	=	=	=	=	=	=	=	=	=	=	=	=	=	=	=	=	=	=	=	=	=	=
cg25096313	=	=	=	=	=	=	=	=	=	=	=	=	=	=	=	=	=	=	=	=	=	=	=	=
cg13713718	=	=	=	=	=	=	=	=	=	=	=	=	=	=	=	=	=	=	=	=	=	=	=	=
cg22114309	=	=	=	=	=	=	=	=	=	=	=	=	=	=	=	=	=	=	=	=	=	=	=	=
cg17368944	=	=	=	=	=	=	=	=	=	=	=	=	=	=	=	=	=	=	=	=	=	=	=	=
cg11132698	=	=	=	=	=	=	=	=	=	=	=	=	=	=	=	=	=	=	=	=	=	=	=	=
cg09789536	=	=	=	=	=	=	=	=	=	=	=	=	=	=	=	=	=	=	=	=	=	=	=	=
cg26866020	=	=	=	=	=	=	=	=	=	=	=	=	=	=	=	=	=	=	=	=	=	=	=	=
cg17505193	=	=	=	=	=	=	=	=	=	=	=	=	=	=	=	=	=	=	=	=	=	=	=	=
cg13802035	=	=	=	=	=	=	=	=	=	=	=	=	=	=	=	=	=	=	=	=	=	=	=	=
cg07582955	=	=	=	=	=	=	=	=	=	=	=	=	=	=	=	=	=	=	=	=	=	=	=	=
cg16968662	=	=	=	=	=	=	=	=	=	=	=	=	=	=	=	=	=	=	=	=	=	=	=	=
cg07696918	=	=	=	=	=	=	=	=	=	=	=	=	=	=	=	=	=	=	=	=	=	=	=	=
cg04359978	=	=	=	=	=	=	=	=	=	=	=	=	=	=	=	=	=	=	=	=	=	=	=	=
cg07236207	=	=	=	=	=	=	=	=	=	=	=	=	=	=	=	=	=	=	=	=	=	=	=	=
cg08198173	=	=	=	=	=	=	=	=	=	=	=	=	=	=	=	=	=	=	=	=	=	=	=	=
cg01108617	=	=	=	=	=	=	=	=	=	=	=	=	=	=	=	=	=	=	=	=	=	=	=	=
cg03148373	=	=	=	=	=	=	=	=	=	=	=	=	=	=	=	=	=	=	=	=	=	=	=	=
cg01930745	=	=	=	=	=	=	=	=	=	=	=	=	=	=	=	=	=	=	=	=	=	=	=	=
cg14831166	=	=	=	=	=	=	-	-	=	=	=	=	=	=	=	=	=	=	=	=	=	=	=	=
cg14860707	=	=	=	=	=	=	=	=	=	=	=	=	=	=	=	=	=	=	=	=	=	=	=	=
cg14997037	=	=	=	=	=	=	=	=	=	=	=	=	=	=	=	=	=	=	=	=	=	=	=	=
cg15648958	=	=	=	=	=	=	=	=	=	=	=	=	=	=	=	=	=	=	=	=	=	=	=	=
cg03041482	=	=	=	=	=	=	=	=	=	=	=	=	=	=	=	=	=	=	=	=	=	=	=	=
cg00328058	=	=	=	=	=	=	=	=	=	=	=	=	=	=	=	=	=	=	=	=	=	=	=	=
cg02835406	=	=	=	=	=	=	=	=	=	=	=	=	=	=	=	=	=	=	=	=	=	=	-	=
cg25742326	=	=	=	=	=	=	=	=	=	=	=	=	=	=	=	=	=	=	=	=	=	=	-	=
cg12663811	-	=	=	-	=	=	=	=	=	=	=	=	=	=	=	=	=	-	=	=	=	=	=	=
cg07390924	-	=	=	-	=	=	=	=	=	=	=	=	=	=	=	=	=	-	=	=	=	=	=	=
cg10110857	=	=	=	=	=	=	=	=	=	=	=	=	+	=	=	=	=	=	=	=	=	=	=	=
cg10375192	-	=	=	=	=	=	=	=	=	=	=	=	=	=	=	=	=	=	=	=	=	=	=	=
cg02056921	=	=	=	=	=	=	=	=	=	=	=	=	=	=	=	=	=	=	=	=	=	=	=	=
cg21832150	=	=	=	=	=	=	=	=	=	=	=	=	=	=	=	=	=	=	=	=	=	+	=	=
cg24076968	=	=	=	=	=	=	=	=	=	=	=	=	=	=	=	=	=	=	=	=	=	+	=	=
cg12536471	=	=	=	=	=	=	=	=	=	=	=	=	=	=	=	=	=	=	=	=	=	+	=	=
cg06324192	=	=	=	=	=	=	=	=	=	=	=	=	=	=	=	=	=	=	=	=	=	=	=	=
cg23493227	=	=	=	-	=	=	=	=	=	=	=	=	=	=	=	=	=	=	=	=	=	=	=	=
cg23207077	=	=	=	-	=	=	=	=	+	+	=	=	=	=	+	-	-	-	=	=	=	=	=	=
cg24396605	=	=	=	-	=	+	=	=	+	+	=	=	=	=	=	=	=	-	=	=	=	=	=	=
cg22381068	=	+	=	=	=	=	=	=	+	+	=	=	=	-	+	+	=	=	=	=	=	=	=	=
cg04865998	=	=	=	=	=	=	=	=	=	=	=	=	=	=	+	=	=	=	+	+	=	=	=	=
cg07195057	=	=	=	-	=	=	=	=	=	=	=	=	=	=	=	=	=	=	+	+	=	=	=	=
cg26679367	=	=	-	=	=	=	=	=	=	=	=	=	=	=	=	=	=	=	+	+	=	=	-	=
cg06818851	=	=	=	=	=	=	=	=	=	=	=	=	=	=	=	=	=	+	+	+	=	=	=	=
cg20691282	=	=	=	=	=	=	=	=	=	=	=	=	=	=	=	-	-	-	=	=	=	=	-	=
cg23956473	=	=	=	=	=	=	=	=	=	=	=	=	=	=	=	=	=	=	=	=	=	=	-	=
cg16352072	=	=	=	=	=	=	=	=	=	=	=	=	=	=	=	=	=	=	=	=	=	=	=	=
cg25107893	=	=	=	=	=	=	=	=	=	=	=	=	=	=	=	=	=	=	=	=	=	=	=	=
cg05505459	=	=	=	=	=	=	=	=	=	=	=	=	=	=	=	=	=	=	=	=	=	=	=	=
cg23635910	=	=	=	=	=	=	=	-	=	=	=	=	=	=	+	=	=	=	=	=	=	=	=	=
cg08546158	=	=	-	=	=	=	-	-	=	=	=	=	=	=	=	=	=	-	=	=	=	=	=	=
cg08843537	-	=	=	=	=	=	-	-	+	=	=	=	=	=	=	=	=	+	=	=	=	=	=	=
cg22348654	=	=	=	=	=	=	=	-	+	=	-	-	=	=	+	=	=	=	=	=	=	=	=	=
cg18166741	=	=	=	=	=	=	=	=	+	=	=	=	=	=	=	=	=	=	=	=	=	=	=	=
cg09582238	=	=	=	=	=	=	=	=	+	=	=	=	=	=	=	=	=	=	=	=	=	=	-	=
cg10824915	=	=	=	=	=	=	=	=	=	=	=	=	=	=	=	=	=	=	=	=	=	=	=	=
cg22599150	=	=	=	=	=	=	=	=	=	=	=	=	=	=	=	=	=	=	=	=	=	=	=	+
cg16349774	=	=	=	=	=	=	=	=	+	=	=	=	=	=	=	=	=	-	=	=	=	=	-	=
cg20869814	=	=	=	-	=	=	-	-	+	+	=	=	=	=	+	=	=	-	=	=	=	=	-	=
cg22579372	=	=	=	-	=	=	-	-	+	+	=	=	=	=	+	=	=	-	=	=	=	=	-	=
cg22583825	=	=	=	-	=	=	-	-	+	+	-	=	=	=	=	=	=	-	=	=	=	=	-	=
cg15526941	=	=	=	-	=	=	-	-	+	+	-	=	=	=	=	=	=	-	=	=	=	=	-	=
cg10201533	=	=	=	-	=	=	-	-	+	+	-	=	=	=	=	=	=	-	=	=	=	=	-	=
cg11235921	=	=	=	-	=	=	-	-	+	+	=	=	=	=	=	=	=	=	=	=	=	=	=	=
cg11782208	=	=	=	=	=	=	-	-	+	+	=	=	=	=	+	=	=	=	=	=	=	=	=	+
cg11143486	=	=	=	=	=	=	=	=	=	=	=	=	=	=	=	=	=	=	=	=	=	=	=	+
cg12199972	=	=	=	=	=	=	=	=	=	=	=	=	=	=	=	=	=	=	=	=	=	=	=	+
cg00380574	=	=	=	=	=	=	-	-	+	+	=	=	=	=	=	=	=	=	=	=	=	=	=	+
cg10381813	=	=	=	=	=	=	-	-	+	+	=	=	=	=	=	-	-	=	=	=	=	=	=	+
cg15628028	=	=	=	=	=	=	=	-	=	=	=	=	=	=	=	=	=	=	=	=	+	=	=	=
cg14350158	=	=	=	=	=	=	=	=	=	=	=	=	=	=	=	=	=	=	=	=	=	=	=	=
cg03394722	=	=	-	=	=	=	=	=	=	=	=	-	=	=	+	=	=	=	=	=	=	=	=	=
cg26114254	=	=	=	=	=	=	=	=	=	=	=	=	=	=	=	=	=	=	=	=	=	=	=	=
cg03801109	=	=	=	=	=	=	=	=	=	=	=	=	=	=	=	-	-	=	=	=	=	=	-	=
cg10010734	=	=	=	=	=	=	=	=	=	=	=	=	=	=	=	-	-	=	=	=	=	=	=	=
cg04983030	=	=	=	=	=	=	=	=	=	=	=	=	=	=	=	=	=	=	=	=	=	=	=	=
cg03648020	=	=	=	=	=	+	=	=	=	=	=	=	=	=	+	=	=	=	=	=	=	=	=	=
cg01729262	=	=	=	=	=	+	=	=	=	=	-	=	=	=	+	=	=	=	=	=	=	=	=	=
cg15882305	=	=	=	=	=	=	=	=	=	=	=	=	=	=	=	=	=	=	=	=	=	=	=	=
cg15713103	-	=	+	-	=	=	=	=	=	=	-	-	=	=	=	=	=	=	=	=	=	=	=	=
cg23552821	=	=	=	=	=	=	=	=	=	=	=	=	=	=	=	=	=	=	=	=	=	=	=	=
cg05095110	=	+	=	=	=	=	=	=	=	=	=	=	=	=	=	=	=	=	=	=	=	=	=	=
cg15578015	+	+	=	=	=	=	=	=	=	=	=	=	=	=	=	=	=	=	=	=	=	=	=	=
cg23205003	+	+	=	=	=	=	=	=	=	=	=	=	=	=	=	=	=	=	=	=	=	=	=	=
cg17907238	+	+	=	=	=	=	=	=	=	=	=	=	=	=	=	=	=	=	=	=	=	=	=	=
cg02397514	=	=	=	=	=	=	=	=	=	=	=	=	=	=	=	=	=	=	=	=	=	=	=	=
cg00447632	=	=	=	=	=	=	=	=	=	=	=	=	=	=	=	=	=	=	=	=	=	=	=	=
cg26339484	=	=	=	=	=	=	=	=	=	=	=	=	=	=	=	=	=	=	=	=	=	=	=	=
cg27430493	=	=	=	=	=	=	=	=	=	=	=	=	=	=	=	=	=	=	=	=	=	=	=	=
cg25066040	=	=	=	=	=	=	=	=	=	=	=	=	=	=	=	=	=	=	=	=	=	=	=	=
cg27060622	=	=	=	=	=	=	=	=	=	=	=	=	=	=	=	=	=	=	=	=	=	=	=	=
cg08122545	=	=	=	=	=	=	=	=	=	=	=	=	=	=	=	=	=	=	=	=	=	=	=	=
cg15825501	=	=	=	=	=	=	=	=	=	=	=	=	=	=	=	=	=	=	=	=	=	=	=	=
cg13468764	=	=	=	=	=	=	=	=	=	=	=	=	=	=	=	=	=	=	=	=	=	=	=	=
cg26321643	=	=	=	-	=	=	=	=	=	=	=	=	=	=	=	=	=	=	=	=	=	=	=	+
cg16578267	=	=	=	=	=	=	=	=	=	=	=	=	=	=	=	=	=	=	=	=	=	=	=	=
cg18977839	=	=	=	=	=	=	=	=	=	=	=	=	=	=	=	=	=	=	=	=	=	=	=	=
cg09332175	=	=	=	=	=	=	-	=	+	=	=	=	=	=	=	=	=	=	=	=	=	=	=	=
cg16034521	=	=	=	+	=	=	-	-	+	=	=	=	=	=	+	=	=	=	=	=	=	=	=	+
cg10176463	=	=	=	=	=	=	=	=	+	=	=	=	=	=	=	-	-	=	=	=	=	=	=	=
cg25350899	=	=	=	=	=	=	=	-	=	=	=	=	=	=	=	=	=	=	=	=	=	=	-	+
cg06771789	=	=	=	=	=	=	-	-	=	=	=	=	=	=	=	=	=	=	=	=	=	=	-	+
cg13219080	=	=	=	=	=	=	-	-	+	+	=	=	=	=	=	=	=	=	=	=	=	=	=	+
cg09364122	=	=	=	=	=	=	-	=	=	=	=	=	=	=	=	=	=	=	=	=	=	=	=	=
cg17142931	=	=	=	=	=	=	=	=	=	=	=	=	-	=	-	=	=	=	=	=	=	=	=	=
cg17006413	=	=	=	=	=	=	=	=	=	=	=	=	=	=	=	=	=	=	=	=	=	=	-	+
cg21472517	=	=	=	=	=	=	=	=	=	=	=	=	=	=	=	=	=	=	=	=	=	=	-	+
cg18019572	=	=	=	=	=	=	=	=	=	+	=	=	=	=	=	=	=	=	=	=	=	=	-	=
cg22673826	=	=	=	=	=	=	=	=	=	+	=	=	=	=	=	=	=	=	=	=	=	=	=	+
cg01922485	=	=	=	=	=	=	=	=	=	=	=	=	=	=	=	=	=	=	=	=	=	=	=	=
cg12763038	=	=	=	=	=	=	=	=	=	=	=	=	=	=	=	=	=	=	=	=	=	=	=	=
cg26155170	=	=	=	=	=	=	=	=	=	=	=	=	=	=	=	=	=	=	=	=	=	=	=	=
cg26155520	=	=	=	=	=	=	=	=	=	=	=	=	=	=	=	=	=	=	=	=	=	=	=	=
cg23691733	=	=	=	=	=	=	=	=	=	=	=	=	=	=	=	=	=	=	=	=	=	=	=	=
cg04985032	=	=	=	=	=	=	=	=	=	=	=	=	=	=	=	=	=	=	=	=	=	=	=	=
cg24004483	=	=	=	=	=	=	=	=	=	+	=	=	=	=	=	=	=	=	=	=	=	=	=	=
cg23281018	=	=	=	=	=	=	=	=	=	=	=	=	=	=	=	=	=	=	=	=	=	=	=	=
cg24157008	=	=	=	=	=	=	=	=	=	=	=	=	=	=	=	=	=	=	=	=	=	=	=	=
cg25552017	=	=	=	=	=	=	=	=	=	=	=	=	=	=	=	=	=	=	=	=	=	=	=	=
cg10984178	=	=	=	=	=	=	=	=	=	=	=	=	=	=	=	=	=	=	=	=	=	=	=	=
cg13552506	=	=	=	=	=	=	=	=	=	=	=	=	=	=	=	=	=	=	=	=	=	=	=	=
cg26420561	=	=	=	=	=	=	=	=	=	=	=	=	=	=	=	=	=	=	=	=	=	=	=	=
cg22020633	=	=	=	=	=	=	=	=	=	=	=	=	=	=	=	=	=	=	=	=	=	=	=	=
cg01768082	=	=	=	=	=	=	=	=	=	=	=	=	=	=	=	=	=	-	=	=	=	=	=	=
cg07589034	=	=	=	=	=	=	=	=	=	=	=	=	=	=	=	=	=	=	=	=	=	=	=	=
cg22367159	=	=	=	=	=	=	=	=	=	=	=	=	=	=	=	=	=	=	=	=	=	=	=	=
cg26837773	=	=	=	=	=	=	=	=	=	=	-	=	=	=	=	=	=	=	=	=	=	=	=	=
cg15825373	=	=	=	=	=	=	=	=	=	=	=	=	=	=	=	=	=	=	=	=	=	=	=	=
cg22618402	=	=	=	=	=	=	=	=	=	=	=	=	=	=	=	=	=	=	=	=	=	=	=	=
cg06538872	=	=	=	=	=	=	=	=	=	=	=	=	=	=	=	=	=	=	=	=	=	=	=	=
cg22182593	=	=	=	=	=	=	=	=	=	=	=	=	=	=	=	=	=	=	=	=	=	=	=	=
cg25610492	=	=	=	=	=	=	=	=	=	=	=	=	=	=	=	=	=	=	=	=	=	=	=	=
cg08469540	=	=	=	=	=	=	=	=	=	=	=	=	=	=	=	=	=	=	=	=	=	=	=	-
cg20022511	=	=	=	=	=	=	=	=	=	=	=	=	=	=	=	=	=	=	=	=	=	=	=	=
cg21503301	-	=	=	=	=	=	=	=	=	=	=	=	=	=	=	=	=	=	=	=	=	=	=	=
cg22115423	-	=	=	=	=	=	=	=	=	=	=	=	=	=	=	=	=	=	=	=	=	=	=	=
cg23684711	-	=	=	=	=	=	=	=	=	=	=	=	=	=	=	=	=	=	=	=	=	=	=	=
cg08067365	-	=	=	=	=	=	=	=	=	=	=	=	=	=	=	=	=	=	=	=	=	=	=	=
cg20062691	=	=	-	-	=	=	=	=	=	=	=	=	=	=	=	=	=	=	=	=	=	=	=	=
cg03811829	=	=	-	-	=	=	=	=	=	=	=	=	=	=	=	=	=	=	=	=	=	=	=	=
cg11211792	=	=	-	-	=	=	=	=	=	=	=	=	=	=	=	=	=	=	=	=	=	=	=	=
cg04788999	=	=	-	-	=	=	=	=	=	=	=	=	=	=	=	=	=	=	=	=	=	=	=	=
cg16526047	=	=	-	=	=	=	=	=	=	=	=	=	=	=	=	-	-	=	=	=	=	=	=	=
cg07123796	=	=	=	=	=	=	=	=	=	=	=	=	=	=	=	-	-	-	=	=	=	=	=	=
cg26560020	=	=	=	=	=	=	=	=	=	=	=	=	=	=	=	=	=	=	=	=	=	=	=	=
cg09363892	=	=	=	=	=	=	=	=	=	=	=	=	=	=	=	=	=	=	=	=	=	=	=	=
cg03185752	=	=	=	=	=	=	=	=	=	=	=	=	=	=	=	=	=	=	=	=	=	=	=	=
cg15153791	=	=	=	=	=	=	=	=	=	=	=	=	=	=	=	=	=	=	=	=	=	=	=	=
cg04336684	=	=	=	=	=	=	=	=	=	=	=	=	=	=	=	=	=	=	=	=	=	=	=	=
cg22482746	=	=	=	=	=	=	=	=	=	=	=	=	=	=	=	=	=	=	=	=	=	=	=	=
cg25177113	=	=	=	=	=	=	=	=	=	=	=	=	=	=	=	=	=	=	=	=	=	=	=	=
cg08223393	=	=	=	=	=	=	=	=	=	=	=	=	=	=	=	=	=	=	=	=	=	=	=	=
cg07008945	=	=	=	=	=	=	=	=	=	=	=	=	=	=	=	=	=	=	=	=	=	=	=	=
cg11726631	=	=	=	=	=	=	=	=	=	=	=	=	=	=	=	=	=	=	=	=	=	=	=	=
cg19813362	=	=	=	=	=	=	=	=	=	=	=	=	=	=	=	=	=	=	=	=	=	=	=	=
cg00299257	=	=	=	=	=	=	=	=	=	=	=	=	=	=	=	=	=	=	=	=	=	=	=	=
cg10046671	=	=	=	=	=	=	=	=	=	=	=	=	=	=	=	=	=	=	=	=	=	=	=	=
cg24704476	+	=	-	=	=	=	-	-	=	=	=	=	=	=	=	=	=	=	=	=	=	=	=	=
cg17801765	=	=	=	=	=	=	=	=	=	=	=	=	=	=	=	=	=	=	=	=	=	=	=	=
cg13100600	=	=	=	=	=	=	=	=	=	=	=	=	=	=	=	=	=	=	=	=	=	=	=	=
cg18272461	=	=	=	+	=	=	=	=	=	=	=	=	=	=	=	=	=	=	=	=	=	=	=	=
cg07787977	=	=	=	=	=	=	=	=	=	=	=	=	=	=	=	=	=	=	=	=	=	=	=	=
cg02632261	=	=	=	=	=	=	=	=	=	=	=	=	=	=	=	=	=	=	=	=	=	=	=	=
cg07396477	=	=	=	=	=	=	=	=	=	=	=	=	=	=	=	=	=	=	=	=	=	=	=	=
cg15574137	=	=	=	=	=	=	=	=	=	=	=	=	=	=	=	=	=	=	=	=	=	=	=	=
cg25774148	=	=	=	=	=	=	=	=	=	=	=	=	=	=	=	=	=	=	=	=	=	=	=	=
cg17021880	=	=	=	=	=	=	=	=	=	=	=	=	=	=	=	=	=	=	=	=	=	=	=	=
cg02288964	=	=	=	=	=	=	=	=	=	=	=	=	=	=	=	=	=	=	=	=	=	=	+	=
cg02341264	=	=	=	=	=	=	=	+	=	+	=	=	=	=	=	=	=	=	=	=	=	=	=	=
cg06712559	-	=	+	=	=	=	+	+	=	=	=	=	=	=	=	=	=	=	=	=	-	-	=	=
cg17928920	=	=	+	=	=	=	+	+	=	+	=	=	=	=	+	-	-	-	=	=	-	-	=	=
cg14663984	=	=	+	=	=	=	=	+	=	=	=	=	=	=	=	=	=	=	=	=	-	-	=	=
cg16318112	-	=	+	=	=	=	=	+	=	=	=	=	=	=	=	=	=	=	-	=	-	-	=	=
cg09248054	-	=	+	=	=	=	=	+	=	=	=	=	=	=	=	=	=	=	-	=	-	-	=	=
cg15840462	=	=	+	=	=	=	+	+	=	=	=	=	=	=	=	=	=	=	=	=	-	-	=	=
cg24598973	=	=	=	=	=	=	=	=	=	=	=	=	=	=	=	=	=	=	=	=	=	=	=	=
cg16502826	=	=	=	=	=	=	=	=	=	=	=	=	=	=	=	=	=	=	=	=	=	=	=	=
cg18147233	=	=	=	=	=	=	=	=	=	=	=	=	=	=	=	=	=	=	=	=	=	=	=	=
cg20741620	=	=	=	=	=	=	=	=	=	=	=	=	=	=	=	-	=	-	=	=	=	=	=	=
cg00525597	=	=	=	=	=	=	=	=	=	=	=	=	=	=	=	=	=	=	=	=	=	=	=	=
cg26007962	=	=	=	=	=	=	=	=	=	=	=	=	=	=	=	-	=	=	=	=	=	=	=	=
cg27541454	-	=	=	=	=	+	+	+	=	-	-	=	=	=	+	=	=	=	=	=	-	=	=	=
cg25759916	=	=	=	=	=	+	+	+	=	-	-	=	=	=	=	+	+	=	=	+	=	=	=	=
cg01150641	=	=	=	=	=	=	+	+	-	-	=	=	=	=	=	=	=	=	+	+	=	=	=	=
cg23625715	=	=	=	=	=	=	+	+	-	-	=	=	=	=	=	=	-	=	+	+	=	=	=	=
cg26222311	=	=	=	=	=	=	+	+	-	-	=	=	=	=	=	=	-	=	+	+	=	=	=	=
cg20594982	=	=	=	=	=	=	=	=	=	=	=	=	=	=	=	=	=	=	=	+	=	=	=	+
cg06819605	=	=	=	=	=	=	=	=	=	=	=	=	=	=	=	=	=	=	=	=	=	=	=	=
cg14248627	=	=	=	=	=	=	=	=	=	=	=	=	=	=	=	=	=	=	=	=	=	=	=	=
cg03790440	=	=	=	=	=	=	=	=	=	=	=	=	=	=	=	=	=	=	=	=	=	=	=	=
cg15571556	=	=	=	=	=	=	-	-	=	=	=	=	=	=	=	=	=	=	=	=	=	=	=	=
cg15475967	=	=	=	=	=	=	=	=	=	=	=	=	=	=	=	=	=	=	=	=	=	=	=	=
cg02138082	=	=	=	=	=	=	=	=	=	=	=	=	=	=	=	=	=	=	=	=	=	=	=	=
cg10983617	=	=	=	=	=	=	=	=	=	=	=	=	=	=	=	=	=	=	=	=	=	=	=	=
cg24934837	=	=	=	=	=	=	=	=	=	=	=	=	=	=	=	=	=	=	=	=	=	=	=	=
cg04029236	=	=	=	=	=	=	=	=	=	=	=	=	=	=	=	=	=	=	=	=	=	=	=	=
cg07407159	=	+	=	=	=	=	=	=	-	=	=	=	=	=	=	=	=	=	=	=	=	=	=	=
cg16657578	=	=	=	=	=	=	=	=	=	=	=	=	=	=	=	=	=	=	=	=	=	=	=	=
cg09134969	=	=	=	=	=	=	=	=	=	=	=	=	=	=	=	=	=	=	=	=	=	=	=	=
cg02635644	=	=	=	=	=	=	=	=	=	=	=	=	=	=	=	=	=	=	=	=	=	=	=	=
cg01711077	=	=	=	=	=	=	=	=	=	=	=	=	=	=	=	=	=	=	=	=	=	=	=	=
cg11471767	=	=	=	=	=	=	=	=	=	=	=	=	=	=	=	=	=	=	=	=	=	=	=	=
cg07501049	=	=	=	=	=	=	=	=	=	=	=	=	=	=	=	=	=	=	=	=	=	=	=	=
cg14253035	=	=	=	=	=	=	=	=	=	=	=	=	=	=	=	=	=	=	=	=	=	=	=	=
cg12469361	=	=	=	=	=	=	=	=	=	=	=	=	=	=	=	=	=	=	=	=	=	=	=	=
cg24685837	=	=	=	=	=	=	=	=	=	=	=	=	=	=	=	=	=	=	=	=	=	=	=	=
cg20988802	=	=	=	=	=	=	=	=	=	=	=	=	=	=	=	=	=	=	=	=	=	=	=	=
cg02245706	=	=	=	=	=	=	=	=	=	=	=	=	=	=	=	=	=	=	=	=	=	=	=	=
cg22379708	=	=	=	=	=	=	=	=	=	=	=	=	=	=	=	=	=	=	=	=	=	=	=	=
cg16026189	=	=	=	=	=	=	=	=	=	=	=	=	=	=	=	=	=	=	=	=	=	=	=	=
cg18380070	=	=	=	=	=	=	=	=	=	=	=	=	=	=	=	=	=	=	=	=	=	=	=	=
cg02494066	=	=	=	=	=	=	=	=	=	=	=	=	=	=	=	=	=	=	=	=	=	=	=	=
cg09792712	=	=	=	=	=	=	=	=	=	=	=	=	=	=	=	-	-	-	=	=	=	=	=	=
cg15469001	=	=	=	=	=	=	=	=	=	=	=	=	=	=	=	-	-	-	=	=	=	=	=	=
cg02742603	=	=	=	=	=	=	=	=	=	=	=	=	=	=	=	=	=	=	=	=	=	=	=	=
cg08387293	=	=	=	=	=	=	=	=	=	=	=	=	=	=	=	=	=	=	=	=	=	=	=	=
cg24730157	=	=	=	=	-	-	-	-	=	=	=	=	=	-	=	=	=	=	=	=	=	+	=	=
cg10309261	=	=	=	=	=	=	=	=	=	=	=	=	=	=	=	=	=	=	=	=	=	=	=	=
cg13244315	=	=	=	=	=	=	=	=	=	=	=	=	=	=	=	=	=	=	=	=	=	=	=	=
cg11708842	=	=	=	=	=	=	=	=	=	=	=	=	=	=	=	=	=	=	=	=	=	=	=	=
cg08480609	=	=	=	=	=	=	=	=	=	=	=	=	=	=	=	=	=	=	=	=	=	=	=	=
cg03120284	=	=	=	=	=	=	=	=	=	=	=	=	=	=	=	=	=	=	=	=	=	=	=	=
cg27561293	=	=	=	=	=	=	=	=	=	=	=	=	=	=	=	=	=	=	=	=	=	=	=	=
cg04391811	=	=	=	=	=	=	=	=	=	=	=	=	=	=	=	=	=	=	=	=	=	=	=	+
cg12147785	=	=	=	=	=	=	=	=	=	=	=	=	=	=	=	=	=	=	=	=	=	=	=	=
cg10490668	=	=	=	=	=	=	=	=	=	=	=	=	=	=	=	=	=	=	=	=	=	=	=	=
cg22627753	=	=	=	=	=	=	=	=	=	=	=	=	=	=	+	=	-	=	=	=	=	=	=	=
cg04559824	=	=	=	=	=	=	=	=	=	=	=	=	=	=	=	=	=	=	=	=	=	=	=	=
cg07912402	=	=	=	=	=	=	=	=	=	=	=	=	=	=	=	=	=	=	=	=	=	=	=	=
cg04274259	=	=	=	=	=	=	=	=	=	=	=	=	=	=	=	=	=	=	=	=	=	=	=	=
cg16903000	=	=	=	=	=	=	=	=	=	=	=	=	=	=	=	=	=	=	=	=	=	=	=	=
cg01757980	=	=	=	=	=	=	=	=	=	=	=	=	=	=	=	=	=	=	=	=	=	=	=	=
cg12483930	=	=	=	=	=	=	=	=	=	=	=	=	=	=	=	=	=	=	=	=	=	=	=	=
cg02415349	=	=	=	=	=	=	=	=	=	=	=	=	=	=	=	=	=	=	=	=	=	=	=	=
cg14252395	=	=	=	=	=	=	=	=	=	=	=	=	=	=	=	=	=	=	=	=	=	=	=	=
cg02096324	=	=	=	=	=	=	=	=	=	=	=	=	=	=	=	=	=	=	=	=	=	=	=	=
cg08262378	=	=	=	=	=	=	=	=	=	=	=	=	=	=	=	=	=	=	=	=	=	=	=	=
cg13439946	=	=	=	=	=	=	=	=	=	=	=	=	=	=	=	=	=	=	=	=	=	=	=	=
cg12184864	=	=	=	=	=	=	=	=	=	=	=	=	=	=	=	=	=	=	=	=	-	=	=	=
cg21607076	=	=	=	=	=	=	=	=	=	=	=	=	=	=	=	=	=	=	=	=	=	=	=	=
cg12647165	=	=	=	=	=	=	=	=	=	=	=	=	=	=	=	=	=	=	=	=	=	=	=	=
cg02482614	=	=	=	=	=	=	=	=	=	=	=	=	=	=	=	=	=	=	=	=	=	=	=	=
cg17098415	=	=	=	=	=	=	=	=	=	=	=	=	=	=	=	=	=	=	=	=	=	=	=	=
cg11308274	=	=	=	=	=	=	=	=	=	=	=	=	=	=	=	=	=	=	=	=	=	=	=	=
cg08459564	=	=	=	=	=	=	=	=	=	=	=	=	=	=	=	=	=	=	=	=	=	=	=	=
cg04919596	=	=	=	=	=	=	=	=	=	=	=	=	=	=	+	=	=	=	=	=	=	=	=	=
cg24678117	=	=	=	=	=	=	=	=	=	=	=	=	=	=	=	=	=	=	=	=	=	=	=	=
cg22169680	=	=	=	=	=	=	=	=	=	=	=	=	=	=	=	=	=	=	=	=	=	=	=	=
cg10720997	=	=	=	-	=	=	=	=	+	=	=	=	=	=	=	=	=	=	=	=	=	=	=	=
cg09908510	=	=	=	=	=	=	=	=	=	=	=	=	=	=	=	=	=	=	=	=	=	=	=	=
cg09123721	=	=	=	=	=	=	=	=	=	=	=	=	=	=	=	=	=	=	=	=	=	=	=	=
cg11405655	=	=	=	-	=	=	=	=	=	=	=	=	=	=	=	=	=	-	=	=	=	=	=	=
cg25523405	=	=	=	-	=	=	=	=	=	=	=	=	+	=	=	=	=	=	=	=	+	+	=	=
cg02105666	=	=	=	=	=	=	=	=	=	=	=	=	+	=	=	=	=	=	=	=	+	+	=	=
cg21139076	=	=	=	=	=	=	=	=	=	=	=	=	=	=	=	=	=	=	=	=	=	=	=	=
cg07549208	=	=	=	=	=	=	=	=	=	=	=	=	=	=	=	=	=	=	=	=	+	+	=	=
cg21779088	=	=	=	=	=	=	=	=	=	=	=	=	=	=	=	=	=	=	=	=	=	=	+	=
cg26614117	=	=	=	=	=	=	=	=	=	=	=	=	=	=	=	=	=	=	=	=	=	=	=	=
cg06095202	=	=	=	=	=	=	=	=	=	=	=	=	=	=	=	=	=	=	=	=	=	=	=	=
cg04891761	=	=	=	=	=	=	-	=	=	=	=	-	=	=	=	=	=	=	=	=	=	=	=	=
cg15500259	=	=	=	=	=	=	=	=	=	=	=	=	=	=	=	-	-	-	=	=	=	=	=	=
cg10955566	=	=	=	=	=	=	=	=	=	=	=	=	=	=	=	=	=	=	=	=	=	=	=	=
cg08709360	=	=	=	=	=	=	=	=	=	=	=	=	=	=	=	=	=	=	=	=	=	=	=	=
cg01244934	=	=	=	=	=	=	=	=	=	=	=	=	=	=	=	=	=	=	=	=	=	=	=	=
cg15899727	=	=	=	=	+	=	=	=	=	=	=	=	=	=	=	=	=	=	=	=	=	=	=	=
cg18432292	=	=	=	=	=	=	=	=	=	=	=	=	=	=	=	=	=	=	=	=	=	=	=	=
cg24475622	=	=	=	=	=	=	=	=	=	=	=	=	=	=	=	=	=	=	=	=	=	=	=	=
cg07147720	=	=	=	=	=	=	=	=	=	=	=	=	=	=	=	=	=	=	=	=	=	=	=	=
cg24047311	=	=	=	=	=	=	=	=	=	=	=	=	=	=	=	=	=	=	=	=	=	=	=	=
cg16095440	=	=	=	=	=	=	=	=	=	=	=	=	=	=	=	=	=	=	=	=	=	=	=	=
cg08750554	=	=	=	=	=	=	=	-	=	=	=	=	=	=	+	=	=	=	=	=	=	=	=	=
cg26702212	=	=	=	=	=	=	=	=	=	=	=	=	=	=	=	=	=	=	=	=	=	=	=	=
cg24517686	=	=	=	-	=	=	-	-	=	=	=	=	=	=	=	=	=	-	=	=	=	=	=	=
cg27222785	=	=	=	=	=	=	-	-	=	=	=	=	=	=	=	=	=	=	=	=	=	=	=	=
cg09864227	=	=	=	=	=	=	-	-	=	=	=	=	=	=	=	=	=	-	=	=	=	=	=	=
cg26111997	=	=	=	=	=	=	-	-	=	=	=	=	=	=	=	=	+	=	=	=	=	=	=	+
cg07181843	=	=	=	=	=	=	=	=	=	=	=	=	=	=	=	=	=	=	=	=	=	=	=	=
cg25646531	=	=	=	=	=	=	=	=	=	=	=	=	=	=	=	=	=	=	=	=	=	=	=	=
cg00478379	=	=	=	=	=	=	-	-	=	=	=	=	=	=	=	=	=	=	=	=	=	=	=	=
cg10782557	=	=	=	=	=	=	=	-	=	=	=	=	=	=	=	=	=	=	=	=	=	=	-	=
cg10168544	=	=	=	=	=	=	=	=	=	=	=	=	=	=	=	-	=	=	=	=	=	=	=	=
cg14854474	=	=	=	=	=	=	=	=	=	=	=	=	=	=	=	=	=	=	=	=	=	=	=	=
cg01518906	=	=	=	=	=	=	=	=	=	=	=	=	=	=	=	=	=	=	=	=	=	=	=	=
cg14964771	=	=	=	=	=	=	=	=	=	=	=	=	=	=	=	=	=	=	=	=	=	=	=	=
cg15576492	=	=	=	=	=	=	=	-	=	=	-	-	=	=	=	=	=	=	=	=	=	=	=	=
cg11200797	=	=	=	=	=	=	=	=	+	=	=	=	=	=	=	=	=	=	=	=	=	=	=	=
cg16383573	=	=	=	=	=	=	=	=	=	=	=	=	=	=	=	=	=	=	=	=	=	=	=	=
cg00305285	=	=	=	=	=	=	=	=	=	=	=	=	=	=	=	=	=	=	=	=	=	=	=	=
cg24378253	=	=	=	=	=	=	=	=	=	=	=	=	=	=	=	=	=	=	=	=	=	=	=	=
cg04794393	=	=	=	=	=	=	=	=	=	=	=	=	=	=	=	=	=	=	=	=	=	=	=	=
cg17840536	=	=	=	=	=	=	=	=	=	=	=	=	=	=	=	=	=	=	=	=	=	=	=	=
cg19758750	=	=	=	=	=	=	=	=	=	=	=	=	=	=	=	=	=	=	=	=	=	=	=	=
cg16632098	=	=	=	=	=	=	=	=	=	=	=	=	=	=	=	=	=	=	=	=	=	=	=	=
cg18024260	=	=	=	=	=	=	=	=	=	=	=	=	=	=	=	=	=	=	=	=	=	=	=	=
cg12924059	=	=	=	=	=	=	=	=	=	=	=	=	=	=	=	=	=	=	=	=	=	=	=	=
cg15099245	=	=	=	=	+	=	=	=	=	=	=	=	=	=	=	=	=	=	=	=	=	=	=	=
cg08039585	=	=	=	=	=	=	=	=	=	=	=	=	=	=	=	=	=	=	=	=	=	=	=	=
cg19734301	=	=	=	=	=	=	=	=	=	=	=	=	=	=	=	=	=	=	=	=	=	=	=	=
cg08470135	=	=	=	=	=	+	=	=	=	=	=	=	=	=	=	-	=	-	=	=	=	=	=	=
cg05035248	=	=	=	=	+	+	=	=	=	=	=	=	=	=	=	-	-	-	=	=	=	+	=	+
cg05041517	=	=	=	=	=	=	=	=	=	=	=	=	=	=	=	=	=	=	=	=	=	=	=	=
cg15207999	=	=	=	=	=	=	=	=	+	=	=	=	=	=	=	=	=	=	=	=	=	=	=	=
cg26338735	=	=	=	=	=	=	=	=	=	=	=	=	=	=	=	=	=	=	=	=	=	=	=	=
cg24437834	=	=	=	=	=	=	=	=	=	=	=	=	=	=	=	=	=	-	=	=	=	=	=	=
cg15565004	=	=	=	=	=	=	=	=	=	=	=	=	=	=	=	=	=	=	=	=	=	=	-	=
cg19999567	=	=	=	=	+	=	=	-	=	=	=	=	=	-	=	=	=	=	=	+	=	+	-	=
cg19856606	=	=	=	=	=	=	=	=	=	=	=	=	=	=	=	=	=	=	=	+	=	+	-	=
cg12743165	=	=	=	=	+	=	=	=	=	=	=	=	=	=	=	-	=	=	=	=	=	=	-	=
cg04065236	=	=	=	=	=	=	=	=	=	=	=	=	=	=	=	=	=	=	=	=	=	=	-	=
cg04315086	=	=	=	=	=	=	=	=	=	=	=	=	=	=	=	=	=	=	=	=	=	=	-	=
cg09358422	=	=	=	=	=	=	=	=	=	=	=	=	=	=	=	=	=	=	=	=	=	=	-	=
cg24523322	=	=	=	=	=	=	=	=	=	=	=	=	=	=	=	=	=	=	=	=	=	=	-	=
cg12612065	=	=	=	=	=	=	=	=	=	=	=	=	=	=	=	=	=	=	=	=	=	=	-	=
cg16060740	=	=	=	=	=	=	=	=	=	=	=	=	=	=	=	-	-	=	=	=	=	=	-	=
cg13870982	=	=	=	=	=	+	=	=	=	=	=	=	=	+	=	=	+	=	=	=	=	=	-	+
cg14010231	=	=	=	=	+	+	=	=	=	=	=	=	=	=	=	=	=	-	=	=	=	=	-	+
cg22343299	=	=	=	=	=	=	=	=	=	=	=	=	=	=	=	=	=	=	+	+	=	+	-	+
cg17596279	=	=	=	=	=	=	=	=	=	=	=	=	=	=	=	=	=	=	=	=	=	+	-	+
cg15322667	=	=	=	=	=	=	=	=	=	=	=	=	=	=	=	=	=	=	=	=	=	=	-	=
cg00648573	=	=	=	=	=	=	=	=	=	=	=	=	=	=	=	=	=	=	=	=	=	=	=	=
cg11144217	=	=	=	=	=	=	=	=	=	=	=	=	=	=	=	=	=	=	=	=	=	=	=	=
cg10782633	=	=	=	=	=	=	=	=	=	=	=	=	=	=	=	=	=	=	=	=	=	=	-	=
cg27169685	=	=	=	=	=	=	=	=	=	=	=	=	=	=	=	=	=	=	=	=	+	=	=	=
cg06727198	=	=	=	=	=	=	=	=	=	=	=	=	=	=	=	=	=	=	=	=	+	=	=	=
cg06375409	=	=	=	=	=	=	=	=	=	=	=	=	=	=	=	=	=	=	=	=	+	+	-	=
cg19307389	=	=	=	=	=	=	=	=	=	=	=	=	=	=	=	-	-	-	=	=	=	=	=	=
cg06444226	-	-	=	=	=	=	-	=	=	=	=	=	=	=	+	=	-	-	=	=	=	=	=	=
cg06181703	=	=	=	=	=	=	=	=	=	=	=	=	=	=	=	=	=	=	=	=	=	=	=	=
cg23812948	=	=	=	=	=	=	=	=	=	=	=	=	=	=	=	=	=	=	=	=	=	=	=	=
cg17539962	=	=	=	=	=	=	=	=	=	=	=	=	=	=	=	=	=	=	=	=	=	=	=	=
cg26040075	=	=	=	=	=	=	=	=	=	=	=	=	=	=	=	=	=	=	=	=	=	=	=	=
cg24165743	=	=	=	=	=	=	=	=	=	=	=	=	=	=	=	=	=	=	=	=	=	=	=	=
cg05007472	=	=	=	=	=	=	=	=	=	=	=	=	=	=	=	=	=	=	=	=	=	=	=	=
cg01881456	=	=	=	=	=	=	=	=	=	=	=	=	=	=	=	=	=	=	=	=	=	=	=	=
cg00546078	=	=	=	=	=	=	=	=	=	=	=	=	=	=	=	=	=	=	=	=	=	=	=	=
cg16685990	=	=	=	=	=	=	=	=	=	=	=	=	=	=	=	=	=	=	=	=	=	=	=	=
cg19860160	=	=	=	=	=	=	=	=	=	=	=	=	=	=	=	-	=	=	=	=	=	=	=	=
cg26405545	=	=	=	=	=	=	=	=	=	=	=	=	=	-	=	=	=	=	=	=	=	=	=	=
cg20961824	=	=	=	=	=	=	=	=	=	=	=	=	=	-	=	=	=	=	=	=	=	=	=	=
cg11754357	=	=	=	=	=	=	=	=	=	=	=	=	=	=	=	=	=	=	=	=	=	=	=	=
cg05527091	=	=	=	=	=	=	=	=	=	=	=	=	-	=	=	=	=	=	=	=	-	-	=	=
cg12137247	=	=	=	=	=	=	=	=	=	=	=	=	=	=	=	=	=	=	=	=	=	=	=	=
cg24709745	=	=	=	=	=	=	=	=	=	=	=	=	=	=	=	=	=	=	=	=	=	=	=	=
cg08927102	=	=	=	=	=	=	=	=	=	=	=	=	=	=	=	=	=	=	=	=	=	=	=	=
cg27302190	=	=	=	=	=	=	=	=	=	=	=	=	=	=	=	=	=	=	=	=	=	=	+	=
cg18025136	+	+	=	-	-	-	=	=	=	=	=	=	=	=	=	=	=	=	=	=	=	=	=	=
cg24638131	=	=	=	=	-	-	=	=	=	=	=	=	=	=	=	=	=	=	=	=	=	=	=	=
cg14981312	=	=	=	=	-	-	=	-	=	=	=	=	=	-	=	=	=	=	=	=	=	=	=	=
cg09383789	=	=	=	-	=	=	-	-	=	=	=	=	=	=	=	=	=	=	-	=	-	=	=	=
cg27053169	=	=	=	=	=	=	=	=	=	=	=	=	=	=	=	=	=	=	-	=	-	=	=	=
cg26541516	=	=	=	=	=	=	=	=	=	=	=	=	=	=	=	=	=	=	=	=	=	=	=	=
cg03956833	=	=	=	=	=	=	=	=	=	=	=	=	=	=	=	=	=	=	=	=	=	=	=	=
cg08881995	=	=	=	=	=	=	=	=	=	=	=	=	=	=	=	=	=	=	=	=	=	=	=	=
cg03705284	=	=	=	=	-	=	=	=	=	=	=	=	=	=	=	=	=	=	=	=	=	=	=	=
cg15030799	=	=	=	=	=	=	=	=	=	=	=	=	=	=	=	=	=	=	=	=	=	=	=	=
cg20156053	=	=	=	=	=	=	=	=	=	=	=	=	=	=	=	=	=	=	=	=	=	=	=	=
cg10126324	=	=	=	=	=	=	=	-	=	=	=	=	=	=	=	=	=	=	=	=	=	=	=	=
cg06036677	=	=	-	-	=	=	=	-	=	=	=	=	=	=	=	=	=	=	=	=	=	=	=	=
cg10579718	=	=	=	=	=	=	=	=	=	=	=	=	=	=	=	=	=	=	=	+	=	=	-	=
cg16679343	=	=	=	=	=	=	=	=	+	=	=	=	=	=	=	=	=	=	=	=	=	=	-	=
cg19626656	=	=	=	=	=	=	=	=	+	=	=	=	=	=	=	=	=	=	=	=	=	=	-	=
cg10026356	=	=	=	=	=	=	=	-	+	+	=	=	=	=	=	=	-	-	=	=	=	=	-	+
cg10177439	=	=	=	=	=	=	=	=	+	=	=	=	=	=	=	=	=	=	=	=	=	=	=	=
cg00918900	=	=	=	=	=	=	=	=	=	=	=	=	=	=	=	=	=	=	=	=	=	=	=	=
cg27582017	=	=	=	=	=	=	=	=	=	=	=	=	=	=	=	=	=	=	=	=	=	=	=	=
cg10113217	=	=	=	-	=	=	=	-	+	=	=	=	=	-	=	=	=	-	=	=	=	=	=	=
cg08899471	+	=	-	-	=	=	-	-	+	=	=	-	=	-	=	=	=	-	=	+	+	+	=	=
cg11920144	=	=	=	=	=	=	-	-	=	=	=	=	=	=	+	=	=	=	=	+	=	=	=	=
cg20619296	=	=	=	=	=	=	-	-	=	=	=	=	=	=	=	+	=	=	+	+	=	=	=	=
cg18329352	=	=	=	=	=	=	-	-	=	=	=	=	=	=	=	+	=	=	+	=	=	=	=	=
cg25973293	=	=	=	-	=	=	-	-	=	=	=	=	=	=	=	+	=	+	+	=	=	=	-	=
cg27582546	=	=	=	=	=	=	=	=	=	=	=	=	=	=	=	+	=	+	+	=	=	=	-	=
cg03520879	=	=	=	=	=	=	=	=	=	=	=	=	=	=	=	=	=	=	=	=	=	=	-	=
cg06798288	=	=	=	=	=	=	=	=	=	=	=	=	=	=	=	=	=	=	=	=	=	=	-	=
cg23035597	=	=	=	=	=	=	=	=	=	=	=	=	=	=	=	=	=	=	=	=	=	=	-	=
cg02838683	=	=	=	=	=	=	=	=	=	=	=	=	=	=	=	=	=	=	=	=	=	=	-	=
cg08131937	=	=	=	=	=	=	=	=	=	=	=	=	=	=	=	=	=	=	=	=	=	=	-	=
cg22512779	=	=	=	=	=	=	=	=	=	=	=	=	=	=	=	=	=	-	=	=	=	=	-	=
cg23622235	=	=	=	=	=	=	=	=	=	=	=	=	=	=	=	=	=	-	=	=	=	=	=	=
cg17094363	=	=	=	=	=	=	=	=	+	=	=	=	=	=	+	=	=	-	+	+	=	=	=	+
cg09146328	=	=	=	=	=	=	=	=	=	=	=	=	=	=	+	=	=	-	=	=	=	=	=	+
cg07179016	=	=	=	=	+	=	=	=	=	=	=	=	=	=	=	=	=	-	=	=	=	=	=	=
cg07203151	=	=	=	=	=	=	-	-	=	=	=	=	=	=	=	=	=	-	=	=	=	=	-	=
cg11750929	=	=	-	=	=	=	-	-	=	=	=	=	=	=	=	=	=	=	=	=	=	=	-	=
cg01776299	=	=	-	=	=	=	-	-	=	=	=	=	=	=	=	=	=	=	=	=	=	=	-	=
cg00300303	=	=	=	=	=	=	-	-	=	=	=	=	=	=	=	=	=	=	=	=	=	=	-	=
cg09032281	=	=	=	=	=	=	=	=	=	=	=	=	=	=	=	=	=	=	=	=	=	=	=	=
cg02852398	=	=	=	=	=	=	-	-	=	=	=	=	=	=	=	=	=	=	=	=	=	=	=	=
cg18272703	=	=	=	=	=	=	=	=	=	=	=	=	=	=	=	=	=	=	=	=	=	=	=	=
cg05528516	-	-	=	=	+	=	-	-	=	=	=	=	=	=	-	=	=	=	=	=	=	=	-	=
cg13361271	=	=	=	=	=	=	=	=	=	=	=	=	=	=	=	=	=	=	=	=	=	=	-	=
cg25237545	=	=	=	=	=	=	-	=	=	=	=	=	=	=	=	=	=	=	=	=	=	=	-	=
cg09914843	=	=	=	=	=	=	-	-	=	=	=	=	=	=	=	=	=	=	=	=	=	=	=	=
cg15822328	=	=	=	=	=	=	=	=	=	=	=	=	=	=	=	=	=	=	=	=	=	=	=	=
cg07304255	=	=	=	=	=	=	=	-	=	=	=	=	=	=	=	+	=	=	=	=	=	=	=	=
cg19925558	=	=	=	=	=	=	=	-	=	=	=	=	=	=	=	=	=	=	=	=	=	=	=	=
cg22433276	=	=	=	=	=	=	=	=	+	+	=	=	=	=	+	=	=	=	=	=	=	=	=	+
cg06615380	=	=	=	=	-	=	=	=	=	=	=	=	=	=	+	=	=	=	=	=	=	=	=	=
cg11071912	=	=	=	=	=	=	=	=	+	=	=	=	=	=	=	=	=	-	=	=	=	=	=	=
cg00812770	=	=	=	=	=	=	=	=	+	=	=	=	=	=	=	=	=	=	=	=	=	=	-	=
cg16254267	+	=	=	=	=	=	-	-	+	=	=	=	=	-	=	=	=	=	=	=	=	=	-	=
cg12274407	=	=	=	=	=	=	-	-	+	=	=	=	=	-	=	=	=	=	=	=	=	=	-	=
cg16639967	=	=	=	=	=	=	-	=	=	=	=	=	=	=	=	=	=	=	=	=	=	=	=	=
cg14824543	=	=	=	-	=	=	-	-	=	=	=	=	=	=	=	=	=	=	=	=	=	=	=	=
cg21862126	+	=	=	=	=	=	-	-	=	=	=	=	=	=	=	=	-	-	=	=	=	=	=	=
cg12097325	=	=	=	=	=	=	-	-	=	=	=	=	=	=	=	=	-	-	=	=	=	=	=	=
cg15207968	=	=	=	=	=	=	-	-	=	=	=	=	=	=	=	=	-	-	=	=	=	=	=	=
cg12658052	=	=	=	=	=	=	-	-	=	=	=	=	=	=	=	=	=	=	+	+	=	=	=	=
cg12755103	=	=	=	=	=	=	-	-	=	=	=	=	=	=	=	-	-	-	=	=	=	=	-	=
cg19708306	=	=	=	=	=	=	=	=	=	=	=	=	=	=	=	=	=	-	=	=	=	=	=	=
cg24158844	=	=	=	=	=	=	=	=	=	=	=	=	=	-	=	=	+	=	=	=	=	=	=	=
cg25772221	=	=	+	=	=	=	=	=	=	=	=	=	=	-	=	=	=	=	=	=	=	=	-	+
cg16140890	+	=	=	=	=	=	-	-	+	=	=	=	=	=	=	=	=	-	+	+	=	=	-	=
cg13395069	=	=	=	=	=	=	=	=	+	=	=	=	=	=	=	=	=	=	=	=	=	=	=	=
cg03228985	=	=	=	=	=	=	=	=	=	=	=	=	=	=	=	=	=	=	=	=	=	=	=	=
cg16989340	=	=	=	=	=	=	=	=	=	=	=	=	=	=	=	=	=	=	=	=	=	=	=	=
cg20254790	=	-	=	=	=	-	-	-	+	=	=	=	=	=	-	-	-	-	=	+	=	+	=	=
cg11811960	=	=	=	=	=	=	=	=	=	=	=	=	=	=	=	=	=	=	=	=	=	=	-	+
cg04311266	=	=	=	=	=	=	=	=	=	=	=	=	=	=	=	=	=	=	=	=	=	=	-	=
cg05929553	=	=	=	=	=	=	-	-	=	=	=	=	=	=	=	=	=	=	=	=	=	=	-	=
cg10399850	=	=	=	=	=	=	-	-	=	=	=	=	=	=	=	=	=	=	=	=	=	=	=	=
cg08803531	=	=	=	=	=	=	=	=	=	=	=	=	=	=	=	=	=	=	=	=	=	=	=	=
cg12806826	=	=	=	=	=	=	=	=	=	=	-	-	=	=	+	=	=	=	=	=	=	=	=	=
cg15988843	=	=	=	=	=	=	=	=	=	=	=	=	=	=	=	=	=	=	=	=	=	=	=	=
cg23891858	=	=	=	=	=	=	=	=	=	=	=	=	=	=	=	=	=	=	=	=	=	=	=	=
cg14288281	=	=	=	=	=	=	=	=	=	=	=	=	=	=	=	=	=	=	=	=	=	=	=	=
cg07213830	-	=	=	=	=	=	-	-	=	=	-	-	+	=	=	-	-	-	=	=	=	=	=	=
cg09661118	=	=	=	=	=	=	=	=	=	=	=	=	=	=	=	=	=	=	=	=	=	=	=	+
cg02971920	=	=	=	=	=	=	=	=	=	=	=	=	=	=	=	=	=	=	=	=	=	=	=	+
cg06767191	+	=	=	=	=	=	-	-	=	=	=	=	=	=	=	=	=	=	=	=	=	=	=	+
cg15688253	=	=	=	=	=	=	-	-	=	=	=	=	=	=	=	=	=	-	+	=	+	=	=	=
cg22864340	=	=	=	=	=	=	-	-	=	=	=	=	=	=	=	=	=	=	+	=	+	=	=	=
cg10335452	=	=	=	=	=	=	-	-	+	=	=	=	=	=	=	=	=	-	+	=	+	=	=	=
cg06193359	+	=	=	=	=	=	-	-	+	=	=	=	=	=	=	=	=	=	+	=	=	=	=	=
cg13560058	=	=	=	=	=	=	-	-	+	=	=	=	=	=	=	=	=	=	+	+	=	=	=	=
cg00082285	+	=	=	=	=	=	-	-	+	=	=	=	=	=	=	=	=	=	+	+	=	=	=	=
cg21778193	+	=	+	=	=	=	-	-	=	+	=	=	=	=	=	=	=	=	+	+	=	=	=	=
cg15489799	=	=	+	=	=	=	-	-	=	=	=	=	=	=	=	=	+	=	+	+	=	=	=	=
cg22521151	=	=	=	=	=	=	-	-	=	=	=	=	=	=	=	-	-	-	+	=	=	=	=	=
cg00207921	=	=	=	=	=	=	-	-	=	=	=	=	=	=	=	=	-	-	=	=	=	=	=	=
cg20544808	+	=	=	=	=	=	-	=	=	=	=	=	=	=	=	=	=	=	=	=	=	=	=	=
cg18792131	=	=	=	=	=	=	-	-	=	=	=	=	=	=	=	=	=	=	=	=	=	=	=	=
cg08090385	=	=	=	=	=	=	=	=	=	=	=	=	=	=	=	=	=	=	=	=	=	=	-	=
cg08474826	=	=	=	=	=	=	=	=	=	=	=	=	=	=	=	=	=	=	=	=	=	=	-	+
cg20185617	=	=	=	=	=	=	=	=	=	=	=	=	=	=	=	=	=	=	=	=	=	=	-	+
cg04972348	=	=	=	=	=	+	=	=	=	=	=	=	=	=	=	=	=	+	=	=	=	=	-	+
cg06618740	=	=	=	=	=	=	=	+	=	=	=	=	=	=	=	=	=	+	=	=	=	=	-	+
cg15414773	=	=	=	=	=	=	=	=	=	=	=	=	=	=	=	=	=	=	=	=	=	=	-	+
cg21475076	=	=	=	=	=	=	=	=	=	=	=	=	=	=	=	=	=	=	=	=	=	=	-	=
cg14476334	=	=	=	=	=	=	=	=	=	=	=	=	=	=	=	=	=	+	=	=	=	=	-	+
cg13449535	=	=	=	=	=	=	=	=	+	=	=	=	=	=	=	=	=	+	=	=	=	=	-	=
cg07123481	=	=	=	=	=	=	=	=	+	=	=	=	=	=	=	=	=	=	=	=	=	=	-	=
cg01537494	=	=	=	=	=	=	-	=	=	=	=	=	=	=	=	=	=	=	+	=	=	=	=	=
cg02825344	+	=	-	=	=	=	-	-	=	=	=	=	=	=	+	=	=	=	+	=	=	=	=	=
cg02331673	+	=	-	=	+	=	-	-	+	=	=	=	=	=	=	-	-	-	+	=	=	=	=	=
cg11203990	+	=	-	=	=	=	-	-	=	=	+	=	=	=	=	=	=	=	+	+	=	=	=	=
cg13362546	+	=	=	=	=	=	-	-	+	=	+	=	=	=	=	=	=	=	+	+	=	=	=	=
cg21810793	+	=	=	=	=	=	-	-	+	=	=	=	=	=	=	=	=	-	+	+	+	=	=	=
cg25101291	+	=	=	=	=	=	-	-	+	=	+	=	=	=	=	=	=	-	+	+	+	=	=	=
cg16561256	+	=	=	=	=	=	-	-	+	=	+	=	=	=	+	=	=	=	+	+	+	=	=	=
cg26330479	+	+	=	=	=	=	-	-	+	=	=	=	=	=	+	=	=	-	+	+	+	=	-	=
cg06967105	+	+	=	=	=	=	-	-	+	=	=	=	=	=	=	=	=	-	+	+	+	=	-	=
cg23651812	=	=	=	-	=	=	-	-	+	=	=	=	=	=	=	=	=	-	+	+	+	=	=	=
cg03528302	=	=	=	-	=	=	-	-	+	=	=	=	=	=	=	=	=	-	+	+	+	=	=	=
cg18348086	=	=	=	=	=	=	-	-	+	=	=	=	=	=	=	=	=	-	+	+	+	=	=	=
cg23731501	=	=	=	=	=	=	-	-	+	=	=	-	=	=	=	=	=	=	+	+	+	=	=	=
cg14287724	=	=	=	=	=	=	-	-	=	=	+	=	=	=	=	-	-	-	+	+	+	=	=	=
cg25605174	=	=	=	-	=	=	-	-	=	=	=	=	=	=	=	=	=	=	+	+	+	=	=	=
cg26578072	=	=	=	=	=	=	=	=	=	=	=	=	=	=	=	=	=	=	=	=	=	=	=	=
cg23857983	=	=	=	-	=	=	=	=	=	=	=	=	=	=	=	=	=	=	=	=	=	=	=	=
cg27631599	+	=	-	=	=	=	=	-	=	=	=	=	=	=	=	=	=	=	+	+	=	=	=	=
cg14709479	=	=	=	-	=	=	=	=	=	=	=	=	-	=	+	=	=	=	+	+	+	+	=	=
cg21288685	=	=	=	-	=	=	=	=	=	=	=	=	=	=	=	=	=	=	+	+	=	=	=	=
cg10143960	=	=	=	-	=	=	+	+	+	=	=	=	=	=	=	=	=	+	+	+	=	=	=	=
cg01511231	=	=	=	-	=	=	-	-	=	=	=	=	=	=	=	=	=	=	=	+	=	=	=	=
cg03278726	=	=	=	=	=	=	-	-	=	-	=	=	=	=	=	=	=	=	=	+	=	+	=	=
cg15417666	=	=	=	=	=	=	-	-	=	-	=	=	=	=	=	=	=	=	+	+	=	+	=	=
cg18770446	=	=	=	=	=	=	-	-	=	-	=	=	=	=	=	=	=	=	+	+	=	=	=	=
cg22047469	=	=	=	=	=	=	-	-	+	+	=	=	=	=	=	=	=	=	+	+	=	=	=	=
cg08933284	=	=	=	+	=	=	-	-	=	=	-	-	=	=	=	=	=	-	=	=	=	=	=	=
cg18382926	=	=	=	=	=	=	-	-	=	=	-	-	=	=	=	=	=	-	+	+	+	=	-	=
cg08844387	-	-	=	=	=	=	-	-	=	=	-	-	=	=	=	=	=	-	+	+	+	=	-	=
cg16043700	=	=	=	=	=	=	-	-	=	=	=	=	=	=	=	=	=	-	=	=	=	=	=	=
cg19584957	=	=	=	=	=	=	-	-	=	=	=	=	=	=	+	-	-	-	=	=	=	=	-	=
cg07173112	=	=	=	=	=	=	=	=	=	=	=	=	=	=	=	=	=	=	=	=	=	=	-	=
cg07841371	=	=	=	=	=	=	=	=	=	=	=	=	=	=	=	=	=	=	=	=	=	=	-	=
cg23275914	=	=	=	=	=	=	=	=	=	=	=	=	=	=	=	=	=	=	=	=	=	=	-	+
cg14220262	=	=	=	=	=	=	-	=	=	=	=	=	=	=	=	=	=	-	=	=	=	=	-	=
cg05555852	=	=	=	=	=	=	-	-	=	=	=	=	=	=	=	=	=	-	=	=	=	=	-	=
cg02848157	=	=	=	=	=	=	-	-	=	=	=	=	=	=	=	=	=	-	=	=	=	=	-	=
cg24884961	=	=	=	=	=	=	-	-	=	=	=	=	=	=	=	=	=	-	+	=	=	=	-	=
cg03340606	+	=	=	=	=	=	-	-	=	=	=	=	=	=	+	=	=	-	+	+	=	=	=	=
cg17510786	=	=	=	=	=	=	-	-	=	=	=	=	=	=	=	=	=	-	+	+	=	=	=	=
cg19724260	=	=	=	=	+	=	-	-	=	=	=	=	=	=	=	=	=	-	+	+	=	=	=	=
cg05706898	=	=	=	=	=	=	-	-	+	=	=	=	-	=	=	=	=	=	+	+	=	=	=	=
cg14008593	=	=	=	=	=	=	-	-	=	=	=	=	-	=	=	=	=	=	=	=	=	=	=	=
cg00699898	=	=	=	=	=	=	-	-	=	=	=	=	=	=	=	=	=	=	=	=	=	=	=	=
cg16366262	=	=	=	=	=	=	-	-	+	+	=	=	=	=	=	=	-	-	=	=	=	=	=	=
cg08886036	=	=	=	=	=	=	-	-	=	=	=	=	=	=	=	=	=	=	=	=	=	=	=	=
cg06440474	=	=	=	=	=	=	-	-	=	=	=	=	=	=	=	=	=	=	=	=	=	=	=	=
cg16053440	=	=	-	=	=	=	-	-	+	=	=	=	=	=	=	=	=	=	=	=	=	=	=	=
cg14278226	-	=	-	=	=	=	-	-	+	=	=	=	=	=	=	=	=	=	=	=	=	=	=	=
cg23087108	=	=	-	-	=	=	-	-	+	=	=	=	=	=	=	=	-	=	+	=	=	=	-	=
cg06910084	=	=	=	=	=	=	-	-	=	=	=	=	=	=	=	=	=	=	=	=	=	=	-	=
cg04808954	=	=	=	=	=	=	=	=	=	=	=	=	=	=	=	=	=	=	=	=	=	=	=	=
cg10333212	=	=	=	=	=	=	=	=	=	=	=	=	=	=	=	=	=	=	=	=	=	=	=	=
cg05652547	=	=	=	=	=	=	=	=	=	=	=	=	=	=	=	=	=	=	+	+	+	+	=	=
cg02852923	=	=	=	=	=	=	=	=	=	=	=	=	=	=	=	=	=	=	+	+	+	+	=	=
cg00146669	=	=	=	=	=	=	=	=	=	=	=	=	=	=	=	=	=	=	+	+	+	+	-	+
cg18411941	=	=	=	=	=	=	=	=	=	=	=	=	=	=	=	+	+	+	+	+	+	+	-	+
cg09021712	=	=	=	=	=	=	=	=	=	=	=	=	=	=	=	=	=	=	+	+	+	+	-	=
cg04154653	=	=	=	=	=	=	-	=	=	=	=	=	=	=	=	=	=	=	=	=	=	+	-	=
cg14000174	=	=	=	=	=	=	-	-	=	+	=	=	=	=	=	=	=	=	=	=	=	+	-	=
cg13089299	=	=	=	=	=	=	-	-	+	+	=	=	=	=	=	=	=	=	+	+	+	+	-	=
cg22723960	=	=	=	=	=	=	=	=	=	=	=	=	=	=	=	=	=	=	+	+	+	+	-	+
cg13360866	+	=	=	=	=	=	-	-	=	=	=	=	=	=	=	=	=	-	+	=	+	+	-	=
cg24807889	+	=	=	=	=	=	-	-	=	=	=	=	=	=	=	=	=	=	+	=	=	=	-	=
cg05952202	=	=	=	=	=	=	=	=	=	=	=	=	=	=	+	=	=	=	=	=	=	=	=	=
cg04172501	=	=	=	=	=	=	=	=	=	=	=	=	=	=	-	=	=	=	=	=	=	=	=	=
cg23400617	=	=	=	=	=	=	=	=	=	=	=	=	=	=	=	=	=	=	=	=	=	=	=	=
cg06778273	=	=	=	=	=	=	=	=	=	=	=	=	=	=	=	=	=	=	=	=	=	=	=	=
cg19413397	+	=	=	=	=	=	=	=	+	=	=	=	=	=	=	=	=	+	=	+	=	=	=	=
cg12810734	=	=	=	=	=	=	-	=	+	=	=	=	=	=	=	=	=	=	=	=	=	=	=	=
cg16046810	=	=	=	=	=	=	-	-	+	=	=	=	=	=	=	=	=	=	=	=	=	=	-	+
cg22345205	=	=	=	=	=	=	-	-	+	=	=	=	=	=	-	=	=	=	=	=	=	=	-	=
cg21038584	=	=	=	=	=	=	=	=	=	=	=	=	=	=	=	=	=	=	=	=	=	=	-	=
cg19237691	-	=	=	=	=	=	=	=	+	=	=	=	=	=	=	=	=	=	+	+	=	=	=	=
cg08641866	=	=	=	=	=	=	=	=	+	+	=	=	=	=	=	=	=	=	+	+	=	=	=	=
cg14886269	=	=	=	-	=	=	=	=	+	+	=	=	=	=	=	+	=	=	+	+	=	=	=	=
cg15706223	=	=	=	-	=	=	=	=	+	+	=	=	=	=	=	=	=	=	+	=	=	=	=	=
cg06097659	=	=	=	-	+	=	=	=	+	+	=	+	=	=	=	=	=	=	=	=	=	=	=	=
cg04343794	-	=	=	=	=	=	=	=	+	=	=	=	=	=	=	=	=	=	=	=	=	=	=	=
cg07671976	=	=	=	-	=	=	=	=	+	=	=	=	=	=	+	=	=	=	=	=	=	=	=	=
cg00086243	=	=	=	-	=	=	=	=	+	=	=	=	=	=	+	=	=	=	+	=	+	+	=	=
cg02709725	=	=	=	-	=	=	=	=	+	=	=	=	=	=	+	=	=	=	+	=	+	+	=	=
cg10583942	=	=	=	-	+	=	=	=	+	=	=	=	=	=	=	=	=	-	+	+	+	+	=	=
cg07119157	=	=	=	-	=	=	=	=	+	=	=	=	=	=	=	=	=	=	+	+	+	+	-	=
cg19092396	=	=	=	-	=	=	=	-	=	=	=	=	=	=	=	=	=	=	+	+	+	+	=	=
cg12701018	=	=	=	-	=	=	=	=	=	=	=	=	=	=	+	=	=	-	+	+	+	+	-	=
cg25144135	=	=	=	-	=	=	=	=	=	=	=	=	=	=	+	=	=	-	+	+	+	+	-	=
cg20996124	=	+	-	-	=	=	=	=	=	=	=	=	+	=	+	=	=	-	+	+	+	+	=	=
cg16266669	=	=	-	-	=	=	=	=	=	=	=	=	+	-	+	-	-	-	=	=	=	=	-	=
cg02296931	=	=	=	=	=	=	=	=	=	=	=	=	=	-	+	=	=	=	=	=	=	=	-	=
cg15924570	=	=	=	=	=	=	=	=	=	=	=	=	=	-	=	=	=	=	=	=	=	=	-	=
cg15993652	=	=	=	=	=	=	=	=	=	=	=	=	=	=	=	=	=	=	=	=	+	=	-	=
cg25625296	=	=	=	=	=	=	=	=	=	=	=	=	=	=	=	=	=	=	=	=	+	=	-	=
cg09503311	=	=	=	=	=	=	=	=	=	=	=	=	=	=	=	=	=	=	=	=	=	=	=	=
cg20544186	=	=	=	=	=	=	=	=	=	=	=	=	=	=	=	=	=	=	=	=	=	=	=	=
cg01437515	=	=	=	-	=	=	=	=	+	+	=	=	=	-	+	-	=	-	=	=	=	=	=	=
cg12759096	=	=	=	=	=	=	=	=	=	=	=	=	=	-	+	-	-	=	=	=	=	=	-	+
cg22335801	-	=	=	-	=	=	=	=	=	=	=	=	=	-	=	-	-	=	=	=	=	=	-	=
cg14661234	-	=	=	-	=	=	=	=	=	=	=	=	=	-	=	-	=	=	=	=	=	=	-	=
cg23166857	-	=	+	=	=	=	=	=	=	=	=	=	=	=	=	-	-	=	=	=	=	=	=	=
cg09586191	=	=	=	=	=	=	=	=	=	=	=	=	=	=	=	=	-	=	=	=	=	=	=	=
cg01341040	=	=	=	=	=	=	=	=	=	=	=	=	=	=	=	-	-	-	=	=	=	=	=	=
cg21616720	=	=	=	=	=	=	=	=	=	=	=	=	=	=	=	=	=	=	=	=	=	=	=	=
cg21815220	=	=	=	=	=	=	=	=	=	=	=	=	=	=	=	=	=	=	=	=	=	=	=	=
cg17084044	=	=	=	=	=	=	=	=	=	=	=	=	=	=	=	=	=	+	=	=	=	=	=	=
cg16252905	=	=	=	=	=	=	=	=	=	=	=	=	=	=	=	=	=	=	=	=	=	=	=	=
cg09315878	=	=	=	=	=	=	=	=	=	=	=	=	=	=	=	=	=	=	=	=	=	=	=	=
cg01075305	=	=	=	=	=	=	=	=	=	=	=	=	=	=	=	=	=	=	=	=	=	=	=	=
cg03058163	=	=	=	=	=	=	=	=	=	=	=	=	=	=	=	=	=	=	=	=	=	=	=	=
cg03580801	=	=	=	=	=	=	=	=	=	=	=	=	=	=	=	=	=	=	=	=	=	=	=	=
cg19862782	=	=	=	=	=	=	=	=	=	=	=	=	=	=	=	=	=	=	=	=	=	=	=	=
cg12219387	=	=	=	=	=	=	=	=	=	=	=	=	=	=	=	=	=	=	=	=	=	=	=	=
cg11727921	=	=	=	=	=	=	=	=	=	=	=	=	=	=	=	=	=	=	=	=	=	=	=	=
cg01783406	=	=	=	=	=	=	=	=	=	=	=	=	=	=	=	=	=	=	=	=	=	=	=	=
cg14531564	-	=	+	=	=	=	=	+	-	=	=	+	=	=	+	=	=	=	=	=	=	=	=	=
cg09276842	=	=	=	=	=	=	=	=	=	=	=	=	=	=	=	=	=	=	=	=	=	=	=	=
cg07548512	=	=	=	=	=	=	=	=	=	=	=	=	=	=	=	=	=	=	=	=	=	=	=	=
cg27477059	=	=	=	=	=	=	=	=	=	=	=	=	=	=	=	-	=	=	=	=	=	=	=	=
cg25578497	=	=	=	=	=	=	=	=	=	=	=	=	=	=	=	=	=	=	=	=	=	=	=	=
cg00656410	=	=	=	=	=	=	=	=	=	=	=	=	=	=	=	=	=	=	=	=	=	=	=	=
cg10206039	=	=	=	=	=	=	=	=	=	=	=	=	=	=	=	=	=	=	=	=	=	=	=	=
cg05818515	=	=	=	=	=	=	=	=	=	=	=	=	=	=	=	=	=	=	=	=	=	=	=	=
cg03467014	=	=	=	=	=	=	=	=	=	=	=	=	=	=	-	=	=	=	=	=	=	=	=	=
cg23082845	=	=	=	=	=	=	=	=	=	=	=	=	=	=	=	=	=	=	=	=	=	=	=	=
cg04559485	=	=	=	=	=	=	=	=	=	=	=	=	=	=	=	=	=	=	=	=	=	=	=	=
cg21837391	=	=	=	=	=	=	=	=	=	=	=	=	=	=	=	=	=	=	=	=	=	=	=	=
cg05329510	=	=	=	=	=	=	=	=	=	=	=	=	=	=	=	=	=	=	=	=	=	=	=	=
cg17414873	=	=	=	=	=	=	=	=	=	=	=	=	=	=	=	=	=	=	=	=	=	=	=	=
cg03935783	=	=	=	=	=	=	=	=	=	=	=	=	=	=	=	=	=	=	=	=	=	=	=	=
cg20300707	=	=	=	=	=	=	=	=	=	=	=	=	=	=	=	=	=	=	=	=	=	=	=	=
cg23963070	=	=	=	=	=	=	=	=	=	=	=	=	=	=	=	=	=	=	=	=	=	=	=	=
cg09812885	=	=	=	=	=	=	=	=	=	=	=	=	=	=	=	=	=	=	=	=	=	=	=	=
cg13470499	=	=	=	=	=	=	=	=	=	=	=	=	=	=	=	=	=	=	=	=	=	=	=	=
cg27310827	=	=	=	=	=	=	=	=	=	=	=	=	=	=	=	=	=	=	=	=	=	=	=	=
cg11257497	=	=	=	=	=	=	=	=	=	=	=	=	=	=	=	=	=	=	=	=	+	=	=	=
cg14965611	=	=	=	=	=	=	=	=	=	=	=	=	=	=	=	=	=	=	=	=	=	=	=	=
cg20014591	=	=	=	=	=	=	=	=	=	=	=	=	=	=	=	=	=	=	=	=	=	=	=	=
cg02224920	=	=	=	=	=	=	=	=	=	=	=	=	=	=	=	=	=	=	=	=	=	=	=	=
cg20871445	=	=	=	=	=	=	=	=	=	=	=	=	=	=	=	=	=	-	=	=	=	=	=	=
cg14394203	=	=	=	=	=	=	=	=	=	=	=	=	=	=	=	=	=	=	=	=	=	=	=	=
cg13924635	=	=	=	=	=	=	=	=	=	=	=	=	=	=	=	=	=	=	=	=	=	=	=	=
cg08701814	=	=	=	=	=	=	=	=	=	+	=	=	=	=	=	=	=	=	=	=	=	=	=	=
cg22220310	=	=	=	=	=	=	=	=	=	=	=	=	=	=	=	=	=	=	=	=	=	=	=	=
cg14477263	=	=	=	=	=	=	=	=	=	=	=	=	=	=	=	=	=	=	=	=	=	=	=	=
cg08706355	=	=	=	=	=	=	=	=	=	=	=	=	=	=	=	=	=	=	=	=	=	=	=	=
cg07146103	=	=	=	=	=	=	=	=	=	=	=	=	=	=	=	=	=	=	=	=	=	=	=	=
cg25731959	-	=	=	=	=	=	=	=	=	=	=	=	=	=	=	=	=	=	=	=	=	=	=	=
cg14830045	=	=	=	=	=	=	-	-	+	+	=	=	=	=	=	=	+	+	=	=	=	=	=	=
cg10784110	=	=	=	=	=	=	=	=	=	=	=	=	=	=	=	=	=	=	=	=	=	=	-	=
cg06964912	=	=	=	-	=	=	=	=	=	=	-	-	=	=	=	=	=	=	=	=	=	=	=	=
cg12108798	=	=	=	-	=	=	=	=	=	=	-	-	=	=	=	=	=	=	=	=	=	=	=	=
cg00657094	=	=	=	-	=	=	=	=	+	+	=	=	=	=	=	=	=	=	=	=	=	=	-	=
cg20411340	=	=	=	-	=	=	=	-	+	=	=	-	=	=	=	=	=	=	=	=	=	=	=	=
cg24034746	=	=	=	=	=	=	=	=	+	=	=	=	=	=	=	-	-	-	=	=	=	=	=	=
cg09331144	-	=	=	=	=	=	=	=	=	=	=	=	=	=	=	=	=	=	=	=	=	=	-	=
cg10483828	=	=	=	=	=	=	=	=	=	=	=	=	=	=	=	=	=	=	=	=	=	=	=	=
cg00211609	=	=	=	=	=	=	=	=	=	=	=	=	=	=	=	=	=	=	=	=	=	=	=	=
cg10378904	=	=	=	=	=	=	-	-	=	=	=	=	=	=	=	-	-	-	=	=	=	=	-	=
cg22512888	=	=	=	=	=	=	=	=	=	=	=	=	=	=	+	=	=	=	=	=	=	=	-	=
cg21664227	=	=	=	=	=	=	-	=	=	+	=	=	=	=	=	=	=	=	=	=	=	=	=	=
cg26362806	=	=	=	=	=	=	-	=	=	+	=	=	=	=	=	=	=	=	=	=	=	=	+	=
cg19666520	=	=	=	=	=	=	-	=	=	+	=	=	=	=	=	=	=	=	=	=	=	=	+	=
cg14329010	=	=	=	=	=	=	=	=	=	=	=	=	=	=	=	=	=	=	=	=	=	=	+	=
cg12345380	=	=	=	=	=	=	-	-	+	+	=	=	=	-	=	-	-	-	=	=	=	=	=	=
cg02279987	=	=	=	=	+	+	-	-	+	+	=	=	=	=	=	=	=	=	=	=	=	=	=	=
cg19236794	=	=	=	=	+	+	-	-	+	+	=	=	=	=	=	=	+	=	+	+	=	=	=	=
cg04719903	-	=	=	=	=	=	=	-	+	+	=	=	=	=	=	=	=	+	+	+	=	=	=	=
cg25594899	=	=	=	=	=	=	=	=	+	+	=	=	=	=	=	=	=	+	+	=	=	=	=	=
cg06136878	=	=	=	-	=	=	=	=	+	+	=	=	=	=	=	=	=	+	=	=	=	=	=	=
cg14089984	-	=	=	=	=	=	=	=	+	+	-	-	=	=	=	=	=	+	+	+	=	=	=	=
cg06443533	-	=	=	=	=	=	=	=	+	+	-	-	=	=	=	=	=	=	+	+	=	=	=	=
cg26314055	-	=	=	=	=	=	=	=	+	+	-	-	=	=	=	-	=	=	+	+	=	=	=	=
cg02751993	=	=	=	=	=	=	=	=	+	+	=	=	=	=	=	=	=	=	=	=	=	=	=	=
cg20747739	=	=	=	=	=	=	=	=	+	=	=	=	=	=	=	+	+	+	=	=	=	=	=	=
cg13440692	=	=	=	=	=	=	=	=	=	=	=	=	=	=	=	=	=	=	=	=	=	=	=	=
cg10664344	=	=	-	=	=	=	=	=	=	=	=	=	=	=	=	=	=	=	=	=	=	=	=	=
cg17267508	=	=	=	=	=	=	=	=	=	=	=	=	=	=	=	=	=	=	=	=	=	=	=	=
cg19869091	=	=	=	=	=	=	=	=	=	=	=	=	=	=	=	=	=	=	=	=	=	=	=	=
cg08643618	=	=	=	=	=	=	=	=	=	=	=	=	=	=	=	=	=	=	=	=	=	=	=	=
cg24701867	=	=	=	=	=	=	=	=	=	=	=	=	=	=	=	=	=	=	=	=	=	=	=	=
cg06361835	=	=	=	=	=	=	=	=	=	=	=	=	=	=	=	=	=	=	=	=	=	=	=	=
cg16176300	=	=	=	=	=	=	=	=	=	=	=	=	=	=	=	=	=	=	=	=	=	=	=	=
cg17469240	=	=	=	=	=	=	=	=	=	=	=	=	=	=	=	=	=	=	=	=	=	=	=	=
cg19081571	=	=	=	=	=	=	=	=	=	=	=	=	=	=	=	=	=	=	=	=	=	=	=	=
cg13689260	+	+	=	=	=	=	=	=	=	=	=	=	=	=	=	=	=	-	=	=	=	=	=	=
cg10518155	=	=	=	=	=	=	=	=	=	=	=	=	=	=	=	=	=	=	=	=	=	=	=	=
cg17784606	=	=	=	=	=	=	=	=	=	=	=	=	=	=	=	=	=	=	=	=	=	=	=	=
cg18153662	=	=	=	=	=	=	=	=	=	=	=	=	=	=	=	=	=	=	=	=	=	=	=	=
cg08733913	=	=	=	=	=	=	=	=	=	=	=	=	=	=	=	=	=	=	=	=	=	=	=	=
cg02334770	=	=	=	=	=	=	=	=	=	=	=	=	=	=	=	=	=	=	=	=	=	=	=	=
cg03583709	=	=	=	=	=	=	=	=	=	=	=	=	=	=	=	=	=	=	=	=	=	=	=	=
cg13152599	=	=	=	=	=	=	=	=	=	=	=	=	=	=	=	=	=	=	=	=	=	=	=	=
cg23880637	=	=	=	=	=	=	=	=	=	=	=	=	=	=	=	=	=	=	=	=	=	=	=	=
cg22699977	=	=	=	=	=	=	=	=	=	=	=	=	=	=	=	=	=	=	=	=	=	=	=	=
cg10245314	=	=	=	=	=	=	=	=	=	=	=	=	=	=	=	=	=	=	=	=	=	=	=	=
cg21583518	=	=	=	=	=	=	=	=	=	=	=	=	=	=	=	-	=	=	=	=	=	=	=	=
cg14661139	=	=	=	=	=	=	=	=	=	=	=	=	=	=	=	=	=	=	=	=	=	=	=	=
cg17177602	=	=	=	=	=	=	=	=	=	=	=	=	=	=	=	=	=	=	=	=	=	=	=	=
cg08884932	=	=	=	=	=	=	=	=	=	=	=	=	=	=	=	=	=	=	=	=	=	=	=	=
cg11225330	=	=	=	=	=	=	=	=	=	=	=	=	=	=	=	=	=	=	=	=	=	=	=	=
cg17869799	=	=	=	=	=	=	=	=	=	=	=	=	=	=	=	=	=	=	=	=	=	=	=	=
cg03525583	=	=	=	=	=	=	=	=	=	=	=	=	=	=	=	=	=	=	=	=	=	=	=	=
cg04026747	+	=	=	=	=	=	=	=	=	=	=	=	=	=	=	=	=	=	=	=	=	=	=	=
cg19709095	=	=	=	=	=	=	=	=	=	=	=	=	=	=	=	=	=	=	=	=	=	=	=	=
cg17848797	=	=	=	=	=	=	=	=	=	=	=	=	=	=	=	=	=	=	=	=	=	=	=	=
cg21680388	=	=	=	=	=	=	=	=	=	=	=	=	=	=	=	-	-	-	=	=	=	=	=	=
cg22725197	=	=	=	=	=	=	=	=	=	=	=	=	=	=	=	-	-	-	=	=	=	=	=	=
cg02823370	=	=	=	=	=	=	=	=	=	=	=	=	=	=	=	-	-	-	=	=	=	=	=	=
cg08486042	=	=	=	=	=	=	=	=	=	=	=	=	=	=	=	-	-	-	=	=	=	=	=	=
cg07269843	=	=	=	=	=	=	=	=	=	=	=	=	=	=	=	-	=	-	=	=	=	=	-	=
cg01341249	=	=	=	=	=	=	=	=	=	=	=	=	=	=	=	=	=	=	=	=	=	=	=	=
cg09906735	=	=	=	=	=	=	=	=	=	=	=	=	=	=	=	=	=	=	=	=	=	=	=	=
cg25674129	=	=	=	=	=	=	=	=	=	=	=	=	=	=	=	=	=	=	=	=	=	=	=	=
cg13375638	=	=	=	=	=	=	=	=	=	=	=	=	=	=	=	=	=	=	=	=	=	=	=	=
cg04296903	=	=	=	=	=	=	=	=	=	=	=	=	=	=	=	=	=	=	=	=	=	=	=	=
cg26527092	=	=	=	=	=	=	=	=	=	=	=	=	-	=	=	=	=	=	=	=	=	=	=	=
cg19816994	=	=	=	=	=	=	=	=	=	=	=	=	=	=	=	=	=	=	=	=	=	=	=	=
cg24658349	=	=	=	=	=	=	=	=	=	=	=	=	=	=	=	=	=	=	=	=	=	=	=	=
cg02859098	=	=	=	=	=	=	=	=	=	=	=	=	=	=	=	=	=	=	=	=	=	=	=	=
cg22009470	=	=	=	=	=	=	=	=	=	=	=	=	=	=	=	=	=	=	=	=	=	=	=	=
cg16045223	=	=	=	=	=	=	=	=	+	+	=	=	=	=	=	-	-	-	=	=	=	=	=	=
cg23891364	=	=	=	+	=	=	-	-	+	+	=	=	=	=	+	-	-	-	=	=	=	=	=	=
cg21864845	=	=	=	-	=	=	=	=	=	=	=	=	=	=	=	=	=	=	=	=	=	=	=	=
cg02913364	=	=	=	=	=	=	=	=	=	=	=	=	=	=	=	=	=	=	=	=	=	=	=	=
cg16717690	=	=	=	=	=	=	=	=	=	=	=	=	=	=	=	=	=	=	=	=	=	=	=	=
cg09094385	=	=	=	=	=	=	=	=	=	=	=	=	=	=	=	=	=	=	=	=	=	=	=	=
cg02581421	=	=	=	=	=	=	=	=	=	=	=	=	=	=	=	=	=	=	=	=	=	=	=	=
cg03322129	=	=	=	-	=	=	=	=	=	=	=	=	=	=	=	=	=	=	=	=	=	=	=	=
cg01794932	=	=	=	=	=	=	=	=	=	=	=	=	=	=	=	=	=	=	=	=	=	=	=	=
cg26163375	=	=	=	=	=	=	=	=	=	=	=	=	=	=	=	=	=	=	=	=	=	=	=	=
cg22670128	=	=	=	=	=	=	-	-	=	=	=	=	=	=	+	+	=	=	=	=	=	=	=	=
cg10410269	=	=	=	=	=	=	=	=	=	=	=	=	=	=	+	=	=	=	=	=	=	=	=	=
cg19933051	=	=	=	=	=	=	=	=	=	=	=	=	=	=	=	=	=	=	=	=	=	=	=	=
cg16626107	=	=	=	=	=	=	=	-	=	=	=	=	=	=	+	=	=	=	=	=	=	=	=	=
cg06294324	=	=	=	=	=	=	=	=	=	=	=	=	=	=	=	=	=	=	=	=	=	=	=	=
cg27530087	=	=	=	=	=	=	=	=	=	=	=	=	=	=	=	=	=	=	=	=	=	=	=	=
cg14436909	=	=	=	=	=	=	=	=	=	=	=	=	=	=	=	=	=	=	=	=	=	=	=	=
cg06198843	=	=	=	=	=	=	=	=	=	=	=	=	=	=	=	=	=	=	=	=	=	=	=	=
cg16343995	=	=	=	=	=	=	=	=	=	=	=	=	=	=	=	=	=	=	=	=	=	=	-	=
cg00942814	=	=	=	=	=	=	=	=	=	=	=	=	=	=	=	=	=	=	=	=	=	=	=	=
cg07812848	=	=	=	=	=	=	=	=	=	=	=	=	=	=	=	=	=	=	=	=	=	=	=	=
cg24457425	=	=	=	=	=	=	=	=	=	=	=	=	=	=	=	=	+	=	=	=	=	=	=	=
cg10784146	=	=	=	=	=	=	=	=	=	=	=	=	=	=	=	=	=	=	=	=	=	=	=	=
cg06002705	=	=	=	=	=	=	=	=	=	=	=	=	=	=	=	-	-	-	=	=	=	=	=	=
cg12120973	=	=	=	=	=	=	=	=	=	=	=	=	=	=	=	-	-	-	=	=	=	=	=	=
cg19861048	=	=	=	=	=	=	=	=	=	=	=	=	=	=	=	=	=	=	=	=	=	=	=	=
cg13587552	=	=	=	=	=	=	-	-	=	=	=	=	=	=	=	=	=	=	+	=	+	=	=	=
cg11229611	-	=	=	=	=	=	-	-	=	=	=	=	=	=	+	=	=	=	=	=	=	=	=	=
cg06909630	=	=	=	-	=	=	-	-	=	=	-	=	=	=	=	=	=	=	=	=	=	=	=	=
cg17645946	=	=	=	=	=	=	=	=	=	=	-	=	=	=	=	=	=	=	=	=	=	=	=	=
cg27651942	=	=	=	=	=	=	=	=	=	=	=	=	=	=	=	=	=	=	=	=	=	=	=	=
cg15419710	=	=	=	=	=	=	-	-	=	=	=	=	=	=	-	-	-	-	=	=	=	=	=	=
cg00825734	=	=	=	=	=	=	-	-	=	=	=	=	=	=	=	-	-	-	=	=	=	=	=	=
cg22421766	-	=	=	-	-	=	-	-	=	=	=	=	=	=	=	=	=	=	=	=	=	=	=	=
cg24576260	-	-	=	-	-	-	-	-	=	=	=	=	=	=	=	=	=	=	=	=	=	=	=	=
cg21203719	=	-	=	-	=	=	-	-	=	=	=	=	=	=	=	-	-	-	=	=	=	=	=	=
cg24852892	+	=	=	=	=	=	-	-	=	=	=	=	=	=	=	=	+	=	+	+	=	=	=	=
cg22225577	=	=	=	=	+	=	-	-	=	=	=	=	=	=	=	=	+	+	+	+	=	=	=	=
cg10119342	=	=	=	=	=	=	-	-	=	=	=	=	=	=	=	=	=	=	=	=	=	=	=	=
cg06679168	=	=	=	=	=	=	-	-	=	=	=	=	=	=	=	=	=	=	=	=	=	=	=	=
cg16995668	=	=	=	=	=	=	=	=	=	=	=	=	=	=	=	=	=	=	=	=	=	=	=	=
cg09870910	=	=	=	=	=	=	-	-	=	=	=	=	=	=	=	=	=	=	+	+	=	+	=	=
cg25151559	=	=	=	=	=	=	=	=	=	=	=	=	=	=	=	=	=	-	+	+	=	+	=	=
cg20674014	=	=	=	=	=	=	=	=	=	=	=	=	=	=	=	=	=	=	=	=	=	=	=	=
cg18224942	=	=	=	=	=	=	=	=	=	=	=	=	=	=	=	=	=	=	=	=	=	=	=	=
cg15683497	-	-	=	=	=	=	=	-	=	=	=	=	=	=	=	=	=	=	=	=	=	=	=	=
cg20978193	-	=	=	=	=	=	=	=	=	=	=	=	=	=	=	=	+	=	=	=	=	=	=	=
cg13681826	=	=	=	=	=	=	=	=	=	-	=	=	=	=	+	-	=	-	=	=	=	=	=	=
cg16380285	=	=	=	=	=	=	=	=	=	-	=	=	=	=	+	=	=	=	=	=	=	=	=	=
cg15994839	=	=	=	=	=	=	=	=	=	=	=	=	=	=	=	=	=	=	=	=	=	=	=	=
cg21265287	=	=	=	=	=	=	=	=	=	=	=	=	=	=	=	=	=	=	=	=	=	=	=	=
cg02506501	=	=	=	=	=	=	=	=	=	=	=	=	=	=	=	=	=	=	=	=	=	=	=	=
cg14728174	=	=	=	=	=	=	=	=	=	=	=	=	=	=	=	=	=	=	=	=	=	=	=	=
cg06818047	=	=	=	=	=	=	=	=	=	=	=	=	=	=	=	=	=	=	=	=	=	=	=	=
cg22161575	=	=	=	=	=	=	=	=	=	=	=	=	=	=	=	=	=	=	=	=	=	=	=	=
cg03003335	+	=	=	+	=	=	-	=	+	+	=	=	=	=	=	=	-	=	=	=	=	=	=	=
cg01937247	=	=	=	=	=	=	=	=	=	=	=	=	=	=	=	=	=	=	=	=	=	=	=	=
cg01515136	=	=	=	=	=	=	=	=	=	=	=	=	=	=	=	=	=	=	=	=	=	=	=	=
cg17026072	=	=	=	=	=	=	=	=	=	=	=	=	=	=	=	=	=	=	=	=	=	=	=	=
cg13452079	=	=	=	=	=	=	=	=	=	=	=	=	=	=	=	=	=	=	=	=	=	=	=	=
cg25106100	=	=	=	=	=	=	=	=	=	=	=	=	=	=	=	=	=	=	=	=	=	=	=	=
cg27543922	=	=	=	=	=	=	=	=	=	=	=	=	=	=	=	=	=	=	=	=	=	=	=	=
cg18163062	=	=	=	=	=	=	=	=	=	=	=	=	=	=	=	=	=	=	=	=	=	=	=	=
cg14529643	=	=	=	=	=	=	=	=	=	=	=	=	=	=	=	=	=	=	=	=	=	=	=	=
cg25021451	=	=	=	=	=	=	=	=	=	=	=	=	=	=	=	=	=	=	=	=	=	=	=	=
cg04584842	=	=	=	=	=	=	=	=	=	=	=	=	=	=	=	=	=	=	=	=	=	=	=	=
cg18538985	=	=	=	=	=	=	=	=	=	=	=	=	=	=	=	=	=	=	=	=	=	=	=	=
cg19414302	-	-	-	=	=	=	-	-	=	=	=	-	=	=	=	-	-	-	=	=	=	=	=	=
cg22675767	-	-	-	=	=	=	-	-	=	=	=	=	=	=	=	-	-	-	=	=	=	=	=	=
cg06981504	=	=	=	=	=	=	=	=	=	=	=	=	=	=	=	=	=	=	=	=	=	=	=	=
cg06759632	=	=	=	=	=	=	=	=	=	=	=	=	=	=	=	=	=	=	=	=	=	=	=	=
cg17405058	=	=	=	=	=	=	=	=	=	=	=	=	=	=	=	=	=	=	=	=	=	=	=	=
cg17712416	=	=	=	=	=	=	=	=	=	=	=	=	=	=	=	=	=	=	=	=	=	=	=	=
cg25203980	=	=	=	=	=	=	=	=	=	=	=	=	=	=	=	=	=	=	=	=	-	=	=	=
cg02953397	=	=	=	=	=	=	=	=	=	=	=	=	=	=	=	=	=	=	=	=	-	=	=	=
cg18565510	=	=	=	=	=	=	=	=	=	=	=	=	=	=	=	=	=	=	=	=	=	=	=	=
cg27185793	=	=	=	=	=	=	=	=	=	=	=	=	=	=	=	=	=	=	=	=	=	=	=	=
cg09556527	=	=	=	=	=	=	=	=	=	=	-	-	=	=	=	-	-	=	=	=	=	=	=	=
cg07181952	=	=	=	=	=	=	-	-	=	=	=	-	=	=	=	-	-	=	=	=	=	=	=	=
cg22346297	=	=	-	=	=	=	-	-	=	=	=	-	=	=	=	-	-	=	=	=	=	=	=	=
cg23310884	=	=	=	=	=	=	=	=	=	=	=	=	=	=	=	-	-	=	=	=	=	=	+	=
cg26333156	=	=	=	=	=	=	=	=	=	=	=	=	=	=	=	=	=	=	=	=	=	=	=	=
cg00262415	=	=	=	=	=	=	=	=	=	=	=	=	=	=	=	=	=	=	=	=	=	=	=	=
cg27440283	=	=	=	=	=	=	=	=	=	=	=	=	=	=	=	=	=	=	=	=	=	=	=	=
cg00086266	=	=	=	=	=	=	=	=	=	=	=	=	=	=	=	=	=	=	=	=	=	=	=	=
cg19323338	=	=	=	=	=	=	=	=	=	=	=	=	=	=	=	=	=	=	=	=	=	=	=	=
cg24157952	=	=	=	=	=	=	=	=	=	=	=	=	=	=	=	=	=	=	=	=	=	=	=	=
cg15042692	=	=	=	=	=	=	=	=	=	=	=	=	=	=	=	=	=	=	=	=	=	=	=	=
cg07425625	=	=	=	=	=	=	=	=	=	=	=	=	=	=	=	=	=	=	=	=	=	=	=	=
cg04840417	=	=	=	=	=	=	=	=	=	=	=	=	=	=	=	=	=	=	=	=	=	=	=	=
cg16887862	=	=	=	=	=	=	=	=	=	=	=	=	=	=	=	=	=	=	=	=	=	=	=	=
cg25201327	=	=	=	=	=	=	=	=	=	=	=	=	=	=	=	=	=	=	=	=	=	=	=	=
cg15868629	=	=	=	=	=	=	=	=	=	=	=	=	=	=	=	=	=	=	=	=	=	=	=	=
cg27642349	=	=	=	=	=	=	=	=	=	=	=	=	=	=	=	=	=	=	=	=	=	=	=	=
cg26214604	=	=	=	=	=	=	=	=	=	=	=	=	=	=	=	=	=	=	=	=	=	=	=	=
cg24497877	=	=	=	=	=	=	=	=	=	=	=	=	=	=	=	=	=	=	=	=	=	=	=	=
cg18224588	=	=	=	=	=	=	=	=	=	=	=	=	-	=	=	=	=	=	=	=	=	=	=	=
cg25536368	=	=	=	=	=	=	=	=	=	=	=	=	=	=	=	=	=	=	=	=	=	=	=	=
cg00903892	=	=	=	=	=	=	=	=	=	=	=	=	=	=	=	=	=	=	=	=	=	=	=	=
cg14488957	=	=	=	-	=	=	=	=	=	=	=	=	=	=	=	=	=	=	=	=	=	=	=	=
cg06085743	=	=	-	=	=	=	-	-	=	=	-	=	=	=	=	-	-	-	=	=	=	=	=	=
cg05397202	=	=	=	=	=	=	-	-	=	=	-	-	=	=	=	=	=	=	=	=	=	=	=	=
cg23931819	=	=	=	-	=	=	-	-	=	=	-	-	=	=	+	=	=	=	=	=	=	=	=	=
cg02506753	=	=	=	=	=	=	-	-	=	=	=	=	=	=	+	=	=	=	=	=	=	=	=	=
cg05362521	=	=	=	=	=	=	=	=	=	=	=	=	=	=	=	=	=	=	=	=	=	=	=	=
cg05724097	=	=	=	=	=	=	=	=	=	=	=	=	=	=	=	=	=	=	=	=	=	=	=	=
cg26369180	=	=	=	=	=	=	=	=	=	=	=	=	=	=	=	=	=	=	=	=	=	=	=	=
cg19383909	=	=	=	=	=	=	=	=	=	=	=	=	=	=	=	=	=	=	=	=	=	=	=	=
cg26576041	=	=	=	=	=	=	=	=	=	=	=	=	=	=	=	=	=	=	=	=	=	=	=	=
cg11847126	=	=	=	=	=	=	=	=	=	=	=	=	=	=	=	=	=	=	=	=	=	=	=	=
cg15736449	=	=	=	=	=	=	=	=	=	=	=	=	=	=	=	=	=	=	=	=	=	=	=	=
cg23689441	=	=	=	=	=	=	=	=	=	=	=	=	=	=	=	=	=	=	=	=	=	=	=	=
cg17709975	=	=	=	=	=	=	=	=	=	=	=	=	=	=	=	-	-	=	=	=	=	=	=	=
cg10435967	=	=	=	=	=	=	=	=	=	=	=	=	=	=	=	=	=	=	=	=	=	=	=	=
cg16712243	-	=	=	=	=	=	-	-	=	=	=	=	=	=	=	=	=	=	=	=	=	=	-	=
cg08663263	=	=	=	=	=	=	=	=	=	=	=	=	=	=	=	=	=	-	=	=	=	=	=	=
cg07568471	=	=	=	+	=	=	=	=	=	=	=	=	=	=	=	=	=	=	=	=	=	=	=	=
cg26931466	=	=	=	=	=	=	=	=	=	=	=	=	=	=	=	=	=	=	=	=	=	=	=	=
cg26866277	=	=	=	=	=	=	=	=	=	=	=	=	=	=	=	=	=	=	=	=	=	=	=	=
cg09299774	=	=	=	=	=	=	=	=	=	=	=	=	=	=	=	=	=	=	=	=	=	=	=	=
cg22665280	=	=	=	=	=	=	=	=	=	=	=	=	=	=	=	=	=	=	=	=	=	=	=	=
cg19585749	=	=	=	=	=	=	=	=	=	=	=	=	=	=	=	=	=	=	=	=	=	=	=	=
cg16527939	=	=	=	=	=	=	=	=	=	=	=	=	=	=	=	=	=	=	=	=	=	=	=	=
cg04926200	=	=	=	=	=	=	=	=	=	=	=	=	=	=	=	-	=	-	=	=	=	=	-	=
cg12609142	=	=	=	=	=	=	=	=	=	=	=	=	=	=	=	=	=	=	=	=	=	=	=	=
cg22130030	=	=	=	=	=	=	=	=	=	=	=	=	=	=	+	=	=	=	=	=	=	=	=	=
cg09862283	=	=	=	=	=	=	-	-	=	=	=	=	=	=	+	-	-	=	=	=	=	=	=	=
cg15901950	=	=	=	=	=	=	-	=	=	=	=	=	=	=	=	-	-	=	=	=	=	=	=	=
cg12046908	=	=	=	=	=	=	=	=	=	=	=	=	=	=	+	=	=	=	=	=	=	=	=	=
cg26831087	=	=	=	=	=	=	-	-	=	=	=	=	=	=	+	=	=	=	=	=	=	=	-	=
cg21197375	=	=	=	=	=	=	=	=	=	=	=	=	=	=	=	=	=	=	=	=	=	=	=	=
cg20236831	=	=	=	=	=	=	=	=	=	=	=	=	=	=	=	=	=	=	=	=	=	=	=	=
cg13183628	=	=	=	=	=	=	=	=	=	=	=	=	=	=	=	=	=	=	=	=	=	=	=	=
cg06038049	=	=	=	=	=	=	=	=	=	=	=	=	=	=	=	=	=	=	=	=	=	=	=	=
cg17612270	=	=	=	=	=	=	=	=	=	=	=	=	=	=	=	=	=	=	=	=	=	=	=	=
cg22397910	=	=	=	=	=	=	=	=	=	=	=	=	=	=	=	=	=	=	=	=	=	=	=	=
cg22125623	=	=	=	=	=	=	=	=	=	=	=	=	=	=	=	=	=	=	=	=	=	=	=	=
cg19834486	=	=	=	=	=	=	=	=	=	=	=	=	=	=	=	=	=	=	=	=	=	=	=	=
cg04232698	=	=	=	=	=	=	=	=	=	=	=	=	=	=	=	=	=	=	=	=	=	=	=	=
cg16855244	=	=	=	=	=	=	=	=	=	=	=	=	=	=	=	=	=	=	=	=	=	=	=	=
cg19827148	=	=	=	=	=	=	=	=	=	=	=	=	=	=	=	=	=	=	=	=	=	=	=	=
cg05378358	+	=	=	=	=	=	-	-	=	=	=	=	=	=	=	=	=	=	=	=	=	=	=	=
cg06520508	=	=	=	=	=	=	-	-	=	=	=	=	=	=	=	=	=	=	=	=	=	=	=	=
cg17970390	=	=	=	=	=	=	-	-	=	=	=	=	=	=	=	=	=	=	=	=	=	=	=	=
cg05795376	=	=	=	=	=	=	-	-	=	=	=	=	=	=	=	=	=	=	=	=	=	=	=	=
cg05598010	=	=	=	=	=	=	=	=	=	=	=	=	=	=	=	=	=	=	=	=	=	=	=	=
cg16255279	=	=	=	=	=	=	=	=	=	=	=	=	=	=	=	=	=	=	=	=	=	=	=	=
cg22622472	=	=	=	=	=	=	=	=	=	=	=	=	=	=	=	=	=	=	=	=	=	=	=	=
cg16432326	=	=	=	=	=	=	=	=	=	=	=	=	=	=	=	=	=	=	=	=	=	=	=	=
cg07394827	=	=	=	=	=	=	=	=	=	=	=	=	=	=	=	=	=	=	=	=	=	=	=	=
cg02625725	=	=	=	=	=	=	=	=	=	=	=	=	=	=	=	=	=	=	=	=	=	=	=	=
cg06599206	=	=	=	=	=	=	=	=	=	=	=	=	=	=	=	=	=	=	=	=	=	=	=	=
cg16590012	=	=	=	=	=	=	=	=	=	=	=	=	=	=	=	=	=	=	=	=	=	=	=	=
cg03833995	=	=	=	+	=	=	=	=	=	=	=	=	=	=	=	=	=	=	=	=	=	=	=	=
cg20705390	=	=	=	=	=	=	-	-	=	=	=	=	=	=	=	=	=	=	=	=	=	=	=	=
cg04981007	=	=	=	-	=	=	-	-	=	=	=	=	=	=	-	=	=	=	=	=	=	=	-	=
cg15365642	=	=	=	-	=	=	-	-	=	=	=	=	=	=	-	=	=	=	=	=	=	=	=	=
cg24252805	=	=	=	-	=	=	-	-	=	=	=	=	=	=	-	=	=	=	=	=	=	=	=	=
cg14890378	=	=	=	-	=	=	-	-	=	=	=	=	=	=	-	=	=	=	=	=	=	=	-	=
cg07346648	=	=	=	-	=	=	-	-	=	=	=	=	=	=	-	=	=	=	=	=	=	=	=	=
cg08037114	=	=	=	-	=	=	-	-	=	=	=	=	=	=	-	=	=	=	=	=	=	=	=	=
cg04910752	=	=	=	-	=	=	-	-	=	=	=	=	=	=	=	=	=	=	=	=	=	=	=	=
cg13246026	=	=	=	-	=	=	-	=	=	=	=	=	=	=	=	-	-	-	-	=	=	+	+	=
cg21396988	=	=	=	-	=	=	-	-	+	=	=	-	=	-	=	=	=	=	=	=	=	+	=	=
cg06802641	=	=	-	=	=	=	-	-	=	=	=	-	=	-	=	=	=	=	=	=	=	+	=	=
cg03402404	=	=	-	-	=	=	-	-	=	=	=	-	=	=	=	=	=	=	=	=	=	=	=	=
cg10065209	=	=	-	-	=	=	=	=	+	=	=	=	=	=	=	=	=	=	=	=	=	=	=	=
cg08621441	=	=	=	-	=	=	=	=	=	=	=	=	=	=	=	=	=	=	=	=	=	=	=	=
cg18386618	=	=	=	-	=	=	-	=	=	=	=	-	=	=	=	+	+	+	=	=	=	=	=	=
cg06395167	=	=	=	-	=	=	-	-	=	=	=	-	=	=	=	=	=	=	=	=	=	=	=	=
cg16174225	=	=	=	-	=	=	-	-	=	=	=	-	=	=	=	=	=	=	=	=	=	=	=	=
cg00002593	=	=	=	-	=	=	-	-	=	-	=	=	=	=	-	=	=	=	=	=	=	=	-	=
cg11808871	=	=	=	=	=	=	=	=	=	=	=	=	=	=	=	=	=	=	=	=	=	=	=	=
cg14911892	=	=	=	=	=	=	=	=	=	=	=	=	=	=	=	=	=	=	=	=	=	=	=	=
cg08160862	=	=	=	=	=	=	=	=	=	=	=	=	=	=	=	=	=	=	=	=	=	=	=	=
cg26351554	=	=	=	=	=	=	=	=	=	=	=	=	=	=	=	=	=	=	=	=	=	=	=	=
cg24399111	=	=	=	=	=	=	=	=	=	=	=	=	=	=	=	=	=	=	=	=	=	=	=	=
cg18024631	=	=	=	=	=	=	=	=	=	=	=	=	=	=	=	-	-	=	=	=	=	=	=	=
cg07313814	=	=	=	=	=	=	=	=	=	=	=	=	=	=	=	=	=	=	=	=	=	=	=	=
cg11339519	=	=	=	=	=	=	=	=	=	=	=	=	=	=	=	=	=	=	=	=	=	=	=	=
cg00542041	=	=	=	=	=	=	=	=	=	=	=	=	=	=	=	=	=	=	=	=	=	=	=	=
cg16575694	=	=	=	=	=	=	=	=	=	=	=	=	=	=	=	=	=	=	=	=	=	=	=	=
cg06646682	=	=	=	=	=	=	=	=	=	=	=	=	=	=	=	=	=	=	=	=	=	=	=	=
cg12072393	=	=	=	=	-	-	=	=	=	=	=	=	+	=	=	+	=	=	=	=	=	=	=	=
cg13494355	=	=	=	=	=	=	=	=	=	=	=	=	=	=	=	=	=	=	=	=	=	=	=	=
cg22376366	=	=	=	=	=	=	=	=	=	=	=	=	=	=	=	=	=	=	=	=	=	=	=	=
cg25203539	=	=	=	=	=	=	=	=	=	=	=	=	=	=	=	=	=	=	=	=	=	=	=	=
cg19898526	=	=	=	=	=	=	=	=	=	=	=	=	=	=	=	=	=	=	=	=	=	=	=	=
cg06649390	=	=	=	=	=	=	=	=	=	=	=	=	=	=	=	=	=	=	=	=	=	=	=	=
cg17748182	=	=	=	=	=	=	=	=	=	=	=	=	=	=	=	=	=	=	=	=	=	=	=	=
cg03465880	=	=	=	=	=	=	=	=	=	=	=	=	=	=	=	=	=	=	=	=	=	=	=	=
cg15462203	=	=	=	=	=	=	=	=	=	=	=	=	=	=	=	=	=	=	=	=	=	=	=	=
cg10556264	=	=	=	=	=	=	=	=	=	=	=	=	=	=	=	=	=	=	=	=	=	=	=	=
cg22709966	=	=	=	=	=	=	=	=	=	=	=	=	=	=	=	-	-	=	=	=	=	=	=	=
cg15976416	=	=	=	=	=	=	-	-	=	=	=	=	=	=	=	-	-	-	=	=	=	=	=	=
cg17838754	=	=	=	=	=	=	=	=	=	=	=	=	=	=	=	=	=	=	=	=	=	=	=	=
cg09569143	=	=	=	=	=	=	=	=	=	=	=	=	=	=	=	=	=	=	=	=	=	=	=	=
cg13932473	=	=	=	=	=	=	=	=	=	=	=	=	=	=	=	=	=	=	=	=	=	=	=	=
cg04119843	=	=	=	=	=	=	=	=	=	=	=	=	=	=	=	=	=	=	=	=	=	=	=	=
cg09236098	=	=	=	=	=	=	=	=	=	=	=	=	=	=	=	=	=	=	=	=	=	=	=	=
cg05115545	=	=	=	=	=	=	=	=	=	=	=	=	=	=	=	=	=	=	=	=	=	=	=	=
cg10164137	=	=	=	=	=	=	=	=	=	=	=	=	=	=	=	=	=	=	=	=	=	=	=	=
cg17873420	=	=	=	=	=	=	=	=	=	=	=	=	=	=	=	=	=	=	=	=	=	=	=	=
cg21679391	=	=	=	=	-	-	=	=	=	=	=	-	=	=	=	+	=	=	=	=	-	=	=	=
cg21118819	-	=	=	=	=	=	=	=	=	=	=	-	=	=	=	=	=	=	=	=	=	=	=	=
cg03722312	=	=	=	=	=	=	=	=	=	=	=	=	=	=	=	=	=	=	=	=	=	=	-	=
cg11414742	=	=	=	-	=	=	=	=	=	=	=	=	=	=	=	=	=	=	=	=	=	=	-	=
cg14270725	=	=	-	-	=	=	-	-	=	=	=	=	=	=	=	=	=	=	=	=	+	=	=	-
cg15386434	=	=	-	=	=	=	-	-	=	=	=	=	+	=	-	=	=	-	=	=	+	+	-	-
cg14793596	=	=	=	=	=	=	-	-	=	=	=	=	=	=	=	=	=	-	=	=	+	+	=	-
cg07284273	=	=	=	=	=	=	-	-	=	=	=	=	=	=	=	=	=	-	=	=	+	=	=	-
cg25063151	=	=	=	=	=	=	-	-	=	=	=	=	=	=	=	=	=	-	=	=	+	+	=	-
cg19436320	=	=	=	=	=	=	-	=	=	=	=	=	=	=	=	=	=	-	=	=	+	+	=	-
cg00040588	=	=	=	=	=	=	=	=	=	=	=	=	=	=	-	=	=	-	=	=	+	=	=	-
cg10482508	=	=	-	=	=	-	-	-	=	=	=	=	=	=	-	=	=	=	=	=	=	=	=	-
cg22691336	=	=	=	=	=	=	=	=	=	=	=	=	=	=	=	=	=	=	=	=	=	=	=	=
cg27399052	=	=	=	=	=	=	=	=	=	=	=	=	=	=	=	=	=	=	=	=	=	=	-	=
cg12478066	=	=	=	=	-	=	=	=	=	=	=	=	=	-	=	=	=	+	=	=	-	=	=	=
cg23036947	=	=	=	=	=	=	=	=	=	=	=	=	=	-	=	=	=	+	=	=	-	=	=	+
cg17132079	=	=	=	=	=	=	=	=	=	=	=	=	=	-	=	=	=	+	=	=	=	=	=	+
cg03397519	=	=	+	=	=	=	=	=	=	=	=	=	=	-	=	=	=	+	=	=	=	=	-	=
cg22273474	=	=	+	=	=	=	=	=	=	=	=	=	=	-	=	=	=	+	=	=	=	=	-	+
cg18550476	=	=	=	-	+	=	=	=	=	=	=	=	=	=	+	=	=	=	=	=	=	=	=	+
cg00970622	=	=	=	=	=	=	=	=	=	=	=	=	=	=	=	=	=	=	=	=	=	=	=	+
cg01198994	=	=	=	=	=	=	=	=	=	=	=	=	=	=	=	-	=	-	=	=	=	=	-	+
cg23973885	=	=	=	=	=	=	=	=	=	=	=	=	=	=	=	-	=	-	=	=	=	=	-	+
cg13393580	=	=	=	=	=	=	=	=	=	=	=	=	=	=	=	=	=	=	=	=	=	=	-	=
cg13354934	=	=	=	=	=	=	-	-	=	=	=	=	=	=	=	=	=	=	=	=	=	=	-	=
cg14375163	=	=	=	=	=	=	=	=	=	=	=	=	=	=	=	=	=	=	=	=	=	=	=	=
cg20426768	=	=	=	=	=	=	=	=	=	=	=	=	=	=	+	=	=	=	=	=	=	=	=	=
cg24153574	-	=	=	=	=	+	=	=	=	=	=	=	=	=	+	-	=	=	=	=	=	=	=	+
cg23569098	=	=	=	=	=	=	=	=	=	=	=	=	=	=	=	+	+	=	=	=	=	=	=	+
cg21165029	=	=	=	=	=	=	=	=	=	=	=	=	=	=	=	=	=	=	=	=	=	=	=	+
cg12915036	=	=	=	=	=	=	=	=	=	=	=	=	=	=	=	=	=	=	=	=	=	=	=	+
cg03400623	=	=	=	=	=	=	=	=	=	=	=	=	=	=	=	+	=	=	=	=	=	=	=	+
cg22109675	=	=	=	=	=	=	=	=	=	=	=	=	=	=	+	=	=	=	=	=	=	=	-	=
cg15492552	-	=	=	=	=	=	=	=	=	=	=	=	=	=	+	=	=	=	=	=	=	=	-	=
cg05572157	=	=	=	=	=	=	=	=	=	=	=	=	=	=	=	=	=	=	=	=	=	=	-	+
cg18534079	=	=	=	=	=	=	=	=	=	=	=	=	=	=	=	=	=	=	=	=	=	=	-	+
cg00046914	=	=	-	=	=	=	-	=	=	=	=	=	=	=	=	=	=	=	=	=	=	=	=	=
cg02416993	=	=	-	=	=	=	=	=	=	=	=	=	=	=	+	=	=	=	=	=	=	=	=	=
cg07726485	=	=	=	=	=	=	=	=	=	=	=	=	=	=	+	=	=	-	=	=	=	=	=	=
cg23377249	=	=	=	=	=	=	=	=	=	=	=	=	=	=	+	=	=	=	=	=	=	=	=	=
cg24356704	=	=	=	=	=	=	=	=	=	=	=	=	=	=	=	=	=	=	=	=	=	=	=	=
cg27503832	=	=	=	=	=	=	=	=	=	=	=	=	=	=	=	=	=	=	=	=	=	=	=	=
cg22643873	=	=	=	=	=	=	=	=	=	=	=	=	=	=	=	=	=	=	=	=	=	=	=	=
cg05397857	-	=	=	=	=	=	-	=	=	=	=	=	=	=	-	=	=	=	=	=	=	=	=	=
cg05387269	-	=	+	=	=	=	=	=	=	=	-	=	=	-	=	-	-	=	-	=	-	=	=	=
cg16342853	-	=	+	=	=	=	=	=	=	=	=	=	=	=	=	=	=	=	=	=	=	=	=	=
cg14992101	=	=	+	=	=	=	=	=	=	=	=	=	=	=	=	=	=	=	=	=	=	=	=	=
cg09996760	=	=	=	=	=	=	=	=	=	=	=	=	=	=	=	=	=	=	=	=	=	=	=	=
cg09864992	=	=	=	=	=	-	=	=	=	=	=	=	=	=	=	=	=	=	=	=	=	=	=	=
cg14094639	+	=	=	=	=	=	-	-	=	=	=	=	=	=	-	=	=	-	=	=	=	=	=	=
cg06203720	+	=	=	=	=	=	-	-	=	=	=	=	=	=	-	=	=	=	=	=	=	=	=	=
cg01508988	=	=	=	=	=	=	-	-	=	=	=	=	=	=	=	=	=	=	=	=	=	=	=	=
cg07395004	=	=	=	=	=	=	=	=	=	=	=	=	=	=	=	=	=	=	=	=	=	=	=	=
cg19871494	=	=	=	=	=	=	=	=	=	=	=	=	=	=	=	=	=	=	=	=	=	=	=	=
cg09741074	=	=	=	=	=	=	=	=	=	=	=	=	=	=	=	=	=	=	=	=	=	=	=	=
cg08433720	=	=	=	=	=	=	=	=	=	=	=	=	=	=	=	=	=	=	=	=	=	=	=	=
cg21513204	=	=	=	=	=	=	=	=	=	=	=	=	=	=	=	=	=	=	=	=	=	=	=	=
cg15604233	=	=	=	=	=	=	=	=	=	=	=	=	=	=	=	=	=	=	=	=	=	=	=	=
cg11915315	=	=	=	=	=	=	=	=	=	=	=	=	=	=	=	=	=	=	=	=	=	=	=	=
cg20048602	=	=	=	=	=	=	=	=	=	=	=	=	=	=	=	=	=	=	=	=	=	=	=	=
cg20439722	=	=	=	=	=	=	=	=	=	=	=	=	=	=	=	=	=	=	=	=	=	=	=	=
cg19823490	=	=	=	=	=	=	=	=	=	=	=	=	=	=	=	=	=	=	=	=	=	=	=	=
cg21478504	=	=	=	=	=	=	=	=	=	=	=	=	=	=	+	=	=	=	=	=	=	=	=	=
cg04615596	=	=	=	=	=	=	=	=	=	=	=	=	=	=	=	=	=	=	=	=	=	=	=	=
cg05364533	=	=	=	=	=	=	=	=	=	=	=	=	=	=	=	=	=	=	=	=	-	=	=	=
cg15617543	=	=	=	=	=	=	=	=	=	=	=	=	=	=	=	=	=	=	=	=	=	=	=	=
cg18546249	=	=	=	=	=	=	=	=	=	=	=	=	=	=	=	=	=	=	=	=	=	=	=	=
cg11552267	=	=	=	=	=	=	-	-	=	=	=	=	=	=	=	=	=	=	=	=	=	=	=	=
cg05589276	=	=	=	=	=	=	-	-	=	=	=	=	=	=	=	=	=	=	=	=	=	=	=	=
cg02144516	=	=	=	=	=	=	-	-	=	=	=	=	=	=	=	=	=	=	=	=	=	=	=	=
cg20435334	=	=	=	=	=	=	-	-	=	=	=	=	=	=	=	=	=	=	=	=	=	=	=	=
cg26865478	=	=	=	=	=	=	=	-	=	=	=	=	=	=	=	=	=	=	=	=	=	=	=	=
cg16361266	=	=	=	=	=	=	=	=	=	=	=	=	=	=	=	=	=	=	=	=	=	=	=	=
cg20434150	=	=	=	=	=	=	=	=	=	=	=	=	=	=	=	=	=	=	=	=	=	=	=	=
cg08253842	=	=	=	=	=	=	=	=	=	=	=	=	=	=	=	=	=	=	=	=	=	=	=	=
cg14224772	=	=	=	=	=	=	=	=	=	=	=	=	=	=	=	=	=	=	=	=	=	=	=	=
cg03322002	=	=	=	=	=	=	=	=	=	=	=	=	=	=	=	=	=	=	=	=	=	=	=	=
cg08109545	=	=	=	=	=	=	=	=	=	=	=	=	=	=	=	=	=	=	=	=	=	=	=	=
cg12033178	=	=	=	=	=	=	=	=	=	=	=	=	=	=	=	=	=	=	=	=	=	=	=	=
cg08158776	=	=	=	=	=	=	=	=	=	=	=	=	=	=	=	=	=	=	=	=	=	=	=	=
cg04880874	=	=	=	=	=	=	=	=	=	=	=	=	=	=	=	-	-	-	=	=	=	=	=	=
cg15588177	=	=	=	=	=	=	=	=	=	=	=	=	=	=	=	=	=	=	=	=	=	=	=	=
cg22232737	=	=	=	=	=	=	=	=	=	=	=	=	=	=	=	=	=	=	=	=	=	=	=	=
cg01006034	=	=	=	=	=	=	=	=	=	=	=	=	=	=	=	=	=	=	=	=	=	=	=	=
cg23621766	=	=	=	=	=	=	=	=	=	=	=	=	=	=	=	=	=	=	=	=	=	=	=	=
cg06903451	=	=	=	+	=	=	=	=	=	=	=	=	=	=	=	=	=	=	=	=	=	=	=	=
cg07284402	=	=	=	=	=	=	=	=	=	=	=	=	=	=	=	=	=	=	=	=	=	=	=	=
cg03774228	=	=	=	=	=	=	=	=	=	=	=	=	=	=	=	=	=	=	=	=	=	=	=	=
cg23209302	=	=	=	=	=	=	=	=	=	=	=	=	=	=	=	=	=	=	=	=	=	=	=	=
cg01399319	=	=	=	=	=	=	=	=	=	=	=	=	=	=	=	=	=	=	=	=	=	=	=	=
cg21264396	=	=	=	=	=	=	=	=	=	=	=	=	=	=	=	=	=	=	=	=	=	=	=	=
cg19236733	=	=	=	=	=	=	=	=	=	=	=	=	=	=	=	=	=	=	=	=	=	=	=	=
cg08647342	=	=	=	=	=	=	=	=	=	=	=	=	=	=	=	=	=	=	=	=	=	=	=	=
cg18087716	=	=	=	=	=	=	=	=	=	=	=	=	=	=	=	=	=	=	=	=	=	=	=	=
cg17014728	=	=	=	=	=	=	=	=	=	=	=	=	=	=	=	-	=	-	=	=	=	=	=	=
cg04988279	=	=	=	=	=	=	=	=	=	=	=	=	=	=	=	=	=	=	=	=	=	=	=	=
cg13323817	=	=	=	=	=	=	=	=	=	=	=	=	=	=	=	=	=	=	=	=	=	=	=	=
cg22389936	=	=	=	=	=	=	=	=	=	=	=	=	=	=	=	=	=	=	=	=	=	=	=	=
cg26303572	=	=	=	=	=	=	=	=	=	=	=	=	=	=	=	=	=	=	=	=	=	=	=	=
cg01648457	=	=	=	=	=	=	=	=	=	=	=	=	=	=	=	=	=	=	=	=	=	=	=	=
cg04481810	=	=	=	=	=	=	=	=	=	=	=	=	=	=	=	=	=	=	=	=	=	=	=	=
cg11811184	=	=	=	=	=	=	=	=	=	=	=	=	=	=	=	=	=	=	=	=	=	=	=	=
cg24837149	=	=	=	=	=	=	-	-	=	=	=	=	=	=	=	=	=	=	=	=	=	=	=	=
cg16278124	=	=	=	=	=	=	=	=	=	=	=	=	=	=	=	=	=	=	=	=	=	=	=	=
cg06817090	=	=	=	=	=	=	=	=	=	=	=	=	=	=	=	=	=	=	=	=	=	=	=	=
cg16573386	=	=	=	=	=	=	=	=	=	=	=	=	=	=	=	=	=	=	=	=	=	=	=	=
cg17397377	=	=	=	=	=	=	=	=	=	=	=	=	=	=	=	=	=	=	=	=	=	=	=	=
cg08470185	=	=	=	=	=	=	=	=	=	=	=	=	=	=	=	=	=	=	=	=	=	=	=	=
cg13053783	=	=	=	=	=	=	=	=	=	=	=	=	=	=	=	=	=	=	=	=	=	=	=	=
cg22961467	=	=	=	=	=	=	=	=	=	=	=	=	=	=	=	=	=	=	=	=	=	=	=	=
cg15130241	=	=	=	=	=	=	=	=	=	=	=	=	=	=	=	=	=	=	=	=	=	=	=	=
cg08791782	=	=	=	=	=	=	=	=	=	=	=	=	=	=	=	=	=	=	=	=	=	=	=	=
cg25842896	=	=	=	=	=	=	=	=	=	=	=	=	=	=	=	=	=	=	=	=	=	=	=	=
cg00173405	=	=	=	=	=	=	=	=	=	=	=	=	=	=	=	=	=	=	=	=	=	=	=	=
cg03943717	=	=	=	=	=	=	=	=	=	=	=	=	=	=	=	=	=	=	=	=	=	=	=	=
cg23437836	=	=	=	=	=	=	=	=	=	=	=	=	=	=	=	=	=	=	=	=	=	=	=	=
cg00968800	=	=	=	=	=	=	=	=	=	=	=	=	=	=	=	=	=	=	=	=	=	=	=	=
cg08163912	=	=	=	=	=	=	=	=	=	=	=	=	=	=	+	=	=	=	=	=	=	=	=	=
cg09064061	=	=	=	=	=	=	=	=	=	=	=	=	=	=	=	=	=	=	=	=	=	=	=	=
cg04903146	=	=	=	=	=	=	=	=	=	=	=	=	=	=	=	-	=	=	=	=	=	=	=	=
cg24399028	=	=	=	=	=	=	=	=	=	=	=	=	=	=	=	=	=	=	=	=	=	=	=	=
cg20383673	=	=	=	=	=	=	=	-	=	=	=	=	=	=	+	=	=	=	=	=	=	=	=	=
cg14795268	=	=	=	=	=	=	=	=	=	=	=	=	=	=	=	=	=	=	=	=	=	=	=	=
cg11431291	=	=	=	=	=	=	=	=	=	=	=	=	=	=	=	=	=	=	=	=	=	=	=	=
cg21439539	=	=	=	=	=	=	=	=	=	=	=	=	=	=	=	=	=	=	=	=	=	=	=	=
cg20275133	=	=	=	=	=	=	=	=	=	=	=	=	=	=	=	=	-	-	=	=	=	=	=	=
cg16728516	=	=	=	=	=	=	=	=	=	=	=	=	=	=	=	=	-	=	=	=	=	=	=	=
cg25769755	=	=	=	=	=	=	=	=	=	=	=	=	=	=	=	-	=	=	=	=	=	=	=	=
cg05613094	=	=	=	=	=	=	=	=	=	=	=	=	=	=	=	=	=	=	=	=	=	=	=	=
cg11993086	=	=	=	=	=	=	=	=	=	=	=	=	=	=	=	=	=	=	=	=	=	=	=	=
cg26509139	=	=	=	=	=	=	=	=	=	=	=	=	=	=	=	=	=	=	=	=	=	=	=	=
cg08387662	=	=	=	=	=	=	=	=	=	=	=	=	=	=	=	=	=	=	=	=	=	=	=	=
cg05595602	=	=	=	=	=	=	=	=	=	=	=	=	=	=	=	=	=	=	=	=	=	=	=	=
cg25397779	=	=	=	=	=	=	=	=	=	=	=	=	=	=	=	=	=	=	=	=	=	=	=	=
cg12525514	=	=	=	=	=	=	=	=	=	=	=	=	=	=	=	=	=	=	=	=	=	=	=	=
cg25939543	=	=	=	=	=	=	=	=	=	=	=	=	=	=	=	=	=	=	=	=	=	=	=	=
cg16661858	=	=	=	=	-	=	=	=	=	=	=	=	=	=	=	=	=	=	=	=	=	=	=	=
cg15863361	=	=	=	=	=	=	=	=	=	=	=	=	=	=	=	=	=	=	=	=	=	=	=	=
cg00009834	=	=	=	=	=	=	=	=	=	=	=	=	=	=	=	=	=	=	=	=	=	=	=	=
cg27295412	=	=	=	=	=	=	=	=	=	=	=	=	=	=	=	=	=	=	=	=	=	=	=	=
cg00294152	=	=	=	=	=	=	=	=	=	=	=	=	=	=	=	=	=	=	=	=	=	=	=	=
cg25228593	=	=	=	=	=	=	=	=	=	=	=	=	=	=	=	-	-	-	=	=	=	=	=	=
cg23359932	=	=	=	=	=	=	=	=	=	=	=	=	=	=	=	=	=	=	=	=	=	=	=	=
cg00060374	=	=	+	=	=	=	=	=	=	=	=	=	=	=	=	=	=	=	=	=	=	=	=	=
cg17507949	+	=	=	=	=	=	=	=	=	=	=	=	=	-	=	-	-	=	=	=	=	=	=	=
cg22827694	=	=	=	=	=	=	=	=	=	-	=	=	=	=	=	=	=	=	=	=	=	=	=	=
cg23894219	=	=	=	=	=	=	=	=	=	=	=	=	=	=	=	=	=	=	=	=	-	-	=	=
cg15633699	=	=	=	=	=	=	=	=	=	=	=	=	=	=	=	=	=	=	=	=	-	-	=	=
cg10380643	=	=	=	=	=	=	=	=	=	=	=	=	=	=	=	=	=	=	=	=	-	-	=	=
cg20598347	=	=	=	=	=	=	=	=	=	=	=	=	=	=	=	=	=	=	=	=	-	-	=	=
cg02668764	=	=	=	=	=	=	=	=	=	=	=	=	=	=	=	=	=	=	=	=	-	-	=	=
cg15081886	=	=	=	=	=	=	=	=	=	=	=	=	=	=	=	=	=	=	=	=	-	-	=	=
cg23537515	=	=	=	=	=	=	=	=	=	=	=	=	=	=	=	=	=	=	=	=	=	=	=	=
cg12754273	=	=	=	=	=	=	=	=	=	=	=	=	=	=	=	=	=	=	=	=	=	=	=	=
cg21281527	=	=	=	=	=	=	=	=	=	=	=	=	=	=	=	=	=	=	=	=	=	=	=	=
cg15823872	=	=	=	=	=	=	=	=	=	=	=	=	=	=	=	=	=	=	=	=	=	=	=	=
cg24555071	=	=	=	=	=	=	=	=	=	=	-	-	-	=	=	=	=	+	=	=	=	=	=	=
cg12286462	=	=	=	=	=	=	=	=	=	=	=	-	=	=	=	-	=	=	=	=	=	=	=	=
cg01721822	=	=	=	=	=	=	=	=	=	=	=	=	=	=	=	=	=	=	=	=	=	=	=	=
cg21285198	=	=	=	=	=	=	=	=	=	=	=	=	=	=	=	=	=	=	=	=	=	=	=	=
cg00305774	=	=	=	=	=	=	=	=	=	=	=	=	=	=	=	=	=	=	=	=	=	=	=	=
cg22517356	=	=	=	=	=	=	=	=	=	=	=	=	=	=	=	=	=	=	=	=	=	=	=	=
cg17265051	=	=	=	=	=	=	=	=	=	=	=	=	=	=	=	+	=	=	=	=	=	=	+	=
cg23795938	=	=	=	=	=	=	=	=	=	=	=	=	=	=	=	=	=	=	=	=	=	=	+	=
cg10156298	=	=	=	=	=	=	=	=	=	=	=	=	=	=	=	=	=	=	=	=	=	=	+	=
cg09368716	=	=	=	=	=	=	=	=	=	=	=	=	=	=	=	=	=	=	=	=	=	=	=	=
cg12208770	=	=	=	=	=	=	=	=	=	=	=	=	=	=	=	=	=	=	=	=	=	=	=	=
cg26863172	=	=	=	=	=	=	=	=	=	=	=	=	=	=	=	=	=	=	=	=	=	=	=	=
cg17142722	=	=	=	=	=	=	=	=	=	=	=	=	=	=	=	=	=	=	=	=	=	=	=	=
cg04897188	=	=	=	=	=	=	=	=	=	=	=	=	=	=	=	=	=	=	=	=	=	=	=	=
cg07010566	=	=	=	=	=	=	=	=	=	=	=	=	=	=	=	=	=	=	=	=	=	=	=	=
cg14902621	=	=	=	=	=	=	=	=	=	=	=	=	=	=	=	=	=	=	=	=	=	=	=	=
cg26373274	=	=	=	=	=	=	=	=	=	=	=	=	=	=	=	=	=	=	=	=	=	=	=	=
cg22351666	=	=	+	=	=	=	=	=	=	=	=	=	=	=	=	=	=	-	=	=	=	=	=	=
cg05235651	=	=	+	=	=	=	-	-	=	=	-	=	=	=	=	=	=	=	=	=	=	=	=	=
cg04865726	-	=	=	=	=	=	-	-	=	=	=	=	=	=	=	=	=	=	-	=	=	=	+	=
cg04384590	-	=	=	=	=	=	=	=	+	+	=	=	=	=	=	-	=	=	-	-	=	=	+	+
cg19071098	=	=	=	=	=	=	=	=	+	+	=	=	=	=	=	-	=	=	-	-	=	=	=	=
cg08123463	=	=	=	=	=	=	=	=	+	+	=	-	=	=	=	-	=	-	-	-	=	=	=	=
cg16496742	=	=	=	=	=	=	=	=	+	+	=	-	=	=	=	=	=	-	=	=	=	=	=	=
cg26394870	=	=	-	=	=	=	-	-	+	=	=	-	=	=	=	=	=	-	=	=	=	=	-	=
cg19270739	=	=	-	=	=	=	=	=	+	+	=	-	=	=	=	=	=	-	=	=	=	+	=	=
cg21837069	=	=	+	=	=	=	+	=	+	+	=	=	=	+	=	=	=	-	-	=	=	+	=	+
cg17491622	=	=	+	=	=	=	+	+	+	+	=	=	=	+	=	=	=	=	-	=	=	+	=	+
cg00702126	=	=	+	=	=	=	+	+	+	+	=	=	=	=	=	=	=	=	-	=	=	=	=	+
cg14667273	=	=	+	=	=	=	=	=	+	+	=	=	=	=	=	=	=	=	-	=	=	=	=	+
cg27391934	=	=	+	+	=	=	=	=	+	+	=	=	=	=	=	-	=	=	=	=	=	+	=	+
cg07898743	=	=	+	+	=	=	=	=	+	+	=	=	=	=	=	-	=	=	=	=	=	=	=	+
cg20138749	=	=	+	=	=	=	=	=	+	+	=	=	=	=	=	+	+	+	=	=	=	=	=	+
cg16784215	=	=	+	=	=	=	=	=	+	+	=	=	=	=	=	+	+	+	=	=	=	=	=	=
cg07232890	=	=	+	=	=	=	=	=	+	+	=	=	=	=	=	+	=	+	=	=	=	=	+	=
cg08589721	=	=	=	-	-	=	+	=	=	=	=	=	=	+	=	=	=	=	=	=	=	=	=	+
cg14271665	=	=	=	-	-	=	=	=	=	=	=	=	=	+	=	=	=	=	=	=	=	=	=	+
cg02896318	=	=	=	-	-	=	=	=	=	=	=	=	=	+	=	=	=	=	=	=	=	=	=	+
cg25234611	=	=	=	=	=	=	=	=	=	=	=	=	=	=	=	=	-	=	=	=	=	=	=	=
cg09668627	=	=	=	=	=	=	=	=	+	=	=	=	=	=	=	-	-	=	=	=	=	=	=	+
cg08161163	=	=	=	=	=	=	=	=	=	=	=	=	=	=	=	-	-	-	=	=	=	=	=	=
cg26798702	=	=	=	=	=	=	=	=	=	=	=	=	=	=	=	-	-	-	=	=	=	=	=	=
cg09843049	=	=	=	=	=	=	=	=	=	=	=	=	=	=	=	-	-	-	=	=	=	=	=	=
cg13897675	=	=	=	=	=	=	=	=	=	=	=	=	=	=	=	=	=	=	=	=	=	=	=	=
cg09860601	=	=	=	=	=	=	=	=	=	=	=	=	=	=	=	=	=	=	=	=	=	=	=	=
cg19639479	=	=	=	=	=	=	=	=	=	=	=	=	=	=	=	=	=	=	=	=	=	=	=	=
cg09603935	=	=	=	=	=	=	=	=	=	=	=	=	=	=	=	=	=	=	=	=	=	=	=	=
cg03116557	=	=	=	=	=	=	=	=	=	=	=	=	=	=	=	=	=	=	=	=	=	=	=	=
cg13570957	=	=	=	=	=	=	=	=	=	=	=	=	=	=	=	=	=	=	=	=	=	=	=	=
cg26795248	=	=	=	=	=	=	-	-	=	=	=	=	=	=	=	=	=	-	=	=	=	=	=	=
cg25592215	=	=	=	=	=	=	=	=	=	=	=	=	=	=	=	=	=	=	=	=	=	=	=	=
cg08426733	=	=	=	=	=	=	=	=	=	=	=	=	=	=	=	=	=	=	=	=	=	=	=	=
cg08270205	=	=	=	=	=	=	=	=	=	=	=	=	=	=	=	=	=	=	=	=	=	=	=	+
cg15099879	=	=	=	=	=	=	=	=	=	=	=	=	=	=	=	=	=	=	=	=	=	=	=	=
cg06786804	=	=	=	=	=	=	=	=	=	=	=	=	=	=	=	=	=	=	=	=	=	=	=	=
cg24492273	=	=	=	=	=	=	=	=	=	=	=	=	=	=	=	=	=	=	=	=	=	=	=	=
cg00929633	=	=	=	=	=	=	=	=	=	=	=	=	=	=	=	=	=	-	=	=	=	=	=	=
cg18148498	-	=	=	=	=	=	=	-	=	=	=	=	=	=	+	-	-	-	=	=	=	=	=	=
cg21001441	-	=	=	-	=	=	=	=	=	=	=	=	=	=	=	-	-	-	=	=	=	=	=	=
cg12841328	-	=	=	=	=	=	=	=	=	=	=	=	=	=	+	-	-	-	=	=	=	=	-	=
cg11405695	=	=	=	=	=	=	=	=	=	=	=	=	=	=	+	=	=	=	=	=	=	=	-	=
cg02136596	=	=	=	=	=	=	-	=	=	=	=	=	=	=	=	=	=	=	=	=	=	=	=	=
cg20219069	=	=	=	=	=	=	-	=	=	=	=	=	=	=	=	=	=	=	=	=	=	=	-	=
cg00599812	=	=	=	=	=	=	=	=	=	=	=	=	=	=	=	=	=	=	=	=	=	=	=	=
cg16669201	=	=	=	=	=	=	=	=	=	=	=	=	=	=	=	=	=	=	=	=	=	=	=	=
cg00528453	=	=	=	=	=	=	-	=	=	=	=	=	=	=	=	=	=	=	=	=	=	=	=	=
cg23319365	=	=	=	=	=	=	=	=	=	=	=	=	=	=	=	=	=	=	=	=	=	=	=	=
cg27383362	=	=	=	=	=	=	-	=	=	=	=	=	=	=	=	=	=	=	=	=	=	=	-	=
cg26182712	=	=	=	=	=	=	-	=	=	=	=	=	=	=	=	=	=	=	=	=	=	=	-	=
cg15310231	=	=	=	=	=	=	=	=	=	=	=	=	=	=	+	=	=	=	=	=	=	=	-	=
cg27564386	=	=	=	=	=	=	=	=	=	=	=	=	=	=	=	=	=	=	=	=	=	=	-	=
cg26651722	=	=	=	=	=	=	=	=	=	=	=	=	=	=	=	=	=	=	=	=	=	=	-	=
cg01521567	=	=	=	=	=	=	=	=	=	=	=	=	=	=	=	=	=	=	=	=	=	=	-	=
cg03760226	=	=	=	=	=	=	-	-	=	=	=	=	=	=	=	=	=	=	=	=	=	=	=	=
cg20985028	=	=	=	=	=	=	-	-	=	=	-	-	=	=	=	=	=	=	=	=	=	=	=	=
cg19682639	=	=	=	=	=	=	=	=	=	=	=	=	=	=	=	=	=	=	=	=	=	=	=	=
cg13388025	=	=	=	=	=	=	=	=	=	=	=	=	=	=	=	=	=	=	=	=	=	=	=	=
cg05894629	=	=	=	=	=	=	=	=	=	=	=	=	=	=	+	=	=	=	=	=	=	=	-	=
cg26226110	=	=	=	=	=	=	=	=	=	=	=	=	=	=	+	=	=	=	=	=	=	=	-	=
cg07280242	=	=	=	=	=	=	=	=	=	=	=	=	=	=	+	=	=	=	=	=	=	=	-	=
cg13798621	=	=	=	=	=	+	=	=	=	=	=	=	=	=	=	=	=	=	=	=	=	=	=	=
cg23016632	=	=	=	=	=	+	=	=	=	=	=	=	=	=	=	=	=	=	=	=	=	=	-	=
cg10972351	=	=	+	=	=	=	=	=	=	=	=	=	=	=	=	=	=	=	=	=	=	=	=	=
cg20951194	=	=	=	=	=	=	=	-	=	=	=	=	=	=	=	=	=	=	=	=	=	=	=	=
cg04107003	=	=	=	=	=	=	=	-	=	=	=	=	=	=	=	=	=	=	=	=	=	=	=	=
cg24085570	=	=	=	=	=	=	=	=	=	=	=	=	=	=	=	=	=	=	=	=	=	=	=	=
cg17282836	=	=	=	=	=	=	-	-	=	=	=	-	=	=	=	=	=	-	=	=	=	=	=	=
cg10522845	=	=	+	=	=	=	=	=	=	=	=	=	=	=	=	-	-	-	=	=	=	=	=	=
cg25101405	=	=	+	=	=	=	=	=	=	=	=	=	=	=	=	=	=	+	=	=	=	=	=	=
cg04981940	=	=	=	=	=	=	=	=	=	=	=	=	=	=	=	=	=	=	=	=	=	=	=	=
cg17821649	=	=	=	=	=	=	=	=	=	=	=	=	=	=	=	=	=	=	=	=	=	=	=	=
cg00391668	=	=	=	=	=	=	=	=	=	=	=	=	=	=	=	=	=	=	=	=	=	=	=	=
cg19621710	=	=	=	=	=	=	=	=	=	=	=	=	=	=	=	=	=	=	=	=	=	=	-	=
cg03742705	=	=	=	=	=	=	=	=	=	=	=	=	=	=	=	=	=	=	=	=	=	=	=	=
cg16013630	=	=	=	=	=	=	=	=	=	=	=	=	=	=	=	=	=	=	=	=	=	=	=	=
cg25210378	=	=	=	=	=	=	=	=	=	=	=	=	=	=	=	=	=	=	=	=	=	=	=	=
cg15875062	=	=	=	=	=	=	=	=	=	=	=	=	=	=	=	=	=	=	=	=	=	=	=	=
cg10228629	=	=	=	=	=	=	=	=	=	=	=	=	=	=	=	=	=	=	=	=	=	=	=	=
cg12723840	=	=	=	=	=	=	=	=	=	=	=	=	=	=	=	=	=	=	=	=	=	=	=	=
cg06377929	=	=	=	=	=	=	=	=	=	=	=	=	=	=	=	=	=	=	=	=	=	=	=	=
cg07490279	=	=	=	=	=	=	=	=	=	=	=	=	=	=	=	=	=	=	=	=	=	=	=	=
cg10240778	=	=	=	=	=	=	=	=	=	=	=	=	=	=	=	=	=	=	=	=	=	=	=	=
cg03041700	=	=	=	=	=	=	=	=	=	=	=	=	=	=	=	=	=	=	=	=	=	=	=	=
cg12909536	=	=	=	=	=	=	=	=	=	=	=	=	=	=	=	=	=	=	=	=	=	=	=	=
cg12439834	=	=	=	=	=	=	=	=	=	+	=	=	=	=	=	=	=	=	=	=	=	=	=	=
cg02188411	=	=	=	=	=	=	=	=	=	=	=	=	=	=	=	=	=	=	=	=	=	=	=	=
cg07478007	=	=	=	=	=	=	=	=	=	=	=	=	=	=	=	=	=	=	=	=	=	=	=	=
cg01768480	=	=	=	=	=	=	=	=	=	=	=	=	=	=	=	=	=	=	=	=	=	=	=	=
cg23442023	=	=	=	=	=	=	=	=	=	=	=	=	=	=	=	=	=	=	=	=	=	=	=	=
cg22306974	=	=	=	=	=	=	=	=	=	=	=	=	=	=	=	=	=	=	=	=	=	=	=	=
cg26317581	=	=	=	=	=	=	=	=	=	=	=	=	=	=	=	=	=	=	=	=	=	=	=	=
cg11735371	=	=	=	=	=	=	=	=	=	=	=	=	=	=	=	=	=	=	=	=	=	=	-	=
cg00695214	=	=	=	=	=	=	=	=	=	=	=	=	=	=	=	=	=	=	=	=	=	=	=	=
cg21094501	=	=	=	=	=	=	=	=	=	=	=	=	=	=	=	=	=	=	=	=	=	=	=	=
cg23735749	=	=	=	=	=	=	=	=	=	=	=	=	=	=	=	=	=	=	=	=	=	=	=	=
cg13352563	=	=	=	=	=	=	=	=	=	=	=	=	=	=	=	=	=	=	=	=	=	=	=	=
cg13025553	=	=	=	=	=	=	=	=	=	=	=	=	=	=	=	=	=	=	=	=	=	=	=	=
cg20157693	=	=	=	=	=	=	=	=	=	=	=	=	=	=	=	=	=	=	=	=	=	=	=	=
cg18040125	=	=	=	=	=	=	=	=	=	=	=	=	=	=	=	=	=	=	=	=	=	=	=	=
cg15466030	=	=	=	=	=	=	=	=	=	=	=	=	=	=	=	=	=	=	=	=	=	=	=	=
cg05049094	=	=	=	=	=	=	=	=	=	=	=	=	=	=	=	=	=	=	=	=	=	=	=	=
cg25628057	=	=	=	=	=	=	=	=	=	=	=	=	=	=	=	=	=	=	=	=	=	=	=	=
cg23236382	=	=	=	=	=	=	=	=	=	=	=	=	=	=	=	=	=	=	=	=	=	=	=	=
cg24378791	=	=	=	=	=	=	=	=	=	=	=	=	=	=	=	=	-	=	=	=	=	=	=	=
cg26042514	=	=	=	=	=	=	=	=	=	=	=	=	=	=	=	=	=	=	=	=	=	=	=	=
cg13671768	=	=	=	=	=	=	=	=	=	=	=	=	=	=	=	=	=	=	=	=	=	=	=	=
cg16494896	=	=	=	=	=	=	=	=	=	=	=	=	=	=	=	=	=	=	=	=	=	=	=	=
cg06866635	=	=	=	=	=	=	=	=	=	=	=	=	=	=	=	=	=	=	=	=	=	=	=	=
cg18387631	=	=	=	=	=	=	=	=	=	=	=	=	=	=	=	=	=	=	=	=	=	=	=	=
cg15101273	=	=	=	=	=	=	=	=	=	=	=	=	=	=	=	=	=	=	=	=	=	=	=	=
cg10108196	=	=	=	=	=	=	=	=	=	=	=	=	=	=	=	=	=	=	=	=	=	=	=	=
cg25201541	=	=	=	=	=	=	=	=	=	=	=	=	=	=	=	=	=	=	=	=	=	=	=	=
cg24296621	=	=	=	=	=	=	=	=	=	=	=	=	=	=	=	=	=	=	=	=	=	=	=	=
cg21797898	=	=	=	=	=	=	=	=	=	=	=	=	=	=	=	=	=	=	=	=	=	=	=	=
cg09932694	=	=	=	=	=	=	=	=	=	=	=	=	=	=	=	=	=	=	=	=	=	=	=	=
cg17464271	=	=	=	=	=	=	=	=	=	=	=	=	=	=	=	=	=	=	=	=	=	=	=	=
cg11103442	=	=	=	=	=	=	=	=	=	=	=	=	=	=	=	=	=	=	=	=	=	=	=	=
cg22225258	=	=	=	=	=	=	=	=	=	=	=	=	=	=	=	=	=	=	=	=	=	=	=	=
cg20230657	=	=	=	=	=	=	=	=	=	=	=	=	=	=	=	=	=	=	=	=	=	=	=	=
cg08376055	=	=	=	=	=	=	=	=	=	=	=	=	=	=	=	=	=	=	=	=	=	=	=	=
cg12648677	=	=	=	=	=	=	=	=	=	=	=	=	=	=	=	=	=	+	=	=	=	=	=	=
cg06128920	=	=	=	=	=	=	=	=	=	=	=	=	=	=	=	=	=	=	=	=	=	=	=	=
cg21124756	=	=	=	=	=	=	=	=	=	=	=	=	=	=	=	=	=	=	=	=	=	=	=	=
cg24729577	=	=	=	=	=	=	=	=	=	=	=	=	=	=	=	=	=	=	=	=	=	=	=	=
cg14651254	=	=	=	=	=	=	-	-	+	=	=	=	=	=	=	=	=	=	=	=	=	=	=	=
cg00088251	=	=	=	=	=	=	=	=	+	=	=	=	=	=	+	=	=	=	=	=	=	=	=	=
cg11856308	=	=	=	=	=	=	=	=	=	=	=	=	=	=	+	=	=	=	=	=	=	=	=	=
cg05947649	=	=	=	=	=	=	=	=	=	=	=	=	=	=	=	=	=	=	=	=	=	=	=	=
cg11794959	=	=	=	=	=	=	=	=	=	=	=	=	=	=	=	=	=	=	=	=	=	=	=	=
cg20627546	=	=	=	=	=	=	=	=	=	=	=	=	=	=	=	=	=	=	=	=	=	=	=	=
cg11722969	=	=	=	=	=	=	=	=	=	=	=	=	=	=	=	=	=	=	=	=	=	=	=	=
cg19517490	=	=	=	=	=	=	=	=	=	=	=	=	=	=	=	=	=	=	=	=	=	=	=	=
cg13321900	=	=	=	=	=	=	=	=	=	=	=	=	=	=	=	=	=	=	=	=	=	=	=	=
cg06793307	=	=	=	=	=	=	=	=	=	=	=	=	=	=	=	=	=	=	=	=	=	=	=	=
cg15160081	=	=	=	=	=	=	=	=	=	=	=	=	=	=	=	=	=	=	=	=	=	=	=	=
cg26536460	=	=	=	=	=	=	=	=	=	=	=	=	=	=	=	=	=	=	=	=	=	=	=	=
cg17498856	=	=	=	=	=	=	=	=	=	=	=	=	=	=	=	=	=	=	=	=	=	=	=	=
cg15481565	=	=	=	=	=	=	=	=	=	=	=	=	=	=	=	=	=	=	=	=	=	=	=	=
cg17848002	=	=	=	=	=	=	=	=	=	=	=	=	=	=	=	=	=	=	=	=	=	=	=	=
cg10712902	=	=	=	=	=	=	=	=	=	=	=	=	=	=	=	=	=	=	=	=	=	=	=	=
cg17590292	=	=	=	=	=	=	=	=	=	=	=	=	=	=	=	=	=	=	=	=	=	=	=	=
cg14395520	=	=	=	=	=	=	=	=	=	=	=	=	=	=	=	=	=	=	=	=	=	=	=	=
cg15153800	=	=	=	=	=	=	=	=	=	=	=	=	=	=	=	=	=	=	=	=	=	=	=	=
cg24466671	=	=	=	=	=	=	=	=	=	=	=	=	=	=	=	=	=	=	=	=	=	=	=	=
cg13893866	=	=	=	=	=	=	=	=	=	=	=	=	=	=	=	=	=	=	=	=	=	=	=	=
cg17445140	=	=	=	=	=	=	=	=	=	=	=	=	=	=	=	=	=	=	=	=	=	=	=	=
cg23933399	=	=	=	=	=	=	=	=	=	=	=	=	=	=	=	=	=	=	=	=	=	=	=	=
cg19768036	=	=	=	=	=	=	=	=	=	=	=	=	=	=	=	=	=	=	=	=	=	=	=	=
cg07808701	=	=	=	=	=	=	=	=	=	=	=	=	=	=	=	-	-	-	=	=	=	=	=	=
cg20675251	=	=	=	=	=	=	=	=	=	=	=	=	=	=	=	=	=	=	=	=	=	=	=	=
cg17271658	=	=	=	=	=	=	=	=	=	=	=	=	=	=	=	=	=	=	=	=	=	=	=	=
cg20681653	=	=	=	=	=	=	=	=	=	=	=	=	=	=	=	=	=	=	=	=	=	=	=	=
cg23590525	=	=	=	=	=	=	=	=	=	=	=	=	=	=	=	=	=	=	=	=	=	=	+	=
cg07835437	=	=	=	=	=	=	=	=	=	=	=	=	=	=	=	=	=	=	=	=	=	=	=	=
cg03041030	=	=	=	=	=	=	=	=	=	=	=	=	=	=	=	=	=	=	=	=	=	=	=	=
cg12983196	=	=	=	=	=	=	=	=	=	=	=	=	=	=	=	=	=	=	=	=	=	=	=	=
cg09151801	=	=	=	=	=	=	=	=	=	=	=	=	=	=	=	=	=	=	=	=	=	=	=	=
cg11526073	=	=	=	=	=	=	=	=	=	=	=	=	=	=	=	=	=	=	=	=	=	=	=	=
cg15844005	=	=	=	=	=	=	=	=	=	=	=	=	=	=	=	=	=	=	=	=	=	=	=	=
cg27301475	=	=	=	=	=	=	=	=	=	=	=	=	=	=	=	=	=	=	=	=	=	=	=	=
cg06205922	=	=	=	=	=	=	=	=	=	=	=	=	=	=	=	=	=	=	=	=	=	=	=	=
cg01536190	=	=	=	=	=	=	=	=	=	=	=	=	=	=	=	=	=	=	=	=	=	=	=	=
cg27047577	=	=	=	=	=	=	=	=	=	=	=	=	=	=	=	=	=	=	=	=	=	=	=	=
cg14434115	=	=	=	=	=	=	=	=	=	=	=	=	=	=	=	=	=	=	=	=	=	=	=	=
cg11917182	=	=	=	=	=	=	=	+	=	=	=	=	=	=	+	=	=	=	=	=	=	=	=	=
cg02068237	=	=	=	=	=	=	=	=	=	=	=	=	=	=	=	=	=	=	=	=	=	=	=	=
cg12270813	=	=	=	=	=	=	=	=	=	=	=	=	=	=	=	=	=	=	=	=	=	=	=	=
cg03724010	=	=	=	=	=	=	=	=	=	=	=	=	=	=	=	=	=	=	=	=	=	=	=	=
cg13804574	=	=	=	=	=	=	=	=	=	=	=	=	=	=	=	=	=	=	=	=	=	=	=	=
cg16037137	=	=	=	=	=	=	=	=	=	=	=	=	=	=	+	=	=	=	=	=	=	=	=	=
cg12632610	=	=	=	=	=	=	=	=	=	=	=	=	=	=	=	=	=	=	=	=	=	=	=	=
cg16001723	=	=	=	=	+	=	=	=	=	=	=	=	=	=	=	=	=	=	=	=	=	=	=	=
cg13850380	-	=	=	=	=	=	=	+	-	-	=	=	=	=	+	=	=	=	=	=	-	=	=	=
cg00813378	=	=	=	=	=	=	=	+	-	-	=	=	=	=	=	=	-	=	=	+	-	=	=	=
cg08738570	-	=	+	=	=	=	+	+	-	-	=	=	=	=	=	-	-	-	+	+	-	=	=	=
cg22497741	-	=	+	=	=	=	+	+	-	-	=	=	=	=	+	=	=	=	+	+	-	=	=	=
cg16306898	-	=	+	=	=	=	+	+	-	-	=	=	=	=	=	=	=	=	+	+	-	=	=	=
cg16601494	-	=	+	=	=	=	+	+	-	-	=	=	=	=	=	=	=	=	=	+	-	=	=	=
cg15487867	-	=	+	=	=	=	+	+	-	-	=	=	=	=	=	=	=	=	=	+	-	=	=	=
cg18430990	-	=	=	=	=	=	+	+	=	-	=	=	=	=	=	=	=	=	=	+	-	=	=	=
cg23244095	-	=	=	=	=	=	=	=	=	-	=	-	=	=	=	=	=	=	=	+	=	=	-	=
cg18114463	=	=	=	=	=	=	=	=	=	-	=	-	=	=	=	=	=	=	=	=	=	=	=	=
cg09612202	=	=	=	=	=	=	=	=	=	-	=	=	=	=	=	=	=	=	=	=	=	=	=	=
cg26602477	=	=	=	=	=	=	=	=	=	=	=	=	=	=	=	=	=	=	=	=	=	=	=	=
cg11811409	=	=	=	=	=	=	=	=	=	=	=	=	=	=	=	=	=	=	=	=	=	=	=	=
cg26690297	=	=	=	=	=	=	=	=	=	=	=	=	=	=	=	=	=	=	=	=	=	=	=	=
cg08757091	=	=	=	=	=	=	=	=	=	=	=	=	=	=	=	=	=	=	=	=	=	=	=	=
cg08464374	=	=	=	=	=	=	=	=	=	=	=	=	=	=	=	=	=	=	=	=	=	=	=	=
cg01802295	=	=	=	=	=	=	=	=	=	=	=	=	=	=	=	-	-	=	=	=	=	=	=	=
cg13575252	=	=	=	=	=	=	=	=	=	=	=	=	=	=	=	=	=	=	=	=	=	=	=	=
cg19619320	=	=	=	=	=	=	=	=	=	=	=	=	=	=	=	=	=	=	=	=	=	=	=	=
cg11964810	=	=	=	=	=	=	=	=	=	=	=	=	=	=	=	-	-	=	=	=	=	=	=	=
cg21173317	=	=	=	=	=	=	=	=	=	=	=	=	=	=	=	=	=	=	=	=	=	=	=	=
cg03392564	=	=	=	=	=	=	=	=	=	=	=	=	=	=	=	=	=	=	=	=	=	=	=	=
cg00955674	=	=	=	=	=	=	=	=	=	=	=	=	=	=	=	-	-	-	=	=	=	=	=	=
cg03941625	=	=	=	=	=	=	=	=	=	=	=	=	=	=	=	=	=	=	=	=	=	=	=	=
cg10347735	=	=	=	=	=	=	=	=	=	=	=	=	=	=	=	=	=	=	=	=	=	=	=	=
cg05426853	=	=	=	=	=	=	=	=	=	=	=	=	=	=	=	=	=	=	=	=	=	=	=	=
cg07945460	=	=	=	=	=	=	=	=	=	=	=	=	=	=	=	=	=	=	=	=	=	=	=	=
cg07381470	=	=	=	=	=	=	=	=	=	=	=	=	=	=	=	=	=	=	=	=	=	=	=	=
cg24470133	=	=	=	=	=	=	=	=	=	=	=	=	=	=	=	=	=	=	=	=	=	=	=	=
cg00355315	=	=	=	=	=	=	=	=	=	=	=	=	=	=	=	=	=	=	=	=	=	=	=	=
cg04349378	=	=	=	=	=	=	=	=	=	=	=	=	=	=	=	=	=	=	=	=	=	=	=	=
cg12734710	=	=	=	=	=	=	=	=	=	=	=	=	=	=	=	-	-	=	=	=	=	=	=	=
cg01058717	=	=	=	=	=	=	=	=	=	=	=	=	=	=	=	-	-	=	=	=	=	=	=	=
cg14194384	=	=	=	=	=	=	=	=	=	=	=	=	=	=	=	-	-	=	=	=	=	=	=	=
cg16305094	=	=	=	=	=	=	-	=	=	=	=	=	=	=	=	=	=	=	=	=	=	=	=	=
cg07229301	=	=	=	=	=	=	=	=	=	=	=	=	=	=	=	=	=	=	=	=	=	=	=	=
cg18312113	=	=	=	=	=	=	=	=	=	=	=	=	=	=	=	=	=	=	=	=	=	=	=	=
cg05888763	=	=	=	=	=	=	=	=	=	=	=	=	=	=	=	=	=	=	=	=	=	=	=	=
cg07426077	=	=	=	=	=	=	=	=	=	=	=	=	=	=	=	=	=	=	=	=	=	=	=	=
cg02871542	=	=	=	=	=	=	=	=	=	=	=	=	=	=	=	=	=	=	=	=	=	=	=	=
cg22373622	=	=	=	=	=	=	=	=	=	=	=	=	=	=	=	=	=	=	=	=	=	=	=	=
cg26908276	=	=	=	=	=	=	-	-	=	=	=	=	=	=	=	=	=	=	=	=	=	=	=	=
cg06069740	=	=	=	=	=	=	-	-	=	=	=	=	=	=	=	=	=	=	=	=	=	=	=	=
cg09073059	=	=	=	=	=	=	-	-	=	=	=	=	=	=	=	=	=	=	=	=	=	=	=	=
cg16277776	=	=	=	=	=	=	-	-	=	=	=	=	=	=	=	=	=	=	=	=	=	=	=	=
cg07211239	=	=	=	=	=	=	=	=	=	=	=	=	=	=	=	=	=	=	=	=	=	=	=	=
cg09517190	=	=	=	=	=	=	=	=	=	=	=	=	=	=	=	=	=	=	=	=	=	=	=	=
cg08140609	=	=	=	=	=	=	=	=	=	=	=	=	=	-	=	=	=	=	=	=	=	=	=	=
cg20140735	=	=	=	=	=	=	=	=	=	=	=	=	=	-	=	=	=	=	=	=	=	=	=	-
cg24044259	=	=	=	=	=	=	=	=	=	=	=	=	=	=	=	=	=	=	=	=	=	=	=	-
cg18368516	=	=	=	=	=	=	=	=	=	=	=	=	=	=	=	=	=	=	=	=	=	=	=	-
cg12062537	=	=	=	=	=	=	=	=	=	=	=	=	=	=	=	=	=	=	=	=	=	=	=	=
cg14442715	=	=	=	=	=	=	=	=	+	=	=	=	=	=	=	=	=	=	=	=	=	=	=	=
cg19910128	=	=	=	=	=	=	=	=	=	=	=	=	=	=	=	=	=	=	=	=	=	=	=	=
cg06089960	=	=	=	=	=	=	=	=	=	=	=	=	=	=	=	=	=	=	=	=	=	+	=	=
cg17968925	=	=	=	=	=	=	=	=	=	=	=	=	=	=	=	=	=	=	=	=	=	=	=	=
cg09828226	=	=	=	=	=	=	=	=	=	=	=	=	=	=	=	=	=	=	-	=	=	=	=	=
cg03710092	=	=	=	=	=	=	=	=	=	=	=	=	=	=	=	=	=	=	=	=	=	=	=	=
cg13431342	=	=	=	=	=	=	=	=	=	=	=	=	=	=	=	=	=	=	=	=	=	=	=	=
cg08947289	=	=	=	=	=	-	-	-	=	=	=	=	=	-	=	=	=	-	=	=	=	=	=	-
cg20490900	=	=	-	=	=	-	-	-	=	=	=	-	=	-	=	=	=	-	=	=	=	=	=	-
cg04218845	=	=	-	=	=	-	-	-	=	=	=	-	=	-	=	=	=	-	=	=	=	=	=	-
cg03309758	=	=	=	=	=	=	=	=	=	=	=	=	=	=	=	=	=	=	=	=	=	=	=	-
cg12690016	=	=	=	=	=	=	=	=	=	=	=	=	=	=	=	=	=	=	=	=	=	=	=	-
cg25018209	=	=	=	=	=	=	=	=	=	=	=	=	=	=	=	=	=	=	=	=	=	=	=	=
cg11586519	=	=	=	=	=	=	=	=	=	=	=	=	=	=	=	=	=	=	=	=	=	=	=	=
cg05181565	=	=	=	=	=	=	=	=	=	=	=	=	=	=	=	=	=	=	=	=	=	=	=	=
cg23443459	=	=	=	=	=	=	=	=	=	=	=	=	=	=	=	=	=	=	=	=	=	=	=	=
cg04637864	=	=	=	=	=	=	=	=	=	=	=	=	=	=	=	=	=	=	=	=	=	=	=	=
cg19158176	=	=	=	=	=	=	=	=	=	=	+	+	=	=	=	=	=	=	=	=	=	=	=	=
cg13424097	=	=	=	=	=	=	=	=	=	=	=	=	=	=	=	=	=	=	=	=	=	=	=	=
cg07090025	=	=	=	=	=	=	=	=	=	=	=	=	=	=	=	=	=	=	=	=	=	=	=	=
cg06199750	=	=	=	=	=	=	=	=	=	=	=	=	=	=	=	=	=	=	=	=	=	=	=	=
cg05433637	=	=	=	=	=	=	=	=	=	=	=	=	=	=	=	=	=	=	=	=	=	=	=	=
cg08271362	=	=	=	=	=	=	=	=	=	=	=	=	=	=	=	=	=	=	=	=	=	=	=	=
cg20755353	=	=	=	=	=	=	=	=	=	=	=	=	=	=	=	=	=	=	=	=	=	=	=	=
cg05338320	=	=	=	+	=	=	=	=	=	=	=	=	=	=	=	+	+	=	=	=	=	=	=	=
cg16848272	=	=	-	+	=	=	-	-	=	=	=	=	=	=	=	+	+	+	=	=	=	+	=	=
cg04652884	=	=	=	=	=	=	-	-	=	=	=	=	=	=	=	-	=	=	=	=	=	=	=	=
cg14279825	=	=	=	=	=	=	=	=	=	=	=	=	=	=	=	=	=	=	=	=	=	=	=	=
cg05702207	=	=	=	=	=	=	=	=	+	+	=	=	=	=	=	=	=	=	=	=	=	=	=	=
cg00151676	=	=	=	=	=	=	=	=	=	=	=	=	=	=	=	=	=	=	=	=	=	=	=	=
cg13316116	=	=	=	=	=	=	=	=	=	=	=	=	=	=	+	=	=	=	=	=	=	=	=	=
cg05934012	=	=	=	=	=	=	=	=	=	=	=	=	=	=	=	=	=	=	=	=	=	=	=	=
cg07479014	=	=	=	=	=	=	=	=	=	=	=	=	=	=	=	=	=	+	=	=	=	=	=	=
cg09126090	=	=	=	=	=	=	=	=	=	=	=	=	=	+	=	-	=	=	=	=	=	=	=	=
cg16358446	=	=	=	=	=	=	=	=	=	=	=	=	=	=	-	=	=	=	=	=	=	=	=	=
cg08289140	=	=	=	=	=	=	=	=	=	=	=	=	=	=	=	=	=	=	=	=	=	=	=	=
cg11521998	=	=	=	=	=	=	-	-	=	=	=	=	=	=	=	=	=	=	=	=	=	=	=	=
cg09172260	=	=	=	=	=	=	=	=	=	=	=	=	=	=	+	=	=	=	=	=	=	=	=	=
cg15158067	=	=	=	=	=	=	=	=	=	=	=	=	=	=	=	=	=	=	=	=	=	=	=	=
cg26680206	=	=	=	=	=	=	=	=	=	=	=	=	=	=	=	=	=	=	=	=	=	=	+	=
cg15034659	=	=	=	=	=	=	=	=	=	=	=	=	=	=	=	=	=	=	=	=	=	=	=	=
cg11649182	=	=	=	=	=	=	=	=	=	=	-	=	=	=	=	+	+	+	=	=	=	=	=	=
cg25311963	=	=	=	+	=	=	-	=	=	=	=	=	=	=	=	-	-	-	=	=	=	=	=	=
cg07147033	=	=	-	=	=	=	-	-	=	=	=	=	=	=	=	=	=	-	=	=	=	=	=	=
cg13897348	=	=	-	=	=	=	-	-	=	=	=	=	=	=	=	=	=	-	=	=	=	=	=	=
cg19246761	=	=	=	=	=	=	-	-	=	=	=	=	=	=	=	=	=	-	=	=	=	=	=	=
cg01229567	=	=	=	=	=	=	-	-	=	=	=	=	=	=	=	=	=	-	=	=	=	=	=	=
cg15817635	=	=	=	=	=	=	=	-	=	=	=	=	=	=	=	=	=	=	=	=	=	=	=	=
cg15652741	=	=	=	=	=	=	=	=	=	=	=	=	=	=	=	=	=	=	=	=	=	=	=	=
cg10705488	=	=	=	=	=	=	=	=	=	=	=	=	=	=	=	=	=	=	=	=	=	=	=	=
cg11140595	=	=	=	=	=	=	=	=	=	=	=	=	=	=	=	=	=	=	=	=	=	=	=	=
cg06761793	=	=	=	=	=	=	=	=	=	=	=	=	=	=	=	=	=	=	=	=	=	=	=	=
cg18123911	=	=	=	=	=	=	=	=	=	=	=	=	=	=	=	=	=	=	=	=	=	=	=	=
cg17271960	=	=	=	=	=	=	=	=	=	=	=	=	=	=	=	=	=	=	=	=	=	=	=	=
cg25004270	=	=	=	=	=	=	=	=	=	=	=	=	=	=	=	=	=	=	=	=	=	=	=	=
cg25880288	=	=	=	=	=	=	=	=	=	=	=	=	=	=	=	=	=	=	=	=	=	=	=	=
cg08912129	=	=	=	=	=	=	=	=	=	=	=	=	=	=	=	=	=	=	=	=	=	=	=	=
cg25164153	=	=	=	=	=	=	=	=	=	=	=	=	=	=	=	=	=	=	=	=	=	=	=	=
cg26169249	=	=	=	=	=	=	=	=	=	=	=	=	=	=	=	=	=	=	=	=	=	=	=	=
cg07807975	=	=	=	=	=	=	=	=	=	=	=	=	=	=	=	=	=	=	=	=	=	=	=	=
cg25010770	=	=	=	=	=	=	=	=	=	=	=	=	=	=	=	=	=	=	=	=	=	=	=	=
cg10756715	=	=	=	=	=	=	=	=	=	=	=	=	=	=	=	=	=	=	=	=	=	=	=	=
cg05941212	=	=	=	=	=	=	=	-	=	=	=	=	=	=	=	=	=	=	=	=	=	=	=	=
cg13947830	=	=	=	=	=	=	-	-	=	=	=	=	=	=	=	=	=	=	=	=	=	=	=	=
cg26295592	=	=	=	=	=	=	-	-	=	=	=	=	=	=	=	=	=	=	=	=	=	=	=	=
cg00781053	=	=	=	=	=	=	=	=	=	=	=	=	=	=	=	=	=	=	=	=	=	=	=	=
cg23605175	=	=	=	=	=	=	=	=	=	=	=	=	=	=	=	=	=	=	=	=	=	=	=	=
cg15369276	=	=	=	=	=	=	=	=	=	=	=	=	=	=	=	=	=	=	=	=	=	=	=	=
cg25459752	=	=	=	=	=	=	=	=	=	=	=	=	=	=	=	=	=	=	=	=	=	=	=	=
cg15558634	=	=	=	=	=	=	=	=	=	=	=	=	=	=	=	=	=	=	=	=	=	=	=	=
cg15323084	=	=	=	=	=	=	=	=	=	=	=	=	=	=	=	=	=	=	=	=	=	=	=	=
cg19165249	=	=	=	=	=	=	=	=	=	=	=	=	=	=	=	=	=	=	=	=	=	=	=	=
cg09082814	=	=	=	=	=	=	=	=	=	=	=	=	=	=	+	=	=	=	=	=	=	=	=	=
cg23957653	=	=	=	=	=	=	=	=	=	=	=	=	=	=	=	=	=	=	=	=	=	=	=	=
cg09061216	=	=	=	=	=	=	=	=	=	=	=	=	=	=	=	=	=	=	=	=	=	=	=	=
cg03975652	=	=	=	=	=	=	=	=	=	=	=	=	=	=	=	=	=	=	=	=	=	=	=	=
cg25500853	=	=	=	=	=	=	=	=	=	=	=	=	=	=	=	=	=	=	=	=	=	=	=	=
cg04292080	=	=	=	=	=	=	=	=	=	=	=	=	=	=	=	=	=	=	=	=	=	=	=	=
cg17456675	=	=	=	=	=	=	=	=	=	=	=	=	=	=	=	=	=	=	=	=	=	=	=	=
cg24090393	=	=	=	=	=	=	=	=	=	=	=	=	=	=	=	=	=	=	=	=	=	=	=	=
cg02492207	=	=	=	=	=	=	=	=	=	=	=	=	=	+	=	-	-	=	=	=	=	=	=	=
cg10994397	=	=	=	=	=	=	=	=	=	=	=	=	=	=	=	=	=	=	=	=	=	=	=	=
cg22689324	=	=	=	=	=	=	=	=	=	=	=	=	=	=	=	=	=	=	=	=	=	=	=	=
cg06002660	=	=	=	=	=	=	=	=	=	=	=	=	=	=	=	=	=	=	=	=	=	=	=	=
cg25900627	=	=	=	=	=	=	=	=	=	=	=	=	=	=	=	=	=	=	=	=	=	=	=	=
cg04854189	=	=	=	=	=	=	=	=	=	=	=	=	=	=	=	=	=	=	=	=	=	=	=	=
cg06912282	=	=	=	=	=	=	=	=	=	=	=	=	=	=	=	=	-	-	=	=	=	=	=	=
cg06080300	=	=	=	=	=	=	=	=	=	=	=	=	=	=	=	=	=	=	=	=	=	=	=	=
cg09159050	=	=	=	=	=	=	=	=	=	=	=	=	=	=	=	=	=	=	=	=	=	=	=	=
cg21129534	=	=	=	=	=	=	=	=	=	=	=	=	=	=	=	=	=	=	=	=	=	=	=	=
cg00078456	=	=	=	=	=	=	=	=	=	=	=	=	=	=	=	=	=	=	=	=	=	=	=	=
cg18852096	=	=	=	=	=	=	+	+	=	=	=	=	=	=	+	=	=	=	=	=	=	=	=	=
cg05642789	-	=	=	=	=	=	+	+	=	=	=	=	=	=	+	=	=	=	=	=	-	=	=	=
cg01621974	-	=	+	=	=	=	+	+	=	=	=	=	=	=	+	=	=	=	=	=	-	=	=	=
cg17122213	-	=	+	=	=	=	+	+	=	=	=	=	=	=	+	=	=	=	=	=	=	=	=	=
cg03427058	-	=	+	=	=	=	+	+	=	=	=	=	=	=	=	=	=	=	=	=	=	=	=	=
cg23430652	=	=	=	=	=	=	+	+	=	=	=	=	=	=	=	=	=	=	=	=	=	=	=	=
cg00297832	=	=	=	=	=	=	+	+	=	=	=	=	=	=	=	=	=	=	=	=	=	-	=	=
cg24368383	=	=	+	=	=	=	+	+	=	=	=	+	=	=	=	=	=	=	=	=	=	-	=	=
cg04882394	=	=	+	=	=	=	+	=	=	=	=	=	=	=	=	=	=	=	=	=	=	-	=	=
cg24535439	=	=	+	=	=	=	=	=	=	=	=	=	=	=	=	-	=	=	=	=	=	=	=	=
cg00262621	=	=	+	=	=	=	=	=	=	=	=	=	=	+	=	=	=	=	=	=	=	=	=	=
cg08231710	=	=	+	=	=	=	=	=	=	=	=	=	=	=	=	=	=	=	=	=	=	=	=	=
cg06943420	=	=	+	-	=	=	=	=	=	+	=	=	=	=	=	=	=	=	=	=	=	=	=	=
cg11648594	=	=	+	-	=	=	=	=	=	=	=	=	=	=	=	=	=	+	=	+	=	=	=	=
cg26740494	=	=	+	=	=	=	=	=	=	=	=	=	=	=	=	-	-	-	=	=	=	=	=	=
cg05834878	=	=	=	=	=	=	=	=	+	+	=	=	=	=	=	-	-	-	=	=	=	=	=	=
cg26976576	+	=	=	=	=	=	=	=	=	+	=	=	=	=	=	=	=	+	=	=	=	=	=	=
cg05419999	=	=	=	=	=	=	=	=	=	=	=	=	=	=	=	=	=	+	=	=	=	=	=	=
cg11798909	=	=	=	=	=	=	=	=	=	=	=	=	=	=	+	+	+	+	=	=	=	=	=	=
cg27541892	=	=	=	=	=	=	=	=	=	=	=	=	=	=	=	=	=	=	=	=	=	=	=	=
cg21921584	=	=	=	=	=	=	=	=	=	=	=	=	=	=	=	=	=	=	=	=	=	=	=	=
cg26660744	=	=	=	=	=	=	=	=	=	=	=	=	=	=	=	=	=	=	=	=	=	=	=	=
cg10124011	=	=	=	=	=	=	=	=	=	=	=	=	=	=	=	=	=	=	=	=	=	=	=	=
cg00595856	=	=	=	=	=	=	=	=	=	=	=	=	=	=	=	=	=	=	=	=	=	=	=	=
cg23252997	=	=	=	=	=	=	=	=	=	=	=	=	=	=	=	=	=	=	=	=	=	=	=	=
cg03484489	=	=	=	=	=	=	-	-	=	=	=	=	=	=	=	=	=	=	=	=	=	=	=	=
cg16673286	=	=	=	=	=	=	=	=	=	=	=	=	=	=	=	=	=	=	=	=	=	=	=	=
cg03388431	=	=	=	=	=	=	=	=	=	=	=	=	=	=	=	=	=	=	=	=	=	=	=	=
cg17450090	=	=	=	=	=	=	=	=	=	=	=	=	=	=	=	=	=	=	=	=	=	=	=	=
cg03939105	=	=	=	=	=	=	=	=	=	=	=	=	=	=	=	=	=	=	=	=	=	=	=	=
cg00998168	=	=	=	=	=	=	=	=	=	=	=	=	=	=	=	=	=	=	=	=	=	=	=	=
cg18282011	=	=	=	=	=	=	=	=	=	=	=	=	=	=	=	=	=	=	=	=	=	=	=	=
cg21149807	=	=	=	=	=	=	=	=	=	=	=	=	=	=	=	=	=	=	=	=	=	=	=	=
cg09283376	=	=	=	=	=	=	=	=	=	=	=	=	=	=	=	=	=	=	=	=	=	=	=	=
cg20155988	=	=	=	=	=	=	=	=	=	=	=	=	=	=	=	=	=	=	=	=	=	=	=	=
cg26562592	=	=	=	=	=	=	=	=	=	=	=	=	=	=	=	=	=	=	=	=	=	=	=	=
cg08864381	=	=	=	=	=	=	=	=	=	=	=	=	=	=	=	=	=	=	=	=	=	=	=	=
cg03017195	=	=	=	=	=	=	=	=	=	=	=	=	=	=	=	=	=	=	=	=	=	=	=	=
cg15830572	=	=	=	=	=	=	-	-	=	=	=	=	=	=	=	=	=	=	=	=	=	=	=	=
cg06848468	=	=	=	=	=	=	=	=	=	=	=	=	=	=	=	=	=	-	=	=	=	=	=	=
cg20255817	=	=	=	=	=	=	=	=	=	=	=	=	=	=	=	=	=	=	=	=	=	=	=	=
cg22082145	=	=	=	=	=	=	=	=	=	=	=	=	=	=	=	=	=	=	=	=	=	=	=	=
cg07601058	=	=	=	=	=	=	=	=	=	=	=	=	=	=	=	=	=	=	=	=	=	=	=	=
cg23210533	=	=	=	=	=	=	=	=	=	=	=	=	=	=	=	=	=	=	=	=	=	=	=	=
cg04105726	=	=	-	=	=	=	=	=	=	=	=	=	=	=	=	=	=	=	=	=	=	=	=	=
cg17869988	=	=	-	=	=	=	=	=	=	=	=	=	=	=	=	-	-	-	=	=	=	+	=	=
cg03718254	=	=	=	=	=	=	=	=	=	=	=	=	=	=	=	=	=	=	=	=	=	=	=	=
cg20106035	=	=	=	=	=	=	=	=	=	=	=	=	=	=	=	=	=	=	=	=	=	=	=	=
cg14626671	=	=	=	=	=	=	=	=	=	=	=	=	=	=	=	=	=	=	=	=	=	=	=	=
cg19382808	=	=	=	=	=	=	=	=	=	=	=	=	=	=	=	=	=	=	=	=	=	=	=	=
cg11530028	=	=	=	=	=	=	=	=	=	=	=	=	=	=	=	=	=	=	=	=	=	=	=	=
cg03972505	=	=	=	=	=	=	=	=	=	=	=	=	=	=	=	=	=	=	=	=	=	=	=	=
cg06528340	=	=	=	=	=	=	=	=	=	=	=	=	=	=	=	=	=	=	=	=	=	=	=	=
cg13077472	=	=	=	=	=	=	=	=	=	=	=	=	=	=	=	=	=	=	=	=	=	=	=	=
cg08260625	=	=	=	=	=	=	=	=	=	=	=	=	=	=	=	=	=	=	=	=	=	=	=	=
cg17939059	=	=	=	=	=	=	=	=	=	=	=	=	=	=	=	=	=	=	=	=	=	=	=	=
cg18288914	=	=	=	=	=	=	=	=	=	=	=	=	=	=	=	=	=	=	=	=	=	=	=	=
cg03548463	=	=	=	=	=	=	=	=	=	=	=	=	=	=	=	-	-	-	=	=	=	=	=	=
cg09330116	=	=	=	=	=	=	=	=	=	=	=	=	=	=	=	=	=	=	=	=	=	=	=	=
cg00400654	=	=	=	=	=	=	=	=	=	=	=	=	=	=	=	=	=	=	=	=	=	=	=	=
cg04272838	=	=	=	=	=	=	=	=	=	=	=	=	=	=	=	=	=	=	=	=	=	=	=	=
cg02915803	=	=	=	=	=	=	=	=	=	=	=	=	=	=	=	=	=	=	=	=	=	=	=	=
cg26932054	=	=	=	+	=	=	=	=	=	=	=	=	=	=	=	=	=	=	=	=	=	=	=	=
cg16990083	=	=	=	=	=	=	=	=	=	=	=	=	=	=	=	=	=	=	=	=	=	=	=	=
cg12655137	=	=	=	=	=	=	+	+	=	=	=	=	=	=	+	=	=	=	=	=	=	=	=	=
cg20251225	=	=	+	=	=	=	+	+	=	=	=	=	=	=	+	=	=	=	=	=	=	=	=	=
cg20429981	=	=	=	=	=	=	=	=	=	=	=	=	=	=	=	=	=	=	=	=	=	=	=	=
cg01189072	=	=	=	=	=	=	=	=	=	=	=	=	=	=	=	=	=	=	=	=	=	=	=	=
cg11588584	=	=	=	=	=	=	=	=	=	=	=	=	=	=	=	=	=	=	=	=	=	=	-	=
cg09825670	=	=	=	=	=	=	=	=	=	=	=	=	=	=	=	=	=	=	=	=	=	=	=	=
cg15079481	=	=	=	=	=	=	=	=	=	=	=	=	=	=	=	=	=	=	=	=	=	=	=	=
cg20462449	=	=	=	=	=	=	=	=	=	=	=	=	=	=	=	=	=	=	=	=	=	=	=	=
cg21106418	=	=	=	=	=	=	=	=	=	=	=	=	=	=	=	=	=	=	=	=	=	=	=	=
cg10065215	=	=	=	=	=	=	=	=	=	=	=	=	=	=	=	=	=	=	=	=	=	=	=	=
cg12042834	=	=	=	=	=	=	=	=	=	=	=	=	=	=	=	=	=	=	=	=	=	=	=	=
cg14976190	=	=	=	=	=	=	=	=	=	=	=	=	=	=	=	=	=	=	=	=	=	=	=	=
cg12135548	+	=	-	=	=	=	-	-	=	-	=	=	=	=	=	=	=	-	=	=	=	=	=	=
cg12100965	=	=	=	=	=	=	=	=	=	=	=	=	=	=	=	=	=	=	=	=	=	=	=	+
cg25414858	=	=	=	=	=	=	=	=	=	=	=	=	=	=	=	=	=	=	=	=	=	=	=	=
cg05972376	=	=	=	=	=	=	=	=	=	=	=	=	=	=	=	=	=	=	=	=	=	=	=	=
cg19018051	=	=	=	=	=	=	=	=	=	=	=	=	=	=	=	=	=	=	=	=	=	=	=	=
cg13440958	=	=	=	=	=	=	=	=	-	-	=	-	=	=	=	+	+	+	=	=	=	=	=	=
cg26114076	=	=	=	=	=	=	=	=	=	=	=	-	=	=	=	=	=	=	=	=	=	=	=	=
cg23231093	=	=	=	=	=	=	=	=	=	=	=	=	=	=	=	=	=	=	=	=	=	=	=	=
cg04437922	=	=	=	=	=	=	=	=	=	=	=	=	=	=	=	=	=	=	=	=	=	=	=	=
cg24688574	=	=	=	=	=	=	=	=	=	=	=	=	=	=	=	=	=	=	=	=	=	=	=	=
cg00341415	=	=	=	=	=	=	=	=	=	=	=	=	=	=	=	=	=	=	=	=	=	=	=	=
cg06750152	=	=	=	=	=	=	=	=	=	=	=	=	=	=	=	-	-	-	=	=	=	=	=	=
cg10626236	=	=	=	=	=	=	=	=	=	=	=	=	=	=	=	=	=	=	=	=	=	=	=	=
cg27169263	=	=	=	=	=	=	=	=	=	=	=	=	=	=	=	=	=	=	=	=	=	=	=	=
cg12437380	=	=	=	=	=	=	=	=	=	=	=	=	=	=	=	=	=	=	=	=	=	=	=	=
cg21932190	=	=	=	=	=	=	=	=	=	=	=	=	=	=	=	=	=	=	=	=	=	=	=	=
cg12398752	=	=	=	=	=	=	=	=	=	=	=	=	=	=	=	=	=	=	=	=	=	=	=	=
cg05364761	=	=	=	=	=	=	=	=	=	=	=	=	=	=	=	=	=	=	=	=	=	=	=	=
cg15942579	=	=	=	=	=	=	=	=	=	=	=	=	=	=	=	=	=	=	=	=	=	=	=	=
cg00853237	=	=	=	=	=	=	=	=	=	=	=	=	=	=	=	=	=	=	=	=	=	=	=	=
cg27047637	=	=	=	=	=	=	=	=	+	=	=	=	=	=	=	=	=	=	=	=	=	=	=	=
cg12048375	=	=	=	=	=	=	=	=	=	=	=	=	=	=	=	=	=	=	=	=	=	=	=	=
cg25189483	=	=	=	=	=	=	=	=	=	=	=	=	=	=	=	=	=	=	=	=	=	=	=	=
cg24933755	=	=	=	=	=	=	=	=	=	=	=	=	=	=	=	=	=	=	=	=	=	=	=	=
cg11851198	=	=	=	=	=	=	-	-	=	=	=	=	=	=	=	=	=	=	=	=	=	=	=	=
cg17964539	=	=	=	=	=	=	-	-	=	=	=	=	=	=	=	=	=	=	=	=	=	=	=	=
cg10628909	=	=	=	=	=	=	=	=	=	=	=	=	=	=	=	=	=	=	=	=	=	=	=	=
cg21906539	=	=	=	=	=	=	=	=	=	=	=	=	=	=	=	=	=	=	=	=	=	=	=	=
cg16248785	=	=	=	=	=	=	=	=	=	=	=	=	=	=	=	=	=	=	=	=	=	=	=	=
cg25558285	=	=	=	=	=	=	=	=	=	=	=	=	=	=	=	=	=	=	=	=	=	=	=	=
cg00062592	=	=	=	=	=	=	=	=	=	=	=	=	=	=	=	=	=	=	=	=	=	=	=	=
cg11198222	=	=	=	=	=	=	=	=	=	=	=	=	=	=	=	=	=	=	=	=	=	=	=	=
cg00669623	=	=	=	=	=	=	=	=	=	=	=	=	=	=	=	=	=	=	=	=	=	=	=	=
cg25253065	=	=	=	=	=	=	=	=	=	=	=	=	=	=	=	=	=	=	=	=	=	=	=	=
cg03009233	=	=	=	=	=	=	=	=	=	=	=	=	=	=	=	=	=	=	=	=	=	=	=	=
cg04243582	=	=	=	=	=	=	=	=	=	=	=	=	=	=	=	=	=	=	=	=	=	=	=	=
cg15176125	=	=	-	=	=	=	-	-	=	=	=	=	=	-	+	=	=	=	=	=	=	=	=	=
cg09353726	=	=	-	=	=	=	-	-	=	=	=	=	=	-	+	=	=	=	=	=	=	+	=	=
cg11572942	=	=	-	=	=	=	-	=	=	=	=	=	=	-	+	=	=	=	=	=	=	+	=	=
cg14164956	=	=	=	=	=	=	=	=	=	=	=	=	=	=	=	=	=	=	=	=	=	+	=	=
cg12833102	=	=	=	=	=	=	=	=	=	=	=	=	=	=	=	=	=	=	=	=	=	=	=	=
cg01677809	=	=	=	=	=	=	=	=	=	=	=	=	=	=	=	=	=	=	=	=	=	=	+	=
cg14054781	=	=	=	=	=	=	=	=	=	=	=	=	=	=	=	=	=	=	=	=	=	=	=	=
cg10162318	=	=	=	=	=	=	=	=	=	=	=	=	=	=	=	=	=	=	=	=	=	=	=	=
cg07808326	=	=	=	=	=	=	=	=	=	=	=	=	=	=	=	=	=	=	=	=	=	=	=	=
cg16324669	=	=	=	=	=	=	=	=	=	=	=	=	=	=	=	=	=	=	=	=	=	=	=	=
cg20620652	=	=	=	=	=	=	=	=	=	=	=	=	=	-	=	=	=	=	=	=	=	=	=	=
cg02332863	=	=	=	=	=	=	=	=	=	=	=	=	=	-	=	=	=	=	=	=	=	=	-	=
cg25887748	=	=	=	=	=	=	=	=	=	=	=	=	=	=	=	=	=	=	=	=	=	=	-	=
cg04087434	=	=	=	=	=	=	=	=	=	=	=	=	=	=	=	=	=	=	=	=	-	-	=	=
cg13866156	=	=	=	=	=	=	=	=	=	=	=	=	=	=	=	=	=	=	=	=	=	=	=	=
cg17456545	=	=	=	=	=	=	=	=	=	=	=	=	=	=	=	=	=	=	=	=	=	=	=	=
cg02934509	=	=	=	=	=	=	=	=	=	=	=	=	=	=	=	=	=	=	=	=	=	=	=	=
cg27391816	=	=	-	=	=	=	-	-	=	-	=	=	=	-	=	=	=	=	=	=	+	=	=	=
cg16990280	=	=	=	=	=	=	=	=	=	=	=	=	=	=	=	=	=	=	=	=	=	=	=	=
cg20597714	=	=	=	=	=	=	=	=	=	=	=	=	=	=	=	=	=	=	=	=	=	=	=	=
cg23983334	=	=	=	=	=	=	=	=	=	=	=	=	=	=	=	=	=	=	=	=	=	=	=	=
cg22824366	=	=	=	=	=	=	=	=	=	=	=	=	=	=	=	=	=	=	=	=	=	=	=	=
cg22464455	=	=	=	=	=	=	=	=	=	=	=	=	=	=	=	=	=	=	=	=	=	=	=	=
cg13849007	=	=	=	=	=	=	=	=	=	=	=	=	=	=	=	=	=	=	=	=	=	=	=	=
cg25394461	=	=	=	=	=	=	=	=	=	=	=	=	=	=	=	=	=	=	=	=	=	=	=	=
cg04789860	=	=	=	=	=	=	=	=	=	=	=	=	=	=	=	=	=	=	=	=	=	=	=	=
cg17990871	=	=	=	=	=	=	=	=	=	=	=	=	=	=	=	=	=	=	=	=	=	=	=	=
cg01512113	=	=	=	=	=	=	=	=	=	=	=	=	=	=	=	=	=	=	=	=	=	=	=	=
cg20999797	=	=	=	=	=	=	=	=	=	=	=	=	=	=	=	=	=	=	=	=	=	=	=	=
cg14018698	=	=	=	=	=	=	=	=	=	=	=	=	=	=	=	=	=	=	=	=	=	=	=	=
cg18763089	=	=	=	=	=	=	=	=	=	=	=	=	=	=	=	=	=	=	=	=	=	=	=	=
cg14027380	=	=	=	=	=	=	=	=	=	=	=	=	=	=	=	=	=	=	=	=	=	=	=	=
cg11163532	=	=	=	=	=	=	=	=	=	=	=	=	=	=	=	=	=	=	=	=	=	=	=	=
cg22707691	=	=	=	=	=	=	=	=	=	=	=	=	=	=	=	=	=	=	=	=	=	=	=	=
cg10317445	=	=	=	=	=	=	=	=	=	=	=	=	=	=	=	=	=	=	=	=	=	=	=	=
cg21580588	=	=	=	=	=	=	=	=	=	=	=	=	=	=	=	=	=	=	=	=	=	=	=	=
cg15260978	=	=	=	=	=	=	=	=	=	=	=	=	=	=	=	=	=	=	=	=	=	=	=	=
cg12406875	=	=	=	=	=	=	=	=	=	=	=	=	=	=	=	=	=	=	=	=	=	=	=	=
cg05983502	=	=	=	=	=	=	=	=	=	=	=	=	=	=	=	=	=	=	=	=	=	=	=	=
cg26342907	=	=	=	=	=	=	=	=	=	=	=	=	=	=	=	=	=	=	=	=	=	=	=	=
cg11725331	=	=	=	=	=	=	=	=	=	=	=	=	=	=	=	=	=	=	=	=	=	=	=	=
cg07015961	=	=	=	=	=	=	=	=	=	=	=	=	=	=	=	=	=	=	=	=	=	=	=	=
cg10543797	=	=	=	=	=	=	=	=	=	=	=	=	=	=	=	=	=	=	=	=	=	=	=	=
cg09233730	=	=	=	=	=	=	=	=	=	=	=	=	=	=	=	=	=	=	=	=	=	=	=	=
cg15688635	=	=	=	=	=	=	=	=	=	=	=	=	=	=	=	=	=	=	=	=	=	=	=	=
cg17010445	=	=	=	=	=	=	=	=	=	=	=	=	=	=	=	=	=	=	=	=	=	=	=	=
cg09185911	=	=	=	=	=	=	=	=	=	=	=	=	=	=	=	=	=	=	=	=	=	=	=	=
cg25031205	=	=	=	=	=	=	=	=	=	=	=	=	=	=	=	=	=	=	=	=	=	=	=	=
cg15578948	=	=	=	=	=	=	=	=	=	=	=	=	=	=	=	=	=	=	=	=	=	=	=	=
cg04439557	=	=	=	=	=	=	=	=	=	=	=	=	=	=	=	=	=	=	=	=	=	=	=	=
cg08122070	=	=	=	=	=	=	=	=	=	=	=	=	=	=	=	=	=	=	=	=	=	=	=	=
cg05152432	=	=	=	=	=	=	=	=	=	=	=	=	=	=	=	=	=	=	=	=	=	=	=	=
cg07328316	=	=	=	=	-	-	-	-	+	=	=	=	=	=	=	-	-	-	=	=	=	=	=	=
cg22906442	=	=	=	=	-	-	-	-	+	=	=	=	=	=	=	-	-	-	=	=	=	=	=	=
cg08937102	=	=	=	=	-	=	-	-	+	=	=	=	=	=	=	-	-	-	=	=	=	=	=	=
cg15274273	=	=	=	=	=	=	-	-	+	=	=	=	=	=	=	-	-	-	=	=	=	=	=	=
cg11296110	=	=	=	=	=	=	=	=	+	=	=	=	=	=	=	-	=	=	=	=	=	=	=	=
cg03606098	=	=	=	=	=	=	=	=	+	=	=	=	=	=	=	-	=	-	=	=	=	=	=	=
cg18956079	=	=	=	=	=	=	=	=	=	=	=	=	=	=	=	-	-	-	=	=	=	=	=	=
cg12552303	=	=	=	=	=	=	=	=	=	=	=	=	=	=	=	=	=	=	=	=	=	=	=	=
cg00423114	=	=	=	=	=	=	=	=	=	=	=	=	=	=	=	=	=	=	=	=	=	=	=	=
cg23159992	=	=	=	=	=	=	=	=	=	=	=	=	=	=	=	=	=	=	=	=	=	=	=	=
cg14778560	=	=	=	=	=	=	=	=	=	=	=	=	=	=	=	-	-	-	=	=	=	=	=	=
cg15851414	=	=	=	=	=	=	-	-	=	=	=	=	=	=	=	-	-	-	=	=	=	=	=	=
cg15824543	=	=	=	+	=	=	-	-	=	=	=	=	=	=	=	-	-	-	=	=	=	=	=	=
cg00992048	=	=	=	=	=	=	-	-	=	=	=	=	=	=	=	-	-	-	=	=	=	=	=	=
cg00343906	=	=	=	=	=	=	=	=	=	=	=	=	=	=	=	=	=	=	=	=	=	=	=	=
cg27605903	=	=	=	=	=	=	=	=	=	=	=	=	=	=	=	=	=	=	=	=	=	=	=	=
cg13185289	=	=	-	=	+	=	-	-	=	=	=	=	=	=	+	=	=	=	=	=	=	=	=	=
cg09182189	=	=	=	=	=	=	-	=	=	=	=	=	=	=	=	=	=	=	=	=	=	=	=	=
cg17157064	=	=	=	-	=	=	=	=	=	=	=	=	=	=	=	=	=	=	=	=	=	=	=	=
cg04407228	=	=	=	-	=	=	=	=	=	=	=	=	=	=	=	=	=	=	=	=	=	=	=	=
cg10388316	=	=	=	-	=	=	=	=	=	=	=	=	=	=	=	=	=	=	=	=	=	=	=	=
cg00328972	=	=	=	=	=	=	=	=	=	=	=	=	=	=	=	=	=	=	=	=	=	=	=	=
cg26421735	=	=	=	=	=	=	=	=	=	=	=	=	=	=	=	=	=	=	=	=	=	=	=	=
cg12523155	=	=	=	=	=	=	=	=	=	=	=	=	=	=	=	=	=	=	=	=	=	=	=	=
cg18509696	=	=	=	=	=	=	=	=	=	=	=	=	=	=	=	=	=	=	=	=	=	=	=	=
cg25877525	=	=	=	=	=	=	=	=	=	=	=	=	-	=	=	=	=	=	=	=	=	=	=	=
cg20045172	=	=	=	=	=	=	=	=	=	=	=	=	-	=	=	=	=	=	=	=	=	=	=	=
cg25852883	=	=	=	=	=	=	=	=	=	=	=	=	=	=	=	=	=	=	=	=	=	=	=	=
cg09932345	=	=	=	=	=	=	=	=	=	=	=	=	=	=	=	=	=	=	=	=	=	=	=	=
cg02297801	=	=	=	=	=	=	+	=	=	=	=	=	=	=	+	=	=	=	=	=	=	=	=	=
cg02400530	=	=	=	=	=	=	=	=	=	=	=	=	=	=	+	=	=	=	=	=	=	=	=	=
cg17266431	=	=	=	=	=	=	=	=	=	=	=	=	=	=	=	=	=	=	=	=	=	=	=	=
cg19114248	=	=	=	=	=	=	=	=	+	+	=	=	=	=	=	=	=	=	=	=	=	=	=	=
cg05627004	=	=	=	=	=	=	=	=	+	+	-	-	=	-	+	=	=	=	=	=	=	=	=	=
cg11837076	=	=	=	=	+	=	=	=	+	+	-	=	=	-	=	=	=	=	=	=	=	=	-	=
cg18591364	-	=	=	=	+	=	=	=	+	+	-	=	=	-	+	=	=	-	=	=	=	=	-	=
cg04157786	-	=	=	=	+	+	=	=	+	+	=	=	=	-	+	=	=	-	=	=	=	=	-	=
cg14958032	-	=	=	=	+	+	=	=	=	+	=	=	=	-	=	=	-	-	=	=	=	-	=	=
cg23678594	=	=	=	=	+	+	=	=	=	=	-	=	=	=	=	=	=	-	=	=	=	-	=	=
cg22877644	=	=	=	=	=	=	-	-	=	=	=	=	=	=	=	+	+	+	=	=	=	=	=	=
cg23834034	=	=	=	=	=	=	-	-	=	=	=	=	=	=	=	=	-	-	=	=	=	=	=	=
cg19083977	=	=	=	=	=	=	-	-	=	=	-	-	=	=	-	=	-	-	=	=	=	=	=	=
cg02769781	=	=	=	=	=	=	=	=	=	=	=	-	=	=	=	=	=	=	=	=	=	=	-	=
cg24163210	=	=	=	-	=	=	=	=	=	=	=	-	=	=	=	=	=	=	=	=	=	=	-	=
cg00558749	=	=	+	-	=	=	=	=	=	=	=	-	=	=	=	=	=	=	=	=	=	=	-	=
cg13461447	=	=	+	-	=	=	=	=	=	=	-	-	=	=	=	=	=	=	=	=	=	=	-	=
cg10207218	=	=	+	-	=	=	+	+	=	=	-	=	=	=	=	=	=	+	=	=	=	=	-	=
cg05262191	=	=	+	-	=	=	+	+	=	=	-	=	=	=	=	=	=	+	=	=	=	=	-	=
cg22376730	=	=	=	=	=	=	=	=	=	=	=	=	=	=	=	-	-	=	=	=	=	=	=	=
cg04902899	=	=	=	=	=	=	=	=	=	=	=	=	=	=	=	=	=	=	=	=	=	=	=	=
cg26568075	=	=	=	=	=	=	=	=	=	=	=	=	=	=	=	=	-	=	=	=	=	=	=	=
cg25314445	=	=	=	=	=	=	=	=	=	=	=	=	=	=	=	=	=	=	=	=	=	=	=	=
cg12076692	=	=	=	=	=	=	-	=	=	=	=	=	=	=	=	=	=	=	=	=	=	=	=	=
cg13336641	=	=	=	=	=	=	=	=	=	=	=	=	=	=	=	=	=	=	=	=	=	=	=	=
cg16418734	=	=	=	=	=	=	=	=	=	=	=	=	=	=	=	=	=	=	=	=	=	=	=	=
cg06843553	=	=	=	=	=	=	=	=	=	=	=	=	=	=	=	=	=	=	=	=	=	=	=	=
cg09292319	=	=	=	=	=	=	=	=	=	=	=	=	=	=	=	=	=	=	=	=	=	=	=	=
cg25666010	=	=	=	=	=	=	=	=	=	=	=	=	=	=	=	=	=	=	=	=	=	=	=	=
cg25075731	=	=	=	=	=	=	=	=	=	=	=	=	=	=	=	=	=	=	=	=	=	=	=	=
cg25069266	=	=	=	=	=	=	=	=	=	=	=	=	=	=	=	=	=	=	=	=	=	=	=	=
cg05722993	=	=	=	=	=	=	=	=	=	=	=	=	=	=	=	=	=	=	=	=	=	=	=	=
cg08820807	=	=	=	=	=	=	=	=	=	=	=	=	=	=	=	=	=	=	=	=	=	=	=	=
cg15523212	=	=	=	=	=	=	=	=	=	=	=	=	=	=	=	=	=	=	=	=	=	=	=	=
cg03335128	=	=	=	=	=	=	=	=	=	=	=	=	=	=	=	=	=	=	=	=	=	=	=	=
cg26793463	=	=	=	=	=	=	=	=	=	=	=	=	=	=	=	=	=	=	=	=	=	=	=	=
cg21422400	=	=	=	=	=	=	=	=	=	=	=	=	=	=	=	=	=	=	=	=	=	=	=	=
cg20732440	=	=	=	+	=	=	=	=	=	=	=	=	=	=	=	=	=	=	=	=	=	=	=	=
cg04397839	=	=	=	=	=	=	=	=	=	=	=	=	=	=	=	=	=	=	=	=	=	=	=	=
cg01729401	=	=	=	+	=	=	=	=	=	=	=	=	=	=	=	=	=	=	=	=	=	=	=	=
cg02948693	=	=	=	+	=	=	=	=	=	=	=	=	=	=	=	-	-	-	=	=	=	=	=	=
cg27021587	=	=	=	=	=	=	=	=	=	=	=	=	=	=	=	-	-	-	=	=	=	=	=	=
cg05368896	=	=	=	=	=	=	=	=	=	=	=	=	=	=	=	-	-	-	=	=	=	=	=	=
cg12134886	=	=	=	=	=	=	=	=	=	=	=	=	=	=	=	=	=	=	=	=	=	=	=	=
cg01205154	=	=	=	=	=	=	=	=	=	=	=	=	=	=	=	=	=	=	=	=	=	=	=	=
cg09535746	=	=	=	=	=	=	=	=	=	=	=	=	=	=	=	=	=	=	=	=	=	=	=	=
cg07068709	=	=	=	=	=	=	=	=	=	=	=	=	=	=	=	=	=	=	=	=	=	=	=	=
cg04260676	=	=	=	=	=	=	=	+	=	=	=	=	=	=	=	=	=	=	=	=	=	=	=	=
cg18821813	=	=	=	=	=	=	=	=	=	=	=	=	=	=	=	=	=	=	=	=	=	=	=	=
cg14527423	=	=	=	=	=	=	=	=	=	=	=	=	=	=	=	=	=	=	=	=	=	=	=	=
cg16677144	=	=	-	=	=	=	-	-	+	=	=	-	=	=	=	=	=	=	=	=	=	=	+	=
cg14953148	=	=	=	+	=	=	=	=	=	=	=	=	=	=	=	=	=	=	=	=	=	=	=	=
cg12072340	=	=	=	=	=	=	=	=	+	=	=	=	=	=	=	=	=	=	=	=	=	=	=	=
cg18162783	=	=	=	=	=	=	=	=	=	=	=	=	=	=	=	=	=	=	=	=	=	=	=	=
cg04994975	=	=	=	=	=	=	=	=	=	=	=	=	=	=	=	=	=	=	=	=	=	=	=	=
cg26147268	=	=	=	=	=	=	=	=	=	=	=	=	=	=	=	=	=	=	=	=	=	=	=	=
cg05925326	=	=	=	=	=	=	=	=	=	=	=	=	=	=	=	+	=	+	=	=	=	=	=	=
cg25599619	=	=	=	=	=	=	=	=	=	=	=	=	=	=	=	=	=	=	=	=	=	=	=	=
cg09503310	=	=	=	=	=	=	=	=	=	=	=	=	=	=	=	=	=	=	=	=	=	=	=	=
cg03445765	=	=	=	=	=	=	-	=	=	=	=	=	=	=	=	=	=	=	=	=	=	=	=	=
cg11836949	=	=	=	=	=	=	=	=	=	=	=	=	=	=	=	=	=	=	=	=	=	=	=	=
cg07432009	=	=	=	=	=	=	=	=	=	=	=	=	=	=	=	=	=	=	=	=	=	=	=	=
cg03043696	=	=	=	=	=	=	-	-	+	=	=	=	=	=	=	=	=	=	=	=	=	=	=	=
cg19340909	=	=	=	=	=	=	=	=	=	=	=	=	=	=	=	=	=	=	=	=	=	=	=	=
cg03716942	=	=	=	=	=	=	=	=	=	=	=	=	=	=	=	=	=	=	=	=	=	=	=	=
cg06196161	=	=	=	=	=	=	=	=	=	=	=	=	=	=	=	=	=	=	=	=	=	=	=	=
cg23891190	=	=	=	=	=	=	=	=	=	=	=	=	=	=	=	=	=	=	=	=	=	=	=	=
cg01821754	=	=	=	=	=	=	=	=	=	=	=	=	=	=	=	=	=	=	=	=	=	=	=	=
cg17483139	=	=	=	=	=	=	=	=	=	=	=	=	=	=	=	=	=	=	=	=	=	=	=	=
cg04266169	=	=	=	=	=	=	=	=	=	=	=	=	=	=	=	=	=	=	=	=	=	=	=	=
cg15827003	=	=	=	=	=	=	=	=	=	=	=	=	=	=	=	=	=	=	=	=	=	=	=	=
cg18854735	=	=	=	=	=	=	=	=	=	=	=	=	=	=	=	=	=	=	=	=	=	=	=	=
cg12150066	=	=	=	=	=	=	=	=	=	=	=	=	=	=	=	-	-	=	=	=	=	=	=	=
cg23982607	=	=	=	=	=	=	=	=	=	=	=	=	=	=	=	=	-	=	=	=	=	=	=	=
cg07380540	=	=	=	=	=	=	=	=	=	=	-	-	=	=	=	=	-	=	=	=	=	=	=	=
cg16652392	=	=	=	=	=	=	=	=	=	=	-	-	=	=	-	=	=	=	=	=	=	=	=	=
cg26492771	=	=	=	=	+	=	=	=	=	=	=	=	=	=	-	=	=	=	=	=	=	=	+	=
cg21776599	=	=	=	=	=	=	=	=	=	=	=	=	=	=	=	=	=	=	=	=	=	=	+	=
cg24706992	=	=	=	=	=	=	=	=	=	=	=	=	=	=	=	=	=	=	=	=	=	=	=	=
cg23936745	=	=	=	=	=	=	=	=	=	=	=	=	=	=	=	=	=	=	=	=	=	=	=	=
cg00007800	=	=	=	=	=	=	=	=	=	=	=	=	=	=	=	-	-	-	=	=	=	=	=	=
cg09809474	=	=	=	=	=	=	=	=	=	=	=	=	=	=	=	=	=	=	=	=	=	=	=	=
cg13918235	=	=	=	=	=	=	=	=	=	=	=	=	=	=	=	=	=	=	=	=	=	=	=	=
cg16384593	=	=	=	=	=	=	=	=	=	=	=	=	=	=	=	=	=	=	=	=	=	=	=	=
cg00309462	=	=	=	=	=	=	=	=	=	=	=	=	=	=	=	=	=	=	=	=	=	=	=	=
cg23688809	=	=	=	=	=	=	=	=	=	=	=	=	=	=	=	=	=	=	=	=	=	=	=	=
cg16926213	=	=	-	=	=	=	-	-	=	=	=	-	=	=	-	=	=	=	=	=	=	=	=	=
cg09628503	=	=	=	=	=	=	=	=	=	=	=	=	=	=	=	=	=	=	=	=	=	=	=	=
cg22850508	=	=	=	=	=	=	-	-	=	=	=	=	=	=	=	=	=	-	=	=	=	=	=	=
cg15102821	=	=	-	=	=	=	-	-	=	=	=	=	=	=	=	=	=	-	=	=	=	=	=	=
cg01755342	=	=	=	=	=	=	=	-	=	=	=	=	=	=	=	-	=	-	=	=	=	=	=	=
cg15819352	=	=	=	=	=	=	=	=	=	=	=	=	=	=	=	-	-	-	=	=	=	=	-	=
cg06443644	-	-	=	=	=	=	=	=	=	=	=	=	=	=	=	-	-	-	=	=	=	=	=	=
cg11549166	=	=	=	=	=	=	-	-	=	=	=	=	=	=	=	=	=	=	=	=	=	=	-	=
cg22364929	-	=	=	=	=	=	-	-	=	=	=	=	=	=	+	=	=	=	=	=	=	=	-	=
cg05132306	=	=	=	=	=	=	=	=	=	=	=	=	=	=	+	=	=	=	=	=	=	=	-	=
cg15715333	=	=	=	=	=	=	=	=	=	=	=	=	=	=	=	=	=	=	=	=	=	=	=	=
cg17434257	=	=	=	=	=	=	=	=	=	=	=	=	=	=	=	+	+	=	=	=	=	=	=	=
cg24188976	=	-	=	=	=	=	-	-	=	=	=	=	=	=	=	=	=	=	=	=	=	=	=	=
cg12642568	=	=	=	+	=	=	-	-	=	=	=	=	=	=	=	=	=	=	=	=	=	=	=	=
cg05995891	=	=	=	+	=	=	=	=	=	=	=	=	=	=	=	=	=	=	=	=	=	=	=	=
cg15527168	=	=	=	=	=	=	-	=	=	=	=	=	=	=	=	=	=	=	=	=	=	=	=	=
cg17592667	=	=	=	=	=	=	=	=	=	=	=	=	=	=	=	=	=	=	=	=	=	=	=	=
cg03442254	=	=	=	=	=	=	=	=	=	=	=	=	=	=	=	=	=	=	=	=	=	=	=	=
cg16989443	=	=	=	=	=	=	=	=	=	=	=	=	=	=	=	=	+	+	=	=	=	=	=	=
cg07177011	=	=	=	=	=	=	=	=	=	=	=	=	=	=	=	=	=	=	=	=	=	=	=	=
cg23473962	=	=	=	-	=	+	=	=	=	=	-	-	=	=	+	=	=	=	=	+	-	=	=	=
cg22718050	=	=	=	-	=	=	=	=	=	=	=	-	=	=	+	=	=	=	=	+	-	=	=	=
cg10943191	=	=	=	=	=	=	=	=	=	=	=	=	=	=	=	=	=	=	+	+	=	=	=	=
cg22865286	=	=	=	=	=	=	=	=	=	=	=	=	=	=	=	=	=	=	=	=	=	=	=	=
cg17091266	=	=	=	=	=	=	=	=	=	=	=	=	=	=	=	=	=	=	=	=	=	=	=	=
cg13680954	=	=	=	=	=	=	=	=	=	=	=	=	=	=	=	=	=	=	=	=	=	=	=	=
cg14180718	-	=	=	=	=	=	=	=	=	=	=	=	=	=	=	=	=	=	-	=	-	=	=	=
cg20881128	-	=	=	=	=	=	=	=	=	=	=	=	=	=	=	=	=	=	-	=	-	=	=	=
cg08169659	-	=	=	=	=	=	=	=	=	=	=	=	=	+	=	=	=	=	-	=	-	=	=	=
cg17722231	=	=	=	=	=	=	=	=	=	=	=	=	=	+	=	=	=	=	-	=	-	=	=	=
cg22094750	-	=	=	=	=	=	=	=	=	=	=	=	=	+	-	=	=	=	-	=	-	=	=	=
cg08134829	-	=	=	=	=	=	=	=	=	=	=	=	=	+	=	=	=	=	=	=	-	=	=	=
cg25590392	-	=	=	=	=	=	=	=	=	=	=	=	=	+	+	=	=	=	=	=	=	=	=	=
cg16632945	=	=	=	=	=	=	=	=	=	=	=	=	=	+	+	=	=	=	=	=	=	=	=	=
cg10096055	=	=	=	=	=	=	=	=	=	=	=	=	=	+	+	=	=	=	=	=	=	=	=	=
cg02577049	=	=	=	=	=	=	=	=	=	=	=	=	=	=	+	+	=	=	=	=	=	=	=	=
cg04758387	=	=	=	=	=	=	=	=	=	=	=	=	=	=	=	-	-	=	=	=	=	=	=	=
cg10219957	=	=	=	=	=	=	=	=	=	=	=	=	=	=	=	+	+	+	=	=	=	=	=	=
cg22536775	=	=	=	=	=	=	=	=	=	=	=	=	=	=	=	+	+	=	=	=	=	=	=	=
cg09859491	+	=	=	=	=	=	=	=	=	=	=	=	=	=	=	=	=	=	=	=	=	=	=	=
cg06174563	=	=	=	=	=	=	=	=	=	=	=	=	=	=	=	=	=	=	=	=	=	=	=	=
cg01428437	=	=	=	=	=	=	=	=	=	=	=	=	=	=	=	=	=	=	=	=	=	=	=	=
cg04886783	=	=	=	=	=	=	=	=	=	=	=	=	=	=	=	=	=	=	=	=	=	=	=	=
cg07419586	=	=	=	=	=	=	=	=	=	=	=	=	=	=	=	=	=	=	=	=	=	=	=	=
cg03580107	=	=	=	=	=	=	=	=	=	=	=	=	=	=	+	+	+	=	=	=	=	=	=	=
cg07924154	=	=	=	=	=	=	=	=	=	=	=	=	=	=	=	-	-	=	+	+	=	=	=	=
cg03547078	=	=	=	=	=	=	=	=	=	=	=	=	=	=	=	=	=	=	+	+	=	+	=	=
cg22447799	=	=	=	=	=	=	=	=	=	=	=	=	=	=	=	=	=	=	+	+	+	+	=	=
cg19356311	=	=	=	=	=	=	=	=	=	=	=	=	=	=	=	=	=	=	=	+	=	+	=	=
cg08440544	=	=	=	=	=	=	=	=	=	=	=	=	=	=	=	=	=	=	+	+	=	=	=	=
cg16328466	=	=	=	=	=	=	-	-	+	=	=	=	=	=	+	-	=	-	+	+	=	=	=	=
cg18231054	+	=	=	=	=	=	-	-	+	=	=	=	=	=	=	-	-	-	+	+	+	=	=	=
cg06092084	=	=	=	=	=	=	-	-	=	=	=	=	=	-	=	=	=	=	=	=	=	=	=	=
cg11977488	=	=	=	=	=	=	-	-	=	=	=	=	=	-	=	=	=	=	=	=	=	=	=	=
cg26658617	-	-	=	=	=	=	-	-	=	=	=	=	=	=	=	=	=	=	=	=	=	=	=	=
cg03719984	=	=	=	=	=	=	-	-	=	=	=	=	=	=	=	=	=	=	=	=	=	=	=	=
cg11649821	=	=	=	=	=	=	-	-	=	=	=	=	=	=	=	=	=	+	=	=	=	=	=	=
cg17091049	+	=	=	=	=	=	-	-	=	=	=	=	=	=	=	+	+	+	+	=	+	=	=	=
cg07227679	=	=	=	=	=	=	-	-	=	=	=	=	=	=	=	+	=	+	+	=	+	=	=	=
cg13027345	=	=	=	=	=	=	-	-	=	=	=	=	=	=	=	=	=	=	+	=	=	=	=	=
cg19630039	=	=	=	=	=	=	-	-	=	=	=	=	=	=	=	=	=	=	=	=	=	=	=	=
cg06082439	=	=	=	=	=	=	-	-	=	=	=	=	=	=	=	=	=	=	=	=	+	=	=	+
cg08967668	=	=	-	=	=	=	-	-	=	=	=	=	+	=	=	=	=	-	=	=	+	+	=	=
cg06937595	=	=	-	=	=	=	-	-	=	=	=	=	=	=	=	=	=	-	=	=	+	+	=	=
cg06853697	=	=	-	=	=	=	-	-	=	=	=	-	=	=	=	=	-	-	=	=	+	+	=	=
cg11456906	=	=	-	=	=	=	-	-	=	=	=	=	=	=	=	=	=	=	=	=	+	+	=	=
cg13707717	+	=	=	=	=	=	-	-	+	=	=	=	=	=	=	=	=	=	+	=	+	+	=	=
cg18383977	+	=	=	=	=	=	-	-	+	=	-	=	=	=	=	=	=	=	+	+	+	+	=	=
cg08639799	=	=	=	=	=	=	-	-	=	=	-	=	=	=	=	=	=	-	+	=	=	=	=	=
cg14559508	-	-	=	=	=	=	-	-	+	+	-	=	=	=	=	-	-	-	+	=	=	=	-	=
cg16680704	=	-	=	-	=	=	-	-	+	=	=	=	=	-	=	-	-	-	+	=	=	=	=	=
cg07484797	=	-	=	-	=	=	-	=	=	=	-	=	=	=	=	=	-	-	=	=	=	=	=	=
cg24315049	=	=	=	-	=	=	-	=	+	=	=	=	=	=	+	=	-	-	+	=	=	=	-	+
cg15833286	=	=	=	-	=	=	-	-	=	=	=	=	=	=	=	=	=	-	=	=	=	+	=	=
cg16142957	=	=	=	=	=	=	-	-	=	=	=	=	=	=	=	=	=	=	=	=	=	+	=	=
cg07719258	+	=	=	=	=	=	-	-	=	=	=	=	=	=	+	=	=	=	=	=	=	=	=	+
cg14839558	=	=	=	=	=	=	-	-	+	+	=	=	=	=	+	=	=	=	=	=	=	=	=	+
cg21876832	=	=	=	=	=	=	-	-	+	+	=	=	=	=	=	=	=	=	=	=	=	=	=	+
cg15028578	=	=	+	=	=	=	-	-	=	=	=	=	=	=	=	=	=	=	=	=	=	=	=	+
cg17747265	=	=	=	-	=	=	-	-	=	=	=	=	=	=	=	=	=	=	=	=	=	=	=	=
cg03396347	=	=	=	=	=	=	=	=	=	=	=	=	=	=	=	=	=	=	=	=	=	=	=	=
cg19684894	=	=	=	=	=	=	=	=	=	=	=	=	=	=	=	=	=	=	=	=	=	+	=	=
cg24525340	=	=	=	=	=	=	=	=	=	=	=	=	=	=	=	=	=	=	=	=	=	=	=	=
cg22375575	=	=	=	=	=	=	-	-	=	=	=	=	=	=	=	=	=	=	+	=	=	=	=	=
cg08730434	=	=	=	=	=	=	-	-	=	=	=	=	=	=	+	=	=	=	=	=	=	=	=	=
cg26357403	=	=	=	=	=	=	-	=	=	=	=	=	=	=	=	=	=	=	=	=	=	=	=	=
cg22452682	=	=	=	=	=	=	-	-	=	=	=	=	=	=	=	=	=	-	=	=	+	=	=	=
cg14661773	=	=	=	=	=	=	-	-	=	=	=	=	=	-	=	=	=	-	+	=	+	=	=	=
cg22380385	=	=	=	=	=	=	-	-	=	=	=	=	=	-	=	-	=	-	=	=	=	=	=	=
cg13111532	=	=	=	=	=	=	=	=	+	+	=	=	=	=	=	=	=	=	=	=	=	=	=	=
cg02825707	=	=	=	=	=	=	=	=	=	=	=	=	=	=	=	=	=	=	=	=	=	=	=	=
cg12035532	=	=	=	=	=	=	=	=	=	=	=	=	=	=	=	=	=	=	=	=	=	=	=	=
cg05264578	=	=	=	=	=	=	=	=	=	=	=	=	=	=	=	=	=	=	=	=	=	=	=	=
cg27304029	-	=	=	=	=	=	-	-	=	=	-	-	=	=	=	=	=	=	+	+	+	=	=	=
cg12665890	=	=	=	=	=	=	-	-	=	=	=	=	=	=	=	=	=	-	+	+	+	=	=	=
[truncated: 834,321+ more rows]
