# Supplementary material for: Patient-specific identification of genome-wide DNA-methylation differences between intracranial and extracranial melanoma metastases
Source: Sci Rep. 2023 Jan 9;13:444. doi: 10.1038/s41598-022-24940-w (PMC9829750; doi:10.1038/s41598-022-24940-w)
Supplement: Supplementary file 10 — Supplementary Information 10. [file 41598_2022_24940_MOESM10_ESM.xlsx]

## Sheet: Info
Table S4: Comformities of HMM-based predictions of CpG methylation states for all pairwise comparisons of melanoma metastases pairs.

## Sheet: TableS4
PairComparison	NumberOfCpGs_++	NumberOfCpGs_--	NumberOfCpGs_==	NumberOfCpGs_+=	NumberOfCpGs_=+	NumberOfCpGs_-=	NumberOfCpGs_=-	NumberOfCpGs_+-	NumberOfCpGs_-+	ConformityOfPairs_Percent	SourceOfPairs
P16.BLun vs P42.BLym.1	2167	972	720469	14049	45574	3534	46678	2267	610	86.5229	different patients
P16.BLun vs P42.BLym.2	327	564	774215	16781	7272	4414	31234	1375	138	92.6806	different patients
P16.BLun vs P39.BLun	1198	2215	643928	12095	12119	2700	156674	5190	201	77.4035	different patients
P16.BLun vs P28.BSki	1312	824	753643	15784	21009	3974	38069	1387	318	90.3696	different patients
P16.BLun vs P18.BLun.1	847	309	784305	17234	17130	4569	11286	402	238	93.9187	different patients
P16.BLun vs P18.BLun.2	1530	673	778783	16540	15656	4140	18282	413	303	93.3836	different patients
P16.BLun vs P17.BLym.1	867	2141	602957	10019	10161	2761	199603	7597	214	72.4561	different patients
P16.BLun vs P17.BLym.2	919	2294	606065	9894	11869	2612	194787	7670	210	72.8523	different patients
P16.BLun vs P06.BLym.1	3841	207	739559	14139	61867	3974	11295	503	935	88.9142	different patients
P16.BLun vs P06.BLym.2	2365	733	723034	13717	33520	3749	56167	2401	634	86.8247	different patients
P16.BLun vs P04.BSki.1	186	758	758188	16355	3251	4269	51282	1942	89	90.7705	different patients
P16.BLun vs P04.BSki.2	479	1299	750613	16275	3851	3745	58257	1729	72	89.9645	different patients
P16.BLun vs P03.BLun	339	139	798705	17743	8137	4827	5879	401	150	95.5595	different patients
P16.BLun vs P02.BLym	852	525	781468	16619	10508	4420	20745	1012	171	93.6059	different patients
P16.BLun vs P09.BLiv	3310	902	717648	13787	49523	3382	45550	1386	832	86.3139	different patients
P16.BLun vs P08.BSof.1	679	797	689618	14705	12495	4170	110608	3099	149	82.6351	different patients
P16.BLun vs P08.BSof.2	589	1054	679840	14168	10651	3935	122230	3726	127	81.4859	different patients
P16.BLun vs P08.BSof.3	691	1775	609223	11016	11508	3146	191990	6776	195	73.1405	different patients
P16.BLun vs P67.BLun.1	2864	399	770739	15213	30369	4332	11613	406	385	92.5485	different patients
P16.BLun vs P67.BLun.2	3319	119	769607	14956	39724	4368	3390	208	629	92.4341	different patients
P16.BLun vs P67.BLun.3	4600	624	710809	12806	80404	3699	21508	1077	793	85.6171	different patients
P16.BLun vs P67.BLun.4	5135	254	708359	12810	95873	3893	8489	538	969	85.3439	different patients
P42.BLym.1 vs P42.BLym.2	4269	18007	722487	41026	3455	31897	12110	3056	13	89.0524	same patient
P42.BLym.1 vs P39.BLun	342	14098	607151	19668	9261	31904	121640	28341	3915	74.3245	different patients
P42.BLym.1 vs P28.BSki	2904	5338	690249	40605	17703	42547	30100	4842	2032	83.5196	different patients
P42.BLym.1 vs P18.BLun.1	5275	1361	716849	42260	11383	46999	9820	816	1557	86.5082	different patients
P42.BLym.1 vs P18.BLun.2	1706	1200	712129	43116	11284	44218	14639	3529	4499	85.4978	different patients
P42.BLym.1 vs P17.BLym.1	180	14559	570279	12922	8240	32536	159533	35249	2822	69.9515	different patients
P42.BLym.1 vs P17.BLym.2	172	14625	573111	13105	9889	32355	155052	35074	2937	70.297	different patients
P42.BLym.1 vs P06.BLym.1	5465	1456	677047	41742	51600	38883	9405	1144	9578	81.783	different patients
P42.BLym.1 vs P06.BLym.2	1770	5453	665333	36716	28736	38451	43983	9865	6013	80.4185	different patients
P42.BLym.1 vs P04.BSki.1	376	7400	695926	40787	2732	42099	39394	7188	418	84.1427	different patients
P42.BLym.1 vs P04.BSki.2	192	5577	690431	37131	2941	43071	44680	11028	1269	83.2456	different patients
P42.BLym.1 vs P03.BLun	1992	1134	727465	45848	5813	47962	4774	511	821	87.3578	different patients
P42.BLym.1 vs P02.BLym	542	2698	711732	45453	9092	45322	17228	2356	1897	85.4902	different patients
P42.BLym.1 vs P09.BLiv	3287	2910	668187	30946	39055	35684	30810	14118	11323	80.6371	different patients
P42.BLym.1 vs P08.BSof.1	594	9421	629319	40487	10920	38687	97813	7270	1809	76.4461	different patients
P42.BLym.1 vs P08.BSof.2	462	10442	624498	35529	9346	37916	104208	12360	1559	75.9759	different patients
P42.BLym.1 vs P08.BSof.3	379	15672	576224	15193	9738	31968	152090	32779	2277	70.8192	different patients
P42.BLym.1 vs P67.BLun.1	5817	1804	704155	42305	23512	43824	10385	229	4289	85.1081	different patients
P42.BLym.1 vs P67.BLun.2	6425	586	703855	41816	31176	43260	3021	110	6071	84.9993	different patients
P42.BLym.1 vs P67.BLun.3	22958	5463	664044	25171	56484	38099	17524	222	6355	82.799	different patients
P42.BLym.1 vs P67.BLun.4	24751	2997	662190	23490	69688	39382	6174	110	7538	82.4969	different patients
P42.BLym.2 vs P39.BLun	267	18989	638180	6577	13033	13966	144197	893	218	78.6106	different patients
P42.BLym.2 vs P28.BSki	347	2970	738671	6477	20342	28253	36397	913	1950	88.7206	different patients
P42.BLym.2 vs P18.BLun.1	269	422	768632	6915	15756	30561	11022	553	2190	91.9891	different patients
P42.BLym.2 vs P18.BLun.2	471	1721	762340	6842	15847	30281	17223	424	1171	91.4162	different patients
P42.BLym.2 vs P17.BLym.1	305	20702	597043	6389	10771	12305	187596	1043	166	73.9011	different patients
P42.BLym.2 vs P17.BLym.2	328	20384	599673	6296	12483	12602	183254	1113	187	74.1803	different patients
P42.BLym.2 vs P06.BLym.1	1039	996	723882	6553	60664	27237	10864	145	4940	86.799	different patients
P42.BLym.2 vs P06.BLym.2	743	6498	709006	6475	34120	25019	52284	519	1656	85.6427	different patients
P42.BLym.2 vs P04.BSki.1	126	5207	743951	7079	3216	27782	48243	532	184	89.593	different patients
P42.BLym.2 vs P04.BSki.2	186	6518	737046	7047	4101	26540	54263	504	115	88.9313	different patients
P42.BLym.2 vs P03.BLun	150	405	781938	7393	7652	31944	5820	194	824	93.5638	different patients
P42.BLym.2 vs P02.BLym	249	1667	764686	7118	10479	30703	20245	370	803	91.6637	different patients
P42.BLym.2 vs P09.BLiv	1279	6495	705545	5849	49131	23423	40734	609	3255	85.2926	different patients
P42.BLym.2 vs P08.BSof.1	285	6415	675685	6646	12442	26162	107283	806	596	81.5938	different patients
P42.BLym.2 vs P08.BSof.2	267	9025	667660	6589	10646	23694	117104	881	454	80.9441	different patients
P42.BLym.2 vs P08.BSof.3	300	19376	603823	6169	11690	13393	179897	1268	404	74.5527	different patients
P42.BLym.2 vs P67.BLun.1	425	301	754249	7139	29217	28896	11944	173	3976	90.2735	different patients
P42.BLym.2 vs P67.BLun.2	591	150	753387	7087	38515	28457	3508	59	4566	90.1722	different patients
P42.BLym.2 vs P67.BLun.3	575	358	699014	6758	73949	21542	22447	404	11273	83.6937	different patients
P42.BLym.2 vs P67.BLun.4	683	207	697712	6920	88758	20430	8940	134	12536	83.5329	different patients
P39.BLun vs P28.BSki	682	17230	623151	12039	13319	138211	22253	797	8638	76.6528	different patients
P39.BLun vs P18.BLun.1	204	2852	641388	13032	8472	151688	8863	282	9539	77.0571	different patients
P39.BLun vs P18.BLun.2	2635	10573	639057	10662	11092	149744	8574	221	3762	77.9923	different patients
P39.BLun vs P17.BLym.1	3219	106630	550246	8852	7213	56639	101264	1447	810	78.9285	different patients
P39.BLun vs P17.BLym.2	3522	104039	551067	8409	8531	59095	99125	1587	945	78.7531	different patients
P39.BLun vs P06.BLym.1	2895	3383	609057	10084	41583	138531	8083	539	22165	73.5765	different patients
P39.BLun vs P06.BLym.2	2800	25292	599775	9907	25750	130818	33198	811	7969	75.075	different patients
P39.BLun vs P04.BSki.1	286	25283	628862	12168	2226	137782	27635	1064	1014	78.2513	different patients
P39.BLun vs P04.BSki.2	1226	37356	632789	11537	2760	126307	23174	755	416	80.2768	different patients
P39.BLun vs P03.BLun	173	1508	650014	12883	4260	158378	4449	462	4193	77.9241	different patients
P39.BLun vs P02.BLym	614	6132	635709	12172	7596	154626	15418	732	3321	76.8193	different patients
P39.BLun vs P09.BLiv	4411	33996	608042	8819	37127	117956	13554	288	12127	77.2968	different patients
P39.BLun vs P08.BSof.1	585	28045	563943	10968	10286	133582	84494	1965	2452	70.8548	different patients
P39.BLun vs P08.BSof.2	526	38940	563554	11149	8942	123240	86227	1843	1899	72.104	different patients
P39.BLun vs P08.BSof.3	1069	88420	538932	10540	9579	73913	110212	1909	1746	75.1412	different patients
P39.BLun vs P67.BLun.1	754	1221	632124	11633	16533	146527	10066	1131	16331	75.8201	different patients
P39.BLun vs P67.BLun.2	1524	903	631690	11596	24617	145645	2416	398	17531	75.8223	different patients
P39.BLun vs P67.BLun.3	472	1085	615458	8038	26149	103818	17116	5008	59176	73.7774	different patients
P39.BLun vs P67.BLun.4	842	774	617951	9214	35727	97897	5045	3462	65408	74.0825	different patients
P28.BSki vs P18.BLun.1	1043	1671	748361	21030	15280	36717	9760	566	1892	89.8071	different patients
P28.BSki vs P18.BLun.2	851	2348	742914	20792	14463	35757	16024	996	2175	89.2138	different patients
P28.BSki vs P17.BLym.1	564	16779	580635	12498	9781	22604	182985	9577	897	71.5011	different patients
P28.BSki vs P17.BLym.2	638	17190	583674	12657	11510	22240	178217	9344	850	71.9225	different patients
P28.BSki vs P06.BLym.1	3317	839	705493	18668	57396	33511	10512	654	5930	84.8538	different patients
P28.BSki vs P06.BLym.2	1751	3963	690188	17590	31173	32722	52040	3298	3595	83.21	different patients
P28.BSki vs P04.BSki.1	263	6880	725450	20398	2827	32964	45124	1978	436	87.5972	different patients
P28.BSki vs P04.BSki.2	266	8685	719237	20261	3676	31135	50488	2112	460	87.0705	different patients
P28.BSki vs P03.BLun	533	705	761202	21747	6844	38326	5355	359	1249	91.1661	different patients
P28.BSki vs P02.BLym	835	2121	744103	21025	9916	37379	19382	779	780	89.3269	different patients
P28.BSki vs P09.BLiv	2662	6075	689396	17122	45097	28299	38908	2855	5906	83.4768	different patients
P28.BSki vs P08.BSof.1	541	4862	656441	17863	11553	34189	105407	4235	1229	79.1377	different patients
P28.BSki vs P08.BSof.2	448	6501	648293	16960	9830	32690	115278	5231	1089	78.3482	different patients
P28.BSki vs P08.BSof.3	480	12944	584750	12665	10548	25970	178103	9494	1366	71.5245	different patients
P28.BSki vs P67.BLun.1	2209	1024	733813	20034	28590	36437	10998	396	2819	88.1297	different patients
P28.BSki vs P67.BLun.2	2777	379	733431	19676	36818	35824	3152	186	4077	88.0748	different patients
P28.BSki vs P67.BLun.3	5817	1926	681164	16129	71647	30021	20590	693	8333	82.3736	different patients
P28.BSki vs P67.BLun.4	7022	659	679554	15294	85548	30214	8299	323	9407	82.1737	different patients
P18.BLun.1 vs P18.BLun.2	5277	6627	781158	12936	12211	5369	12739	2	1	94.8276	same patient
P18.BLun.1 vs P17.BLym.1	173	3863	601926	5984	10762	7827	193420	12058	307	72.4558	different patients
P18.BLun.1 vs P17.BLym.2	161	4060	604955	5991	12525	7625	188628	12063	312	72.8401	different patients
P18.BLun.1 vs P06.BLym.1	2195	265	732376	15446	62566	9850	11166	574	1882	87.8654	different patients
P18.BLun.1 vs P06.BLym.2	725	954	716425	14186	34640	9889	55043	3304	1154	85.8647	different patients
P18.BLun.1 vs P04.BSki.1	166	1508	754296	14213	3174	10303	48638	3836	186	90.3924	different patients
P18.BLun.1 vs P04.BSki.2	142	1836	746199	14447	4086	9987	55823	3626	174	89.4606	different patients
P18.BLun.1 vs P03.BLun	650	331	792622	17295	7668	11358	5818	270	308	94.8923	different patients
P18.BLun.1 vs P02.BLym	300	754	774373	17220	10902	10914	20833	695	329	92.7189	different patients
P18.BLun.1 vs P09.BLiv	2288	1139	713906	12023	49407	8888	42795	3904	1970	85.7726	different patients
P18.BLun.1 vs P08.BSof.1	274	2090	683886	15155	12594	9452	109628	2786	455	82.0559	different patients
P18.BLun.1 vs P08.BSof.2	238	2418	674844	13901	10748	9198	120516	4076	381	81.0097	different patients
P18.BLun.1 vs P08.BSof.3	199	2934	607516	7264	11737	8605	186855	10752	458	73.0162	different patients
P18.BLun.1 vs P67.BLun.1	2211	277	763152	15864	30955	11268	12001	140	452	91.5487	different patients
P18.BLun.1 vs P67.BLun.2	2518	148	762304	15581	40351	11046	3453	116	803	91.4686	different patients
P18.BLun.1 vs P67.BLun.3	7631	363	706503	10352	76991	10459	22614	232	1175	85.4334	different patients
P18.BLun.1 vs P67.BLun.4	8123	110	704816	9960	92253	10286	9039	132	1601	85.2603	different patients
P18.BLun.2 vs P17.BLym.1	1909	12433	598309	10707	9119	6721	192035	4873	214	73.2556	different patients
P18.BLun.2 vs P17.BLym.2	1968	12516	601525	10405	10819	6641	187119	5116	211	73.6571	different patients
P18.BLun.2 vs P06.BLym.1	3977	328	728072	12864	60362	16736	11029	648	2304	87.5714	different patients
P18.BLun.2 vs P06.BLym.2	2715	2260	711495	13037	32664	15968	55304	1737	1140	85.6694	different patients
P18.BLun.2 vs P04.BSki.1	229	2533	748605	13728	2941	16479	47917	3532	356	89.842	different patients
P18.BLun.2 vs P04.BSki.2	1127	6293	743695	14024	3114	12914	52654	2338	161	89.8119	different patients
P18.BLun.2 vs P03.BLun	487	347	786347	16463	7583	18465	5533	539	556	94.1244	different patients
P18.BLun.2 vs P02.BLym	888	1212	768780	15844	10370	17883	20313	757	273	92.1752	different patients
P18.BLun.2 vs P09.BLiv	5196	4908	711341	10874	46611	12602	41511	1419	1858	86.2642	different patients
P18.BLun.2 vs P08.BSof.1	757	3636	679014	14143	12170	15336	108279	2589	396	81.716	different patients
P18.BLun.2 vs P08.BSof.2	683	5175	670191	13882	10361	13870	118911	2924	323	80.8362	different patients
P18.BLun.2 vs P08.BSof.3	1153	9284	602674	10989	10879	9722	185910	5347	362	73.3106	different patients
P18.BLun.2 vs P67.BLun.1	1862	298	757096	14900	30974	18288	11393	727	782	90.7853	different patients
P18.BLun.2 vs P67.BLun.2	2602	170	756303	14604	39896	18024	3264	283	1174	90.7637	different patients
P18.BLun.2 vs P67.BLun.3	2730	266	701704	11818	77757	13792	20002	2941	5310	84.262	different patients
P18.BLun.2 vs P67.BLun.4	3131	95	699474	12467	92694	13121	7295	1891	6152	84.0229	different patients
P17.BLym.1 vs P17.BLym.2	8966	188128	595100	2268	4022	21203	16615	8	10	94.7238	same patient
P17.BLym.1 vs P06.BLym.1	1934	3799	573526	8731	34582	175415	7629	577	30127	69.2628	different patients
P17.BLym.1 vs P06.BLym.2	1794	27061	561863	8536	22546	170101	31328	912	12179	70.633	different patients
P17.BLym.1 vs P04.BSki.1	203	28692	589282	10053	2151	179477	24304	986	1172	73.9163	different patients
P17.BLym.1 vs P04.BSki.2	859	40061	592193	9663	3040	168777	20504	720	503	75.7022	different patients
P17.BLym.1 vs P03.BLun	148	2115	608215	10797	3515	202263	4007	297	4963	72.9957	different patients
P17.BLym.1 vs P02.BLym	646	9718	594888	10128	8753	197491	12096	468	2132	72.3709	different patients
P17.BLym.1 vs P09.BLiv	3114	34302	568395	7857	34077	158565	13265	271	16474	72.4377	different patients
P17.BLym.1 vs P08.BSof.1	454	40060	533367	9456	9258	165670	73112	1332	3611	68.6198	different patients
P17.BLym.1 vs P08.BSof.2	424	52741	534575	9595	8116	153773	73046	1223	2827	70.2769	different patients
P17.BLym.1 vs P08.BSof.3	807	107427	514843	9109	9106	99433	91788	1326	2481	74.5022	different patients
P17.BLym.1 vs P67.BLun.1	513	1314	590969	9863	14530	189452	10238	866	18575	70.8815	different patients
P17.BLym.1 vs P67.BLun.2	1032	791	592399	9881	20741	186651	2597	329	21899	71.052	different patients
P17.BLym.1 vs P67.BLun.3	383	1497	574354	7612	22918	145348	18465	3247	62496	68.9011	different patients
P17.BLym.1 vs P67.BLun.4	554	807	579425	8517	30009	137120	6303	2171	71414	69.4454	different patients
P17.BLym.2 vs P06.BLym.1	1942	3699	576297	10373	34651	171002	7623	683	30050	69.5832	different patients
P17.BLym.2 vs P06.BLym.2	1823	26276	564280	10124	22317	166096	31974	1051	12379	70.8316	different patients
P17.BLym.2 vs P04.BSki.1	195	28107	591696	11663	2140	175453	24735	1140	1191	74.1341	different patients
P17.BLym.2 vs P04.BSki.2	862	39636	594800	11309	2949	164524	20822	827	591	75.9635	different patients
P17.BLym.2 vs P03.BLun	158	2179	611171	12539	3461	197565	3939	301	5007	73.358	different patients
P17.BLym.2 vs P02.BLym	676	9691	597688	11863	8751	192956	12132	459	2104	72.706	different patients
P17.BLym.2 vs P09.BLiv	3259	34046	571357	9497	33664	153963	13550	242	16742	72.7786	different patients
P17.BLym.2 vs P08.BSof.1	468	38451	534850	10929	9269	162714	74452	1601	3586	68.6064	different patients
P17.BLym.2 vs P08.BSof.2	455	51013	535950	11066	8101	150927	74520	1477	2811	70.2384	different patients
P17.BLym.2 vs P08.BSof.3	836	104893	515466	10575	9044	97344	94061	1587	2514	74.2772	different patients
P17.BLym.2 vs P67.BLun.1	553	1535	593735	11564	14834	184985	10002	881	18231	71.2434	different patients
P17.BLym.2 vs P67.BLun.2	1093	822	595009	11557	21015	182365	2547	348	21564	71.3751	different patients
P17.BLym.2 vs P67.BLun.3	471	1953	576779	9112	23951	141423	17841	3415	61375	69.2561	different patients
P17.BLym.2 vs P67.BLun.4	665	979	581258	10058	31286	133746	6027	2275	70026	69.6984	different patients
P06.BLym.1 vs P06.BLym.2	28797	9227	700606	37138	7700	2756	49366	708	22	88.3191	same patient
P06.BLym.1 vs P04.BSki.1	649	993	710849	57067	2761	10896	44062	8927	116	85.1936	different patients
P06.BLym.1 vs P04.BSki.2	970	990	702325	57517	3208	10791	52139	8156	224	84.2124	different patients
P06.BLym.1 vs P03.BLun	1327	154	745716	63962	7045	11597	4911	1354	254	89.3434	different patients
P06.BLym.1 vs P02.BLym	2204	684	731383	60274	8856	10850	17433	4165	471	87.7979	different patients
P06.BLym.1 vs P09.BLiv	10730	933	673775	51365	41540	9677	42357	4548	1395	81.9588	different patients
P06.BLym.1 vs P08.BSof.1	2183	2075	647742	51142	10819	9609	99111	13318	321	77.9606	different patients
P06.BLym.1 vs P08.BSof.2	1871	2364	639646	48932	9220	9365	108806	15840	276	76.9898	different patients
P06.BLym.1 vs P08.BSof.3	2295	3952	577158	38521	9752	7706	170762	25827	347	69.7586	different patients
P06.BLym.1 vs P67.BLun.1	7533	344	722005	57793	24910	10486	10757	1317	1175	87.2731	different patients
P06.BLym.1 vs P67.BLun.2	9888	156	722671	56116	32079	10144	2922	639	1705	87.6118	different patients
P06.BLym.1 vs P67.BLun.3	11240	786	667434	50635	72583	9245	17655	4768	1974	81.244	different patients
P06.BLym.1 vs P67.BLun.4	12922	383	664627	51272	86596	9163	6449	2449	2459	81.0613	different patients
P06.BLym.2 vs P04.BSki.1	475	6585	694568	31903	2676	52341	43256	4141	375	83.8947	different patients
P06.BLym.2 vs P04.BSki.2	894	8369	688228	31766	3215	50639	49057	3859	293	83.4	different patients
P06.BLym.2 vs P03.BLun	728	531	728929	34883	6591	57463	4980	908	1307	87.3096	different patients
P06.BLym.2 vs P02.BLym	1151	2171	715586	32254	7917	54667	16997	3114	2463	85.9609	different patients
P06.BLym.2 vs P09.BLiv	7235	7713	659972	27498	42189	47347	38339	1786	4241	80.7012	different patients
P06.BLym.2 vs P08.BSof.1	1428	12647	635097	27894	10743	45502	94660	7197	1152	77.6224	different patients
P06.BLym.2 vs P08.BSof.2	1254	15996	628236	27342	9173	42365	103091	7923	940	77.1817	different patients
P06.BLym.2 vs P08.BSof.3	1730	29113	569924	24296	9641	29165	160935	10493	1023	71.8346	different patients
P06.BLym.2 vs P67.BLun.1	3367	851	705764	31977	24344	52543	10392	1175	5907	84.8936	different patients
P06.BLym.2 vs P67.BLun.2	4929	284	706928	31013	30716	50990	2856	577	8027	85.1517	different patients
P06.BLym.2 vs P67.BLun.3	3078	1213	656965	28756	66224	41593	17311	4685	16495	79.0673	different patients
P06.BLym.2 vs P67.BLun.4	3622	424	656006	30370	78164	38686	6330	2527	20191	78.9234	different patients
P04.BSki.1 vs P04.BSki.2	1429	33982	748541	2095	2970	19997	27301	2	3	93.7383	same patient
P04.BSki.1 vs P03.BLun	99	898	766505	3325	6888	51445	5419	102	1639	91.7713	different patients
P04.BSki.1 vs P02.BLym	113	2457	748668	3240	10492	50599	19652	173	926	89.8266	different patients
P04.BSki.1 vs P09.BLiv	517	8127	693452	2528	46130	38837	39230	481	7018	83.9506	different patients
P04.BSki.1 vs P08.BSof.1	106	9399	662486	2841	11800	43166	104526	579	1417	80.3509	different patients
P04.BSki.1 vs P08.BSof.2	99	12056	654481	2774	10030	40688	114301	653	1238	79.7106	different patients
P04.BSki.1 vs P08.BSof.3	133	23660	592267	2292	10765	28826	175780	1101	1496	73.6632	different patients
P04.BSki.1 vs P67.BLun.1	320	926	737455	3087	29984	49742	11373	119	3314	88.3276	different patients
P04.BSki.1 vs P67.BLun.2	409	478	737516	3061	38113	48354	3183	56	5150	88.2919	different patients
P04.BSki.1 vs P67.BLun.3	591	2169	687463	2640	70604	37211	20745	295	14602	82.531	different patients
P04.BSki.1 vs P67.BLun.4	633	878	686286	2760	84256	36016	8270	133	17088	82.2409	different patients
P04.BSki.2 vs P03.BLun	123	804	758468	4124	6705	58683	5460	155	1798	90.802	different patients
P04.BSki.2 vs P02.BLym	271	3055	741043	3937	10557	57527	19033	194	703	89.0053	different patients
P04.BSki.2 vs P09.BLiv	1577	15727	692015	2611	46721	40191	31897	214	5367	84.8143	different patients
P04.BSki.2 vs P08.BSof.1	185	9514	654609	3613	11638	50271	104386	604	1500	79.4323	different patients
P04.BSki.2 vs P08.BSof.2	175	13928	648212	3634	9932	46097	112489	593	1260	79.194	different patients
P04.BSki.2 vs P08.BSof.3	295	30031	590277	3347	10606	29761	169750	760	1493	74.2064	different patients
P04.BSki.2 vs P67.BLun.1	492	1139	729285	3656	30323	57343	11025	254	2803	87.3967	different patients
P04.BSki.2 vs P67.BLun.2	659	509	729200	3661	38307	56070	3126	82	4706	87.3312	different patients
P04.BSki.2 vs P67.BLun.3	375	1920	683350	3023	66998	40941	20285	1004	18424	81.9836	different patients
P04.BSki.2 vs P67.BLun.4	437	804	682966	3259	79896	38837	7771	706	21644	81.8116	different patients
P03.BLun vs P02.BLym	171	362	788648	8031	11131	5828	21496	424	229	94.3635	different patients
P03.BLun vs P09.BLiv	1006	519	724493	5807	51276	4517	45506	1813	1383	86.811	different patients
P03.BLun vs P08.BSof.1	165	942	696486	6816	12872	5191	111917	1645	286	83.4122	different patients
P03.BLun vs P08.BSof.2	139	1170	686677	6281	10964	4985	123634	2206	264	82.2635	different patients
P03.BLun vs P08.BSof.3	163	1703	615063	3952	11885	4370	194327	4511	346	73.7671	different patients
P03.BLun vs P67.BLun.1	977	281	777080	7533	32174	5671	12021	116	467	93.067	different patients
P03.BLun vs P67.BLun.2	1260	131	776083	7294	41678	5554	3514	72	734	92.9637	different patients
P03.BLun vs P67.BLun.3	3760	696	717554	4675	81399	5085	22322	191	638	86.3318	different patients
P03.BLun vs P67.BLun.4	4293	422	715676	4228	96845	5158	8754	105	839	86.1382	different patients
P02.BLym vs P09.BLiv	1980	2103	707941	9043	49339	17833	45227	508	2346	85.1377	different patients
P02.BLym vs P08.BSof.1	519	4838	682962	8784	12107	16747	107438	2228	697	82.3033	different patients
P02.BLym vs P08.BSof.2	475	5725	673284	8695	10299	15964	118924	2361	593	81.2469	different patients
P02.BLym vs P08.BSof.3	576	8485	602566	7727	11113	13092	188828	3228	705	73.1331	different patients
P02.BLym vs P67.BLun.1	1375	580	760166	9868	30791	20250	11550	288	1452	91.1279	different patients
P02.BLym vs P67.BLun.2	1633	296	759562	9767	39655	19602	3290	131	2384	91.0526	different patients
P02.BLym vs P67.BLun.3	1698	1421	700252	9189	81111	17873	21144	644	2988	84.1031	different patients
P02.BLym vs P67.BLun.4	1993	719	697867	9207	96409	17988	8231	331	3575	83.7693	different patients
P09.BLiv vs P08.BSof.1	2150	6820	625063	43141	10444	40289	99310	8374	729	75.8122	different patients
P09.BLiv vs P08.BSof.2	1885	11477	619674	42493	8897	35776	106246	9287	585	75.693	different patients
P09.BLiv vs P08.BSof.3	2607	29280	568651	36686	9277	18048	156889	14372	510	71.8072	different patients
P09.BLiv vs P67.BLun.1	5050	510	700095	47061	24368	43128	10354	1554	4200	84.3762	different patients
P09.BLiv vs P67.BLun.2	6830	207	700203	46190	31749	42538	2865	645	5093	84.5657	different patients
P09.BLiv vs P67.BLun.3	7065	435	660424	41117	57102	25773	17291	5483	21630	79.8646	different patients
P09.BLiv vs P67.BLun.4	7864	173	658602	42785	70123	23675	6092	3016	23990	79.711	different patients
P08.BSof.1 vs P08.BSof.2	9147	94839	674118	4168	2212	19657	32163	8	8	93.039	same patient
P08.BSof.1 vs P08.BSof.3	5246	79080	580003	8018	7088	35364	121402	59	60	79.4348	same patient
P08.BSof.1 vs P67.BLun.1	872	905	670689	12217	26525	107378	11279	234	6221	80.4077	different patients
P08.BSof.1 vs P67.BLun.2	1425	590	671125	11789	34350	106017	3018	109	7897	80.4883	different patients
P08.BSof.1 vs P67.BLun.3	1108	1933	617974	11414	70044	97926	20475	801	14645	74.2557	different patients
P08.BSof.1 vs P67.BLun.4	1467	1025	618024	11487	82582	95551	7887	369	17928	74.196	different patients
P08.BSof.2 vs P08.BSof.3	5227	95538	585849	6106	7125	31430	104969	34	42	82.0994	same patient
P08.BSof.2 vs P67.BLun.1	697	954	661901	10456	24792	117927	11250	214	8129	79.3419	different patients
P08.BSof.2 vs P67.BLun.2	1222	611	662651	10049	32282	116231	3010	96	10168	79.4533	different patients
P08.BSof.2 vs P67.BLun.3	829	1891	614562	9792	62809	102960	20572	746	22159	73.8093	different patients
P08.BSof.2 vs P67.BLun.4	1131	989	615378	9904	74605	99780	7960	332	26241	73.8351	different patients
P08.BSof.3 vs P67.BLun.1	663	970	597089	11270	15309	181925	10987	461	17646	71.5901	different patients
P08.BSof.3 vs P67.BLun.2	1347	703	598753	10863	21802	179315	2830	184	20523	71.8389	different patients
P08.BSof.3 vs P67.BLun.3	610	1549	574505	10139	28865	142670	20015	1645	56322	68.9526	different patients
P08.BSof.3 vs P67.BLun.4	909	886	578336	10659	37480	136067	7569	826	63588	69.3671	different patients
P67.BLun.1 vs P67.BLun.2	21950	2009	767001	11662	21581	10268	1702	6	141	94.5762	same patient
P67.BLun.1 vs P67.BLun.3	21150	8042	710803	12140	64642	4371	14839	328	5	88.4823	same patient
P67.BLun.1 vs P67.BLun.4	16246	1424	697302	17098	85399	10662	7583	274	332	85.4902	same patient
P67.BLun.2 vs P67.BLun.3	17525	863	701139	23475	68118	2700	19674	2672	154	86.0349	same patient
P67.BLun.2 vs P67.BLun.4	25562	1056	704602	17806	76408	2654	7921	304	7	87.433	same patient
P67.BLun.3 vs P67.BLun.4	68712	7654	692513	17075	33184	15474	1617	10	81	91.936	same patient
