# Supplementary material for: Patient-specific identification of genome-wide DNA-methylation differences between intracranial and extracranial melanoma metastases
Source: Sci Rep. 2023 Jan 9;13:444. doi: 10.1038/s41598-022-24940-w (PMC9829750; doi:10.1038/s41598-022-24940-w)
Supplement: Supplementary file 11 — Supplementary Information 11. [file 41598_2022_24940_MOESM11_ESM.xlsx]

## Sheet: Info
Table S5: Clinical meta-information of patients.

## Sheet: TableS5
Patient	Therapied tissue	Therapy type	Therapy status at operation	Time from extracranial to intracranial metastasis (months)	Survival from intracranial metastases (months)
P02-BLym	none			-1	10
P03-BLun	none			3	11
P04-BSki	none			5	0
P06-BLym	intracranial	chemo - & immunotherapy	therapy stopped	74	130
P08-BSof	both	chemo - & immunotherapy	under therapy	0	4
P09-BLiv	none			-2	6
P16-BLun	none			4	4
P17-BLym	none			8	1
P18-BLun	none			3	14
P28-BSki	both	IM; EM: chemo - & immunotherapy; IM: whole brain radiotherapy	therapy stopped	-1	6
P39-BLun	both	immunotherapy	therapy stopped	6	61
P42-BLym	intracranial	chemotherapy		21	18
P64-BLun	none			7	4
P67-BLun	unknown			unkown	unkown
