# Supplementary material for: Patient-specific identification of genome-wide DNA-methylation differences between intracranial and extracranial melanoma metastases
Source: Sci Rep. 2023 Jan 9;13:444. doi: 10.1038/s41598-022-24940-w (PMC9829750; doi:10.1038/s41598-022-24940-w)
Supplement: Supplementary file 12 — Supplementary Information 12. [file 41598_2022_24940_MOESM12_ESM.xlsx]

## Sheet: Info
Table S6: Most discriminative CpGs distinguishing intra- from extracranial metastases.

## Sheet: TableS6
ID	Number Patients Decreased	Number Patients Increased	Chr	Position	Associated gene	Number untreated patients decreased	% untreated patients decreased	Number untreated patients increased	% untreated patients increased	Number both treated patients decreased	% both treated patients decreased	Number both treated patients increased	% both treated patients increased	Number intracranial treated patients decreased	% intracranial treated patients decreased	Number intracranial treated patients increased	% intracranial treated patients increased
cg06368184	1	11	chr21	38069416		1	12.5	5	62.5	0	0	3	100	0	0	2	100
cg13411507	11	1	chr9	5890900	MLANA	6	75	0	0	3	100	0	0	2	100	0	0
cg22598744	11	2	chr9	5890866	MLANA	6	75	1	12.5	3	100	0	0	2	100	0	0
cg00081270	10	1	chr20	13975880	MACROD2;SEL1L2	7	87.5	0	0	3	100	0	0	0	0	1	50
cg00525277	10	0	chr6	32064239	TNXB	7	87.5	0	0	3	100	0	0	0	0	0	0
cg07524919	10	0	chr6	32063901	TNXB	6	75	0	0	3	100	0	0	1	50	0	0
cg08440485	10	2	chr9	5892542	MLANA	6	75	1	12.5	3	100	0	0	1	50	0	0
cg08611544	10	0	chr9	103190488	MSANTD3	5	62.5	0	0	3	100	0	0	2	100	0	0
cg09805953	10	1	chr9	103191365	MSANTD3	6	75	0	0	3	100	0	0	1	50	0	0
cg11821702	10	1	chr9	5891258	MLANA	6	75	0	0	3	100	0	0	1	50	0	0
cg13639016	10	2	chr9	5893907	MLANA	6	75	1	12.5	3	100	0	0	1	50	0	0
cg16834823	10	0	chr6	32064218	TNXB	7	87.5	0	0	3	100	0	0	0	0	0	0
cg18749563	10	0	chr17	77924371	TBC1D16	5	62.5	0	0	3	100	0	0	2	100	0	0
cg19947104	10	2	chr11	17757342	KCNC1	6	75	1	12.5	3	100	0	0	0	0	1	50
cg00617964	9	2	chr9	5890820	MLANA	5	62.5	1	12.5	2	66.6667	0	0	2	100	0	0
cg00691965	9	1	chr9	103191494	MSANTD3	6	75	0	0	3	100	0	0	0	0	0	0
cg00694350	9	0	chr8	42616481	CHRNA6	4	50	0	0	3	100	0	0	2	100	0	0
cg00872984	9	0	chr6	32063991	TNXB	6	75	0	0	3	100	0	0	0	0	0	0
cg01106056	9	1	chr11	48126141	PTPRJ	5	62.5	0	0	2	66.6667	0	0	2	100	0	0
cg01569346	9	0	chr6	32064148	TNXB	6	75	0	0	3	100	0	0	0	0	0	0
cg01943225	9	2	chr9	5893325	MLANA	6	75	1	12.5	3	100	0	0	0	0	0	0
cg01992382	9	1	chr6	32064212	TNXB	5	62.5	0	0	3	100	0	0	1	50	1	50
cg02644510	0	9	chr7	121946608		0	0	6	75	0	0	1	33.3333	0	0	2	100
cg02849511	9	0	chr2	29320559	CLIP4	4	50	0	0	3	100	0	0	2	100	0	0
cg03817667	9	1	chr7	54609953	VSTM2A	4	50	1	12.5	3	100	0	0	1	50	0	0
cg04015912	9	0	chr2	240117232	MGC16025;HDAC4	5	62.5	0	0	2	66.6667	0	0	2	100	0	0
cg04260557	9	1	chr16	77825828	VAT1L	4	50	0	0	3	100	0	0	2	100	0	0
cg04431742	9	1	chr4	3386851	RGS12	5	62.5	0	0	3	100	0	0	1	50	1	50
cg04700749	9	1	chr9	5895256	MLANA	5	62.5	0	0	3	100	0	0	1	50	0	0
cg04954926	9	0	chr2	29320576	CLIP4	5	62.5	0	0	2	66.6667	0	0	2	100	0	0
cg04990202	9	0	chr1	153581750	S100A16	6	75	0	0	2	66.6667	0	0	1	50	0	0
cg05058809	9	0	chr16	834201	MSLNL	4	50	0	0	3	100	0	0	2	100	0	0
cg05237641	9	0	chr10	128077307	ADAM12	4	50	0	0	2	66.6667	0	0	2	100	0	0
cg05313495	9	1	chr7	154656613	DPP6	4	50	0	0	3	100	0	0	2	100	0	0
cg05388840	9	1	chr1	41981911	HIVEP3	7	87.5	0	0	1	33.3333	0	0	0	0	1	50
cg05610855	9	1	chr4	20885082	KCNIP4	5	62.5	0	0	3	100	0	0	1	50	0	0
cg06118287	9	0	chr5	178986559	RUFY1	4	50	0	0	3	100	0	0	1	50	0	0
cg06223834	9	0	chr16	4103161	ADCY9	5	62.5	0	0	2	66.6667	0	0	2	100	0	0
cg06246114	9	2	chr7	142748215	OR6V1	5	62.5	1	12.5	2	66.6667	0	0	2	100	0	0
cg06257052	9	0	chr2	240117222	MGC16025;HDAC4	5	62.5	0	0	2	66.6667	0	0	2	100	0	0
cg06611455	9	2	chr9	85881935	FRMD3	4	50	1	12.5	3	100	0	0	2	100	0	0
cg07300384	9	1	chr4	20885246	KCNIP4	5	62.5	0	0	3	100	0	0	1	50	0	0
cg07676859	9	3	chr20	23015932	SSTR4	6	75	1	12.5	1	33.3333	1	33.3333	1	50	1	50
cg08540029	9	1	chr7	53426318		4	50	0	0	3	100	0	0	2	100	0	0
cg08676614	9	2	chr16	77353810	ADAMTS18	4	50	1	12.5	3	100	0	0	2	100	0	0
cg09050670	9	1	chr16	1521617	CLCN7	6	75	0	0	2	66.6667	0	0	1	50	0	0
cg09348360	9	1	chr6	28540487	SCAND3	5	62.5	0	0	3	100	0	0	1	50	0	0
cg09408917	2	9	chr21	38069321		1	12.5	4	50	1	33.3333	2	66.6667	0	0	2	100
cg10211874	9	0	chr17	38498816	RARA-AS1;RARA	6	75	0	0	2	66.6667	0	0	1	50	0	0
cg10348384	9	0	chr9	140056713	GRIN1	7	87.5	0	0	1	33.3333	0	0	0	0	0	0
cg10365886	9	0	chr6	32063874	TNXB	6	75	0	0	3	100	0	0	0	0	0	0
cg11074192	9	1	chr13	78494442	EDNRB	6	75	0	0	2	66.6667	0	0	1	50	0	0
cg11225405	9	2	chr1	117038246		5	62.5	1	12.5	2	66.6667	0	0	2	100	0	0
cg11335730	9	1	chr21	45769851		5	62.5	0	0	3	100	0	0	1	50	1	50
cg11436025	9	1	chr11	117376238	DSCAML1	5	62.5	0	0	2	66.6667	0	0	2	100	0	0
cg11820824	9	0	chr1	153581535	S100A16	6	75	0	0	2	66.6667	0	0	1	50	0	0
cg12024906	9	0	chr19	37825679	HKR1	5	62.5	0	0	3	100	0	0	0	0	0	0
cg12351587	3	9	chr4	85405251		0	0	6	75	1	33.3333	2	66.6667	1	50	1	50
cg12429809	9	1	chr17	46078632		5	62.5	0	0	2	66.6667	0	0	2	100	0	0
cg13302832	9	0	chr9	103191758	MSANTD3	5	62.5	0	0	2	66.6667	0	0	2	100	0	0
cg13647410	9	0	chr9	103191680	MSANTD3	5	62.5	0	0	3	100	0	0	1	50	0	0
cg13718729	9	1	chr9	140056619	GRIN1	7	87.5	0	0	1	33.3333	1	33.3333	0	0	0	0
cg13963553	9	0	chr11	123525669	SCN3B	5	62.5	0	0	2	66.6667	0	0	2	100	0	0
cg14371677	0	9	chr7	19151981		0	0	6	75	0	0	2	66.6667	0	0	0	0
cg14820908	9	0	chr5	178986412	RUFY1	4	50	0	0	3	100	0	0	1	50	0	0
cg14845962	9	0	chr12	58120237	AGAP2;LOC100130776	5	62.5	0	0	2	66.6667	0	0	1	50	0	0
cg16361373	9	0	chr16	4102941	ADCY9	6	75	0	0	2	66.6667	0	0	1	50	0	0
cg16389901	1	9	chr14	54423807	BMP4	0	0	6	75	0	0	1	33.3333	1	50	1	50
cg16639860	9	0	chr4	20885019	KCNIP4	5	62.5	0	0	3	100	0	0	1	50	0	0
cg16906831	9	0	chr9	103191667	MSANTD3	5	62.5	0	0	3	100	0	0	1	50	0	0
cg17187521	9	0	chr12	125003379	NCOR2	5	62.5	0	0	2	66.6667	0	0	1	50	0	0
cg17662683	9	0	chr6	32064146	TNXB	6	75	0	0	3	100	0	0	0	0	0	0
cg17681321	9	1	chr2	166702674		4	50	0	0	3	100	0	0	2	100	0	0
cg18855165	9	0	chr9	93959685		5	62.5	0	0	2	66.6667	0	0	2	100	0	0
cg19255608	9	0	chr1	153581655	S100A16	6	75	0	0	2	66.6667	0	0	1	50	0	0
cg19984613	9	0	chr9	89382014		5	62.5	0	0	2	66.6667	0	0	1	50	0	0
cg20276100	9	1	chr9	85881968	FRMD3	4	50	1	12.5	3	100	0	0	2	100	0	0
cg21034034	9	1	chr2	106227214		5	62.5	0	0	2	66.6667	0	0	2	100	0	0
cg21226059	9	1	chr5	178986404	RUFY1	4	50	1	12.5	3	100	0	0	1	50	0	0
cg22131234	9	2	chr7	54609968	VSTM2A	4	50	1	12.5	3	100	0	0	1	50	1	50
cg22534145	9	4	chr20	23015936	SSTR4	6	75	1	12.5	1	33.3333	2	66.6667	1	50	1	50
cg23656957	9	0	chr14	23305587	MMP14	6	75	0	0	1	33.3333	0	0	1	50	0	0
cg23756236	9	0	chr19	37825572	HKR1	6	75	0	0	2	66.6667	0	0	0	0	0	0
cg24378952	9	0	chr16	4102852	ADCY9	6	75	0	0	2	66.6667	0	0	1	50	0	0
cg24878173	9	0	chr11	72533202	ATG16L2	6	75	0	0	3	100	0	0	0	0	0	0
cg24942919	9	1	chr13	78494462	EDNRB	6	75	0	0	2	66.6667	0	0	1	50	0	0
cg26266427	9	0	chr6	32063838	TNXB	6	75	0	0	3	100	0	0	0	0	0	0
cg27064063	9	1	chr6	117869287	DCBLD1	5	62.5	1	12.5	1	33.3333	0	0	2	100	0	0
cg27099012	9	2	chr11	5323453	OR51B4	4	50	1	12.5	3	100	0	0	2	100	0	0
cg27387193	9	0	chr6	32064032	TNXB	6	75	0	0	3	100	0	0	0	0	0	0
cg27490017	9	0	chr2	240117005	HDAC4;MGC16025	5	62.5	0	0	2	66.6667	0	0	2	100	0	0
cg27586968	9	0	chr17	38498912	RARA-AS1;RARA	6	75	0	0	2	66.6667	0	0	1	50	0	0
cg00055860	8	1	chr11	5951424		3	37.5	0	0	3	100	0	0	2	100	0	0
cg00217080	8	1	chr2	4050767		4	50	0	0	3	100	0	0	1	50	0	0
cg00272561	8	0	chr1	15527244	TMEM51	3	37.5	0	0	3	100	0	0	1	50	0	0
cg00272622	8	0	chr12	13100076	GPRC5D	4	50	0	0	2	66.6667	0	0	2	100	0	0
cg00286563	8	2	chr11	131300904	NTM	4	50	0	0	3	100	0	0	1	50	1	50
cg00293330	8	3	chr1	152572678	LCE3C	5	62.5	1	12.5	2	66.6667	0	0	1	50	1	50
cg00372774	8	3	chr22	22902198	PRAME;LOC648691	4	50	1	12.5	3	100	0	0	1	50	1	50
cg00400992	8	2	chr5	77923936	LHFPL2	5	62.5	0	0	3	100	0	0	0	0	1	50
cg00413617	8	3	chr11	17757415	KCNC1	6	75	1	12.5	2	66.6667	0	0	0	0	2	100
cg00425213	8	2	chr1	6446095	ACOT7	5	62.5	0	0	3	100	0	0	0	0	1	50
cg00432177	8	1	chr3	197686318	LMLN;IQCG	4	50	0	0	3	100	0	0	1	50	1	50
cg00481637	8	2	chr11	5410053	OR51M1	3	37.5	1	12.5	3	100	0	0	2	100	0	0
cg00497905	8	0	chr11	76903183	MYO7A	5	62.5	0	0	3	100	0	0	0	0	0	0
cg00610577	8	0	chr12	12008666	ETV6	4	50	0	0	2	66.6667	0	0	2	100	0	0
cg00659991	3	8	chr15	36871588	C15orf41	2	25	3	37.5	1	33.3333	2	66.6667	0	0	2	100
cg00723395	8	0	chr9	614587	KANK1	4	50	0	0	2	66.6667	0	0	2	100	0	0
cg00772407	8	0	chr12	89744471	DUSP6	4	50	0	0	3	100	0	0	0	0	0	0
cg00807698	8	0	chr1	168678926	DPT	4	50	0	0	3	100	0	0	1	50	0	0
cg00856952	8	2	chr14	101499433	MIR495	4	50	0	0	3	100	0	0	1	50	1	50
cg00865549	8	1	chr9	71459620	PIP5K1B	4	50	0	0	3	100	0	0	1	50	1	50
cg00873414	8	1	chr6	64281637	PTP4A1	4	50	0	0	2	66.6667	1	33.3333	1	50	0	0
cg00958768	8	1	chr5	22854688	CDH12	4	50	0	0	3	100	0	0	1	50	0	0
cg00988247	1	8	chr3	169378758	MECOM	0	0	6	75	0	0	1	33.3333	1	50	1	50
cg00996959	8	1	chr7	147527896	CNTNAP2	3	37.5	0	0	3	100	0	0	2	100	0	0
cg00999947	8	1	chr7	75241074	HIP1	4	50	0	0	3	100	0	0	1	50	0	0
cg01165781	8	0	chr1	27676117	SYTL1	5	62.5	0	0	3	100	0	0	0	0	0	0
cg01207684	8	1	chr16	4103167	ADCY9	4	50	1	12.5	2	66.6667	0	0	2	100	0	0
cg01262290	8	4	chr7	142748458	OR6V1	5	62.5	2	25	2	66.6667	0	0	1	50	1	50
cg01276497	8	0	chr11	33723723	C11orf91	4	50	0	0	2	66.6667	0	0	2	100	0	0
cg01277372	1	8	chr3	169378764	MECOM	0	0	6	75	0	0	1	33.3333	1	50	1	50
cg01309118	8	0	chr2	177270317		4	50	0	0	2	66.6667	0	0	1	50	0	0
cg01337207	8	0	chr6	32063835	TNXB	5	62.5	0	0	3	100	0	0	0	0	0	0
cg01352731	8	0	chr9	5890797	MLANA	5	62.5	0	0	2	66.6667	0	0	1	50	0	0
cg01438365	1	8	chr17	59480470	TBX2	0	0	5	62.5	1	33.3333	1	33.3333	0	0	1	50
cg01441777	8	1	chr22	38714416	CSNK1E	5	62.5	0	0	3	100	0	0	0	0	1	50
cg01453667	8	2	chr6	29091472		4	50	1	12.5	3	100	0	0	1	50	0	0
cg01512405	8	2	chr17	2823855	RAP1GAP2	3	37.5	1	12.5	3	100	0	0	2	100	0	0
cg01552272	8	1	chr20	13976096	MACROD2	5	62.5	1	12.5	2	66.6667	0	0	0	0	0	0
cg01630588	8	2	chr16	65970442		4	50	1	12.5	2	66.6667	0	0	2	100	0	0
cg01655008	8	1	chr14	93652954	C14orf109	5	62.5	0	0	2	66.6667	0	0	1	50	0	0
cg01784297	8	2	chr3	68716133		4	50	0	0	3	100	0	0	1	50	1	50
cg01821275	8	0	chr17	79359122	LOC100130370	5	62.5	0	0	2	66.6667	0	0	1	50	0	0
cg01853552	8	1	chr9	78378884		3	37.5	0	0	3	100	0	0	2	100	0	0
cg01895374	8	1	chr17	64536954	PRKCA	4	50	0	0	2	66.6667	0	0	2	100	0	0
cg01949584	8	2	chr7	151503558	PRKAG2	5	62.5	1	12.5	2	66.6667	0	0	1	50	0	0
cg01951202	8	2	chr3	54401460	CACNA2D3	4	50	0	0	3	100	0	0	1	50	1	50
cg01966129	8	2	chr22	22901880	PRAME;LOC648691	5	62.5	0	0	3	100	0	0	0	0	1	50
cg01980958	8	1	chr6	28541036	SCAND3	5	62.5	0	0	2	66.6667	0	0	1	50	0	0
cg01987202	8	0	chr15	40633194	C15orf52	5	62.5	0	0	3	100	0	0	0	0	0	0
cg01999333	8	1	chr19	15162623	CASP14	4	50	0	0	2	66.6667	0	0	2	100	0	0
cg02009088	8	2	chr5	139228153	NRG2	5	62.5	1	12.5	1	33.3333	1	33.3333	1	50	0	0
cg02063961	8	2	chr5	3346841		5	62.5	0	0	3	100	0	0	0	0	1	50
cg02073736	8	1	chr8	40760264		4	50	0	0	3	100	0	0	1	50	0	0
cg02094354	8	1	chr5	35741350	SPEF2	4	50	0	0	2	66.6667	0	0	2	100	0	0
cg02102075	8	0	chr16	474430	RAB11FIP3	4	50	0	0	3	100	0	0	1	50	0	0
cg02114922	8	0	chr9	93959671		4	50	0	0	2	66.6667	0	0	2	100	0	0
cg02202052	8	0	chr12	20741103	PDE3A	4	50	0	0	2	66.6667	0	0	2	100	0	0
cg02283775	2	8	chr2	162272202	TBR1	1	12.5	6	75	1	33.3333	1	33.3333	0	0	1	50
cg02351199	8	4	chr7	142724597	OR9A2	5	62.5	2	25	2	66.6667	0	0	1	50	1	50
cg02372723	8	0	chr11	48103048	PTPRJ	5	62.5	0	0	2	66.6667	0	0	1	50	0	0
cg02411088	8	1	chr17	48258561		4	50	0	0	2	66.6667	0	0	2	100	0	0
cg02495057	8	0	chrX	70442743	BCYRN1;GJB1	5	62.5	0	0	2	66.6667	0	0	1	50	0	0
cg02495552	8	0	chr12	132221669	SFRS8	5	62.5	0	0	2	66.6667	0	0	1	50	0	0
cg02506248	8	0	chr12	130502267		4	50	0	0	3	100	0	0	1	50	0	0
cg02587988	8	1	chr15	79296446	RASGRF1	4	50	1	12.5	3	100	0	0	1	50	0	0
cg02616906	8	1	chr16	71265770	HYDIN	4	50	0	0	3	100	0	0	1	50	0	0
cg02625253	8	1	chr9	130713169	FAM102A	5	62.5	0	0	2	66.6667	0	0	0	0	1	50
cg02625764	8	1	chr17	44920743		4	50	0	0	2	66.6667	0	0	2	100	0	0
cg02656891	8	0	chr1	34642519	C1orf94	6	75	0	0	2	66.6667	0	0	0	0	0	0
cg02685867	8	1	chr7	53394705		4	50	0	0	2	66.6667	0	0	2	100	0	0
cg02705759	8	1	chr4	7283005	SORCS2	4	50	0	0	3	100	0	0	0	0	1	50
cg02847356	8	1	chr7	141660951		4	50	0	0	2	66.6667	0	0	2	100	0	0
cg02942941	8	1	chr19	40199605	LGALS14	4	50	0	0	2	66.6667	0	0	2	100	0	0
cg03099025	8	3	chr7	141999551		4	50	1	12.5	3	100	0	0	1	50	1	50
cg03207391	8	0	chr19	18497201	GDF15	4	50	0	0	3	100	0	0	1	50	0	0
cg03211362	8	1	chr16	6594161	RBFOX1	4	50	0	0	2	66.6667	0	0	2	100	0	0
cg03245251	8	2	chr4	20852455	KCNIP4	5	62.5	0	0	2	66.6667	1	33.3333	1	50	0	0
cg03330678	8	0	chr17	75316233	SEPT9	4	50	0	0	3	100	0	0	1	50	0	0
cg03369828	8	2	chrX	49460408	PAGE1	5	62.5	0	0	2	66.6667	0	0	1	50	1	50
cg03380198	8	1	chr15	99409506	IGF1R	4	50	0	0	2	66.6667	0	0	2	100	0	0
cg03437887	8	0	chr2	22605688		3	37.5	0	0	3	100	0	0	2	100	0	0
cg03477080	2	8	chr3	46448920	CCRL2	1	12.5	6	75	0	0	1	33.3333	1	50	0	0
cg03487391	8	0	chr2	219596537	TTLL4	5	62.5	0	0	2	66.6667	0	0	1	50	0	0
cg03554749	3	8	chr4	85405132		0	0	5	62.5	1	33.3333	2	66.6667	1	50	1	50
cg03596034	8	0	chr17	29297437	RNF135	5	62.5	0	0	3	100	0	0	0	0	0	0
cg03867656	8	2	chr5	2311295	LOC100506858	4	50	0	0	3	100	0	0	1	50	1	50
cg03932460	8	1	chr16	77471162		4	50	0	0	2	66.6667	0	0	2	100	0	0
cg03973516	8	1	chr2	166702728		4	50	0	0	3	100	0	0	1	50	0	0
cg04028605	8	3	chr3	42132410	TRAK1	5	62.5	0	0	3	100	0	0	0	0	2	100
cg04032453	8	1	chr17	77960186	TBC1D16	4	50	0	0	3	100	0	0	1	50	0	0
cg04044224	8	1	chr2	238499793	RAB17	4	50	0	0	2	66.6667	0	0	2	100	0	0
cg04085984	8	0	chr9	133723126	ABL1	4	50	0	0	2	66.6667	0	0	2	100	0	0
cg04098763	8	1	chr17	80076338	CCDC57	4	50	0	0	2	66.6667	0	0	2	100	0	0
cg04110894	8	1	chr2	103457403		4	50	0	0	3	100	0	0	1	50	1	50
cg04141140	8	1	chr4	21415776	KCNIP4	4	50	0	0	3	100	0	0	1	50	0	0
cg04179952	8	0	chr1	201619295	NAV1	4	50	0	0	3	100	0	0	1	50	0	0
cg04237918	8	0	chr22	38435259		4	50	0	0	2	66.6667	0	0	2	100	0	0
cg04242655	8	2	chr22	22902047	PRAME;LOC648691	5	62.5	0	0	2	66.6667	0	0	1	50	1	50
cg04287977	8	0	chr9	103190378	MSANTD3	4	50	0	0	2	66.6667	0	0	2	100	0	0
cg04322596	8	0	chr10	114910865	TCF7L2	4	50	0	0	3	100	0	0	0	0	0	0
cg04347477	8	1	chr12	125002007	NCOR2	6	75	0	0	2	66.6667	0	0	0	0	1	50
cg04547672	8	1	chr16	8424358		5	62.5	0	0	2	66.6667	0	0	1	50	0	0
cg04716147	8	0	chr1	168679401	DPT	4	50	0	0	3	100	0	0	1	50	0	0
cg04734348	8	1	chr4	759928	PCGF3	5	62.5	0	0	2	66.6667	0	0	1	50	1	50
cg04931238	8	0	chr2	118361224		3	37.5	0	0	3	100	0	0	2	100	0	0
cg04958915	8	1	chr21	39257146	KCNJ6	4	50	0	0	3	100	0	0	1	50	0	0
cg04964883	8	1	chr6	1410436		4	50	0	0	2	66.6667	0	0	1	50	1	50
cg05059480	8	0	chr15	40633202	C15orf52	4	50	0	0	3	100	0	0	1	50	0	0
cg05083067	8	2	chr11	4661335	OR51D1	3	37.5	1	12.5	3	100	0	0	2	100	0	0
cg05092362	8	0	chr2	2581323		3	37.5	0	0	3	100	0	0	2	100	0	0
cg05276007	8	2	chr19	58562965	ZSCAN1	4	50	0	0	3	100	0	0	1	50	1	50
cg05315240	1	8	chr20	20346229		0	0	5	62.5	1	33.3333	0	0	0	0	2	100
cg05398343	8	1	chr16	80467577	LOC102724084	4	50	0	0	2	66.6667	0	0	2	100	0	0
cg05413628	8	1	chr16	1521656	CLCN7	6	75	0	0	2	66.6667	0	0	0	0	0	0
cg05429448	8	1	chr3	101659630	LOC152225	4	50	0	0	2	66.6667	0	0	2	100	0	0
cg05676441	8	2	chr5	19988800	CDH18	5	62.5	2	25	1	33.3333	0	0	2	100	0	0
cg05718493	8	0	chr8	135470038		4	50	0	0	3	100	0	0	1	50	0	0
cg05796838	8	0	chr19	17953157	JAK3	5	62.5	0	0	2	66.6667	0	0	1	50	0	0
cg05870113	8	1	chr22	44422018	PARVB	5	62.5	0	0	2	66.6667	0	0	1	50	0	0
cg05890119	8	1	chr5	79783132	FAM151B	5	62.5	0	0	2	66.6667	0	0	1	50	0	0
cg05935864	8	3	chrX	150919029		6	75	1	12.5	2	66.6667	1	33.3333	0	0	1	50
cg05942690	8	1	chr7	154868383	HTR5A	4	50	0	0	3	100	0	0	1	50	0	0
cg06005844	8	0	chr17	14206874	HS3ST3B1;MGC12916	4	50	0	0	3	100	0	0	1	50	0	0
cg06010443	8	2	chr5	178594583	ADAMTS2	5	62.5	0	0	2	66.6667	0	0	1	50	1	50
cg06012215	8	1	chr10	111216867		6	75	0	0	2	66.6667	0	0	0	0	1	50
cg06018739	8	1	chr11	42862161		4	50	0	0	2	66.6667	0	0	2	100	0	0
cg06094745	8	0	chr2	240118084	HDAC4;MGC16025	5	62.5	0	0	2	66.6667	0	0	1	50	0	0
cg06142743	8	0	chr2	240116905	HDAC4;MGC16025	5	62.5	0	0	2	66.6667	0	0	1	50	0	0
cg06161375	8	1	chr1	26394593	TRIM63	4	50	0	0	3	100	0	0	1	50	0	0
cg06179152	8	0	chr16	1069368		5	62.5	0	0	2	66.6667	0	0	1	50	0	0
cg06359375	8	0	chr22	26875804	HPS4	3	37.5	0	0	3	100	0	0	2	100	0	0
cg06372503	8	2	chr3	54401037	CACNA2D3	4	50	0	0	3	100	0	0	1	50	1	50
cg06413076	8	1	chr16	3257233		5	62.5	0	0	2	66.6667	0	0	1	50	0	0
cg06417624	8	3	chr7	142749288	OR6V1	5	62.5	2	25	2	66.6667	0	0	1	50	0	0
cg06452769	8	1	chr8	145028093	PLEC1	7	87.5	0	0	1	33.3333	0	0	0	0	1	50
cg06457534	8	1	chr11	91536479		3	37.5	0	0	3	100	0	0	2	100	0	0
cg06520814	8	1	chr2	467034		4	50	0	0	2	66.6667	0	0	2	100	0	0
cg06758255	8	1	chr16	52532750	TOX3	4	50	0	0	3	100	0	0	1	50	0	0
cg06763054	8	1	chr8	17270834	MTMR7	4	50	0	0	3	100	0	0	1	50	1	50
cg06842181	8	1	chr11	2066779		4	50	0	0	3	100	0	0	1	50	0	0
cg06896909	2	8	chr7	19813297	TMEM196	1	12.5	4	50	0	0	2	66.6667	1	50	1	50
cg06910304	8	1	chr16	13533787		4	50	0	0	2	66.6667	0	0	2	100	0	0
cg06971670	8	1	chr4	20811822	KCNIP4	4	50	1	12.5	3	100	0	0	1	50	0	0
cg07009334	8	2	chr6	1410489		4	50	1	12.5	2	66.6667	0	0	1	50	1	50
cg07095230	1	8	chr17	59480730	TBX2	0	0	5	62.5	1	33.3333	1	33.3333	0	0	1	50
cg07214466	8	1	chr12	104892360	CHST11	4	50	0	0	3	100	0	0	1	50	0	0
cg07239716	8	0	chr12	89744488	DUSP6	4	50	0	0	3	100	0	0	0	0	0	0
cg07461953	8	2	chr7	151503602	PRKAG2	5	62.5	1	12.5	2	66.6667	0	0	1	50	0	0
cg07481273	8	1	chr14	93653027	C14orf109	5	62.5	0	0	2	66.6667	0	0	1	50	0	0
cg07495027	8	1	chr13	78492216	EDNRB	5	62.5	0	0	2	66.6667	0	0	1	50	0	0
cg07496649	8	0	chr1	156261005	TMEM79	4	50	0	0	2	66.6667	0	0	2	100	0	0
cg07509323	8	2	chr14	72703562	RGS6	4	50	0	0	3	100	0	0	1	50	1	50
cg07514659	8	1	chr6	10434907	C6orf218	4	50	0	0	3	100	0	0	1	50	0	0
cg07546675	8	1	chr16	6106292	RBFOX1	4	50	0	0	3	100	0	0	1	50	0	0
cg07558672	8	0	chr9	123346320		5	62.5	0	0	2	66.6667	0	0	1	50	0	0
cg07599786	8	0	chr1	201618654	NAV1	5	62.5	0	0	2	66.6667	0	0	1	50	0	0
cg07609780	8	0	chr16	85343650		5	62.5	0	0	3	100	0	0	0	0	0	0
cg07618085	8	0	chr17	77924582	TBC1D16	4	50	0	0	2	66.6667	0	0	2	100	0	0
cg07767515	8	0	chr6	10435295	LINC00518	4	50	0	0	3	100	0	0	1	50	0	0
cg07830254	8	4	chr7	142637630	C7orf34	5	62.5	2	25	2	66.6667	0	0	1	50	1	50
cg07905709	8	1	chr22	22901946	PRAME;LL22NC03-63E9.3	5	62.5	0	0	2	66.6667	0	0	1	50	0	0
cg07910075	8	0	chr1	153581494	S100A16	5	62.5	0	0	2	66.6667	0	0	1	50	0	0
cg07920012	8	1	chr5	159886406		4	50	0	0	2	66.6667	0	0	2	100	0	0
cg07977257	8	3	chr8	57034389		4	50	1	12.5	3	100	0	0	1	50	1	50
cg08045431	8	1	chr16	73544004		3	37.5	0	0	3	100	0	0	2	100	0	0
cg08113665	8	1	chr2	567376		3	37.5	0	0	3	100	0	0	2	100	0	0
cg08136809	8	0	chr19	41882642	TMEM91	4	50	0	0	2	66.6667	0	0	1	50	0	0
cg08157894	8	3	chr2	21645776		4	50	1	12.5	3	100	0	0	1	50	1	50
cg08266233	8	1	chr16	73544394		3	37.5	0	0	3	100	0	0	2	100	0	0
cg08297985	8	0	chr16	85343488		5	62.5	0	0	3	100	0	0	0	0	0	0
cg08321366	8	0	chr14	23305835	MMP14	5	62.5	0	0	1	33.3333	0	0	1	50	0	0
cg08394056	8	3	chr7	142326312		4	50	1	12.5	3	100	0	0	1	50	1	50
cg08475411	8	2	chr17	14845851		4	50	0	0	3	100	0	0	1	50	1	50
cg08524803	8	1	chr16	49670999	ZNF423	3	37.5	0	0	3	100	0	0	2	100	0	0
cg08532608	8	2	chr7	141973378		4	50	0	0	3	100	0	0	1	50	1	50
cg08550353	8	1	chr6	134497627	SGK1	5	62.5	0	0	3	100	0	0	0	0	1	50
cg08564025	8	2	chr14	99370477		4	50	0	0	3	100	0	0	1	50	1	50
cg08584947	8	1	chr8	93468317		4	50	0	0	3	100	0	0	1	50	0	0
cg08617328	8	1	chr2	2298864	MYT1L	4	50	0	0	3	100	0	0	1	50	0	0
cg08634041	8	1	chr13	78494330	EDNRB	5	62.5	0	0	2	66.6667	0	0	1	50	0	0
cg08641084	8	1	chr9	124048515	GSN;GSN-AS1	5	62.5	0	0	2	66.6667	0	0	1	50	1	50
cg08704536	8	1	chr17	53638566		4	50	0	0	2	66.6667	0	0	2	100	0	0
cg08840546	8	1	chr16	8395651		4	50	0	0	2	66.6667	0	0	2	100	0	0
cg09017928	8	1	chr7	158110068	PTPRN2	5	62.5	0	0	2	66.6667	0	0	1	50	0	0
cg09046468	8	1	chr3	4778321	ITPR1	4	50	1	12.5	3	100	0	0	1	50	0	0
cg09052854	8	1	chr12	132970271		4	50	0	0	3	100	0	0	1	50	0	0
cg09227478	8	1	chr7	127087155		4	50	0	0	3	100	0	0	1	50	0	0
cg09237846	8	2	chr12	105114399	CHST11	3	37.5	1	12.5	3	100	0	0	1	50	1	50
cg09306458	8	0	chr15	70994682	UACA	4	50	0	0	3	100	0	0	1	50	0	0
cg09319617	8	2	chr1	175565371	TNR	5	62.5	1	12.5	2	66.6667	0	0	1	50	0	0
cg09330898	8	0	chr2	98703682	VWA3B	4	50	0	0	3	100	0	0	1	50	0	0
cg09353563	8	2	chr15	70994435	UACA	4	50	1	12.5	3	100	0	0	1	50	0	0
cg09447219	8	2	chr4	100575892		5	62.5	0	0	3	100	0	0	0	0	1	50
cg09448875	8	1	chr10	101542449	ABCC2	5	62.5	0	0	2	66.6667	0	0	1	50	0	0
cg09506081	8	2	chr7	154684327	DPP6	3	37.5	1	12.5	3	100	0	0	2	100	0	0
cg09555736	8	1	chr16	474271	RAB11FIP3	4	50	0	0	3	100	0	0	1	50	0	0
cg09581085	8	1	chr7	154595588	DPP6	4	50	0	0	2	66.6667	0	0	2	100	0	0
cg09602288	1	8	chr6	10382800		0	0	4	50	0	0	3	100	0	0	1	50
cg09631415	8	0	chr16	65097075	CDH11	3	37.5	0	0	2	66.6667	0	0	2	100	0	0
cg09679746	8	1	chr16	61960656	CDH8	3	37.5	0	0	3	100	0	0	2	100	0	0
cg09757087	8	1	chr16	1585644	IFT140;TMEM204	4	50	0	0	2	66.6667	0	0	2	100	0	0
cg09812790	8	2	chr14	101409150		5	62.5	0	0	3	100	0	0	0	0	1	50
cg09847250	8	1	chr16	65397909	LOC283867	3	37.5	0	0	3	100	0	0	2	100	0	0
cg09849237	8	0	chr12	52404250	GRASP	4	50	0	0	2	66.6667	0	0	1	50	0	0
cg09853314	8	1	chr2	166702608		4	50	0	0	3	100	0	0	1	50	0	0
cg09853759	8	3	chr22	48402740		5	62.5	0	0	2	66.6667	1	33.3333	1	50	1	50
cg09866365	8	1	chr2	137632185		4	50	0	0	3	100	0	0	1	50	0	0
cg09923769	8	1	chr16	9918288	GRIN2A	4	50	0	0	3	100	0	0	1	50	0	0
cg10118717	8	1	chr2	203439		4	50	0	0	2	66.6667	0	0	2	100	0	0
cg10181109	8	1	chr16	49759329	ZNF423	4	50	0	0	2	66.6667	0	0	2	100	0	0
cg10283070	8	2	chr9	125392305	OR1B1	5	62.5	0	0	3	100	0	0	0	0	1	50
cg10313834	8	2	chr3	54394601	CACNA2D3	4	50	0	0	3	100	0	0	1	50	1	50
cg10377074	8	3	chr3	21592769	ZNF385D-AS1;ZNF385D	4	50	1	12.5	3	100	0	0	1	50	1	50
cg10399352	8	1	chr8	127853063		4	50	0	0	3	100	0	0	1	50	0	0
cg10444369	8	3	chr7	142639594	KEL	5	62.5	1	12.5	2	66.6667	0	0	1	50	1	50
cg10445315	2	8	chr21	38066047		1	12.5	3	37.5	1	33.3333	2	66.6667	0	0	2	100
cg10456990	3	8	chr21	38077597	SIM2	2	25	4	50	1	33.3333	2	66.6667	0	0	1	50
cg10481691	8	2	chr22	22899712	PRAME	5	62.5	0	0	3	100	0	0	0	0	1	50
cg10679301	8	1	chr6	50818268		4	50	0	0	2	66.6667	0	0	1	50	1	50
cg10688790	8	2	chr7	147591961	MIR548F3;CNTNAP2	4	50	0	0	3	100	0	0	1	50	1	50
cg10766351	8	0	chrX	70442891	GJB1;BCYRN1	5	62.5	0	0	2	66.6667	0	0	1	50	0	0
cg10805267	8	2	chr14	99369382		4	50	0	0	3	100	0	0	1	50	1	50
cg10849662	8	1	chr17	51799920		3	37.5	0	0	3	100	0	0	2	100	0	0
cg10864638	8	1	chr13	104536257		4	50	0	0	2	66.6667	0	0	2	100	0	0
cg10871445	8	0	chr12	13100096	GPRC5D	4	50	0	0	2	66.6667	0	0	2	100	0	0
cg10890302	8	0	chr6	32064246	TNXB	5	62.5	0	0	3	100	0	0	0	0	0	0
cg10992465	8	1	chr1	9504049		5	62.5	0	0	2	66.6667	0	0	1	50	0	0
cg11012463	8	0	chr1	33804514	PHC2	5	62.5	0	0	1	33.3333	0	0	1	50	0	0
cg11085294	8	2	chr1	177057631	ASTN1	4	50	0	0	3	100	0	0	1	50	1	50
cg11091623	8	1	chr7	141792636	MGAM	4	50	0	0	3	100	0	0	1	50	0	0
cg11196702	8	1	chr7	151503608	PRKAG2	5	62.5	0	0	2	66.6667	0	0	1	50	0	0
cg11200136	8	0	chr17	48258695		4	50	0	0	3	100	0	0	1	50	0	0
cg11209878	8	1	chr17	77952444	TBC1D16	4	50	0	0	3	100	0	0	1	50	0	0
cg11231958	8	1	chr1	9509421		5	62.5	0	0	2	66.6667	0	0	1	50	0	0
cg11250170	8	3	chr7	142749259	OR6V1	5	62.5	2	25	2	66.6667	0	0	1	50	0	0
cg11277355	8	2	chr7	141673714	TAS2R38	4	50	1	12.5	2	66.6667	0	0	2	100	0	0
cg11288162	8	2	chr15	62110197		4	50	0	0	3	100	0	0	1	50	1	50
cg11408305	8	1	chr4	3386747	RGS12	5	62.5	0	0	3	100	0	0	0	0	1	50
cg11410718	8	0	chr7	27170412	HOXA4	4	50	0	0	3	100	0	0	0	0	0	0
cg11444457	8	0	chr13	21131971		4	50	0	0	3	100	0	0	1	50	0	0
cg11471805	8	0	chr17	11461316	SHISA6	4	50	0	0	3	100	0	0	1	50	0	0
cg11480029	8	1	chr7	142723312	OR9A2	5	62.5	0	0	2	66.6667	0	0	1	50	0	0
cg11503875	8	0	chr22	46285985		4	50	0	0	3	100	0	0	1	50	0	0
cg11510999	8	1	chr12	53591490	ITGB7	6	75	0	0	1	33.3333	1	33.3333	0	0	0	0
cg11537487	8	0	chr14	101372728	MEG8	4	50	0	0	2	66.6667	0	0	2	100	0	0
cg11559967	8	0	chr22	38363872	POLR2F	4	50	0	0	2	66.6667	0	0	2	100	0	0
cg11639950	8	0	chr12	125003407	NCOR2	5	62.5	0	0	2	66.6667	0	0	1	50	0	0
cg11691825	8	0	chr1	178030256		4	50	0	0	3	100	0	0	1	50	0	0
cg11693603	8	2	chr5	3350495		4	50	0	0	3	100	0	0	1	50	1	50
cg11723801	8	1	chr1	156646485	NES	5	62.5	0	0	2	66.6667	0	0	0	0	1	50
cg11729386	8	1	chr5	25650058		4	50	0	0	2	66.6667	0	0	2	100	0	0
cg11746952	8	1	chr6	1410497		4	50	0	0	2	66.6667	0	0	1	50	1	50
cg11751989	8	1	chr2	567108		3	37.5	0	0	3	100	0	0	2	100	0	0
cg11780196	8	1	chr2	240117508	MGC16025;HDAC4	5	62.5	0	0	2	66.6667	0	0	1	50	0	0
cg11817892	8	1	chr2	97510370	ANKRD23	5	62.5	0	0	3	100	0	0	0	0	0	0
cg11838237	8	2	chr5	1752864		4	50	0	0	3	100	0	0	1	50	1	50
cg11946165	8	1	chr1	150781434	CTSK	4	50	0	0	3	100	0	0	1	50	0	0
cg12049093	8	2	chr1	175804286		4	50	1	12.5	2	66.6667	0	0	2	100	0	0
cg12097883	8	1	chr17	62774939	LOC146880	5	62.5	0	0	2	66.6667	0	0	1	50	1	50
cg12110554	8	1	chr7	53433125		4	50	0	0	2	66.6667	0	0	2	100	0	0
cg12254843	8	1	chr2	129555708		3	37.5	0	0	3	100	0	0	2	100	0	0
cg12311129	8	1	chr17	53895453		3	37.5	0	0	3	100	0	0	2	100	0	0
cg12331004	8	1	chr2	106227134		4	50	0	0	2	66.6667	0	0	2	100	0	0
cg12352124	3	8	chr15	53097840		2	25	4	50	0	0	2	66.6667	1	50	1	50
cg12427933	8	3	chr7	142641023	KEL	5	62.5	0	0	2	66.6667	1	33.3333	1	50	1	50
cg12467435	8	1	chr17	64651126	PRKCA	5	62.5	0	0	3	100	0	0	0	0	0	0
cg12492481	8	0	chr18	49918668	DCC	4	50	0	0	3	100	0	0	1	50	0	0
cg12515904	8	1	chr16	23037345		4	50	0	0	3	100	0	0	1	50	0	0
cg12524488	8	2	chr1	153122622	SPRR2G	5	62.5	0	0	3	100	0	0	0	0	1	50
cg12544191	2	8	chr5	172671754		1	12.5	4	50	0	0	2	66.6667	1	50	1	50
cg12597389	0	8	chr7	8482235	NXPH1	0	0	6	75	0	0	0	0	0	0	2	100
cg12642431	8	0	chr15	70994672	UACA	4	50	0	0	3	100	0	0	1	50	0	0
cg12649986	8	1	chr7	53432574		4	50	0	0	3	100	0	0	1	50	0	0
cg12685846	8	0	chr15	30114814	TJP1	5	62.5	0	0	2	66.6667	0	0	0	0	0	0
cg12692600	8	2	chr5	17436396		4	50	1	12.5	3	100	0	0	1	50	0	0
cg12792180	8	0	chr17	77133977	HRNBP3	3	37.5	0	0	3	100	0	0	2	100	0	0
cg12862109	8	2	chr8	40742542	ZMAT4	4	50	1	12.5	3	100	0	0	1	50	0	0
cg12865939	8	0	chr11	8832938	ST5	4	50	0	0	3	100	0	0	1	50	0	0
cg12935818	8	1	chr2	238499802	RAB17	4	50	0	0	2	66.6667	0	0	2	100	0	0
cg12963656	8	1	chr3	101659687	LOC152225	4	50	0	0	2	66.6667	0	0	2	100	0	0
cg12986639	8	2	chr7	141673903	TAS2R38	3	37.5	1	12.5	3	100	0	0	2	100	0	0
cg12993255	8	1	chr2	71176287	ATP6V1B1-AS1;ATP6V1B1	4	50	0	0	2	66.6667	0	0	2	100	0	0
cg13002603	8	1	chr3	149966692		4	50	0	0	3	100	0	0	1	50	0	0
cg13005202	8	4	chr5	1555844		4	50	3	37.5	3	100	0	0	0	0	1	50
cg13015925	1	8	chr3	147125114	ZIC4	0	0	5	62.5	0	0	2	66.6667	0	0	1	50
cg13136344	8	1	chr15	24738135		4	50	0	0	3	100	0	0	1	50	0	0
cg13187539	8	0	chr15	31394188	TRPM1	4	50	0	0	3	100	0	0	1	50	0	0
cg13199842	8	2	chr1	240984016	RGS7	4	50	0	0	2	66.6667	1	33.3333	2	100	0	0
cg13213755	8	0	chr15	73926454	NPTN	4	50	0	0	3	100	0	0	1	50	0	0
cg13232118	1	8	chr2	241395181	MIR149;PP14571;GPC1	1	12.5	6	75	0	0	1	33.3333	0	0	1	50
cg13233049	8	4	chr19	14722168		5	62.5	1	12.5	2	66.6667	1	33.3333	1	50	1	50
cg13253586	8	1	chr16	9930564	GRIN2A	4	50	0	0	3	100	0	0	1	50	0	0
cg13310598	8	1	chr3	87119326		4	50	0	0	2	66.6667	0	0	2	100	0	0
cg13348530	8	1	chr4	7283184	SORCS2	4	50	0	0	3	100	0	0	0	0	1	50
cg13451008	8	1	chr7	63667484	ZNF735	4	50	0	0	3	100	0	0	1	50	0	0
cg13488201	8	2	chr10	128077323	ADAM12	3	37.5	2	25	2	66.6667	0	0	2	100	0	0
cg13520053	8	0	chr9	99256233		4	50	0	0	2	66.6667	0	0	2	100	0	0
cg13664734	8	2	chr7	142622960	TRPV5	4	50	1	12.5	2	66.6667	0	0	2	100	0	0
cg13736131	8	0	chr11	8832907	ST5	4	50	0	0	3	100	0	0	1	50	0	0
cg13771313	8	0	chr11	72533295	ATG16L2	6	75	0	0	2	66.6667	0	0	0	0	0	0
cg13872541	8	0	chr9	138661146	KCNT1	5	62.5	0	0	2	66.6667	0	0	1	50	0	0
cg13948824	8	0	chr12	26492184	ITPR2	4	50	0	0	2	66.6667	0	0	2	100	0	0
cg13974330	8	2	chr15	24919957	C15orf2	4	50	0	0	3	100	0	0	1	50	1	50
cg13999143	8	0	chr4	6728799		6	75	0	0	2	66.6667	0	0	0	0	0	0
cg14087921	8	1	chr9	138660958	KCNT1	5	62.5	0	0	2	66.6667	0	0	1	50	1	50
cg14118473	8	2	chr9	96625960		5	62.5	0	0	2	66.6667	0	0	1	50	1	50
cg14191654	8	0	chr20	44829602	CDH22	5	62.5	0	0	2	66.6667	0	0	1	50	0	0
cg14196395	8	0	chr2	71823517	DYSF	5	62.5	0	0	2	66.6667	0	0	1	50	0	0
cg14213188	8	2	chr2	21618916		4	50	1	12.5	3	100	0	0	1	50	0	0
cg14213590	8	0	chr9	139237503	GPSM1	5	62.5	0	0	2	66.6667	0	0	0	0	0	0
cg14239111	8	0	chr9	138660998	KCNT1	5	62.5	0	0	2	66.6667	0	0	1	50	0	0
cg14250336	8	1	chr9	90195885	DAPK1	4	50	0	0	3	100	0	0	1	50	0	0
cg14287557	8	1	chr15	40633232	C15orf52	4	50	0	0	2	66.6667	0	0	1	50	1	50
cg14443953	2	8	chr11	31837124	PAX6	0	0	5	62.5	1	33.3333	1	33.3333	1	50	1	50
cg14453565	8	1	chr2	113740507	IL1F9	4	50	0	0	3	100	0	0	1	50	0	0
cg14524387	8	2	chr22	22902045	PRAME;LL22NC03-63E9.3	5	62.5	0	0	2	66.6667	0	0	1	50	1	50
cg14557064	8	2	chr5	1752840		4	50	0	0	3	100	0	0	1	50	1	50
cg14621053	8	1	chr10	128077315	ADAM12	4	50	1	12.5	2	66.6667	0	0	2	100	0	0
cg14766208	8	1	chr17	64651067	PRKCA	4	50	0	0	3	100	0	0	1	50	0	0
cg14872006	8	1	chr5	104246829		5	62.5	0	0	2	66.6667	0	0	1	50	0	0
cg14875452	8	0	chr2	22759295	LOC102723362	3	37.5	0	0	3	100	0	0	2	100	0	0
cg14885137	8	1	chr5	152351440	LINC01470	4	50	0	0	2	66.6667	0	0	2	100	0	0
cg14906350	8	1	chr13	104162596		4	50	0	0	2	66.6667	0	0	2	100	0	0
cg14978830	8	4	chr2	21645829		4	50	2	25	3	100	0	0	1	50	1	50
cg15033135	8	1	chr16	77821171	VAT1L	3	37.5	0	0	3	100	0	0	2	100	0	0
cg15044486	8	1	chr5	22603656	CDH12	4	50	0	0	3	100	0	0	1	50	0	0
cg15085899	8	0	chr12	125003064	NCOR2	5	62.5	0	0	1	33.3333	0	0	1	50	0	0
cg15097617	8	1	chr7	147527838	CNTNAP2	3	37.5	0	0	3	100	0	0	2	100	0	0
cg15108279	8	0	chr17	79359656	LOC100130370	5	62.5	0	0	2	66.6667	0	0	1	50	0	0
cg15135240	8	2	chr19	30569722		5	62.5	0	0	3	100	0	0	0	0	1	50
cg15157332	8	2	chr10	44504594		4	50	0	0	3	100	0	0	1	50	1	50
cg15175266	8	1	chr5	22854704	CDH12	4	50	0	0	3	100	0	0	1	50	0	0
cg15227982	8	0	chr10	104535854	C10orf26	5	62.5	0	0	1	33.3333	0	0	1	50	0	0
cg15247526	8	1	chr1	117039205		5	62.5	1	12.5	1	33.3333	0	0	2	100	0	0
cg15307338	8	2	chr2	4021844	LINC01304	4	50	0	0	3	100	0	0	1	50	1	50
cg15317066	8	0	chr14	77773907	POMT2	5	62.5	0	0	2	66.6667	0	0	1	50	0	0
cg15385450	8	0	chr17	48258805		4	50	0	0	3	100	0	0	1	50	0	0
cg15419033	1	8	chr14	91883229	CCDC88C	0	0	6	75	0	0	2	66.6667	0	0	0	0
cg15434896	8	1	chr5	79782956	FAM151B	4	50	0	0	2	66.6667	0	0	2	100	0	0
cg15507719	8	2	chr18	34837160	BRUNOL4	3	37.5	1	12.5	3	100	0	0	2	100	0	0
cg15611336	8	0	chr15	75248496	RPP25	4	50	0	0	2	66.6667	0	0	1	50	0	0
cg15626629	8	0	chrX	70442895	GJB1;BCYRN1	5	62.5	0	0	2	66.6667	0	0	1	50	0	0
cg15666275	8	1	chr19	57274897		4	50	0	0	2	66.6667	0	0	2	100	0	0
cg15719376	8	1	chr11	70976678		4	50	0	0	3	100	0	0	1	50	0	0
cg15826426	8	1	chr15	97325761	SPATA8	4	50	0	0	3	100	0	0	1	50	0	0
cg15889462	8	1	chr11	4825640	OR52R1	4	50	0	0	2	66.6667	0	0	2	100	0	0
cg15932065	8	2	chr7	146470241	CNTNAP2	4	50	0	0	3	100	0	0	1	50	1	50
cg15934730	8	1	chr5	137946277		4	50	0	0	3	100	0	0	1	50	1	50
cg16018825	8	2	chr22	22898379	PRAME	5	62.5	0	0	3	100	0	0	0	0	1	50
cg16051685	8	1	chr1	26394083	TRIM63	4	50	0	0	3	100	0	0	1	50	0	0
cg16061139	8	3	chr7	142642046	KEL	5	62.5	1	12.5	2	66.6667	0	0	1	50	1	50
cg16165759	8	1	chr5	152351427	LINC01470	5	62.5	0	0	2	66.6667	0	0	1	50	0	0
cg16170930	8	1	chr22	26877061	HPS4	5	62.5	0	0	2	66.6667	0	0	1	50	0	0
cg16186047	8	1	chr4	88452259		4	50	1	12.5	2	66.6667	0	0	2	100	0	0
cg16210248	8	0	chr5	1973774		4	50	0	0	3	100	0	0	1	50	0	0
cg16243079	8	2	chr7	142428294		4	50	0	0	3	100	0	0	1	50	1	50
cg16266517	8	1	chr7	154657360	DPP6	4	50	0	0	2	66.6667	0	0	2	100	0	0
cg16333874	8	1	chr22	44422199	PARVB	4	50	0	0	3	100	0	0	1	50	0	0
cg16386293	8	1	chr1	150480856	ECM1	4	50	0	0	3	100	0	0	1	50	1	50
cg16389891	8	3	chr7	142656011	KEL	5	62.5	1	12.5	2	66.6667	0	0	1	50	1	50
cg16497661	8	1	chr14	103986332	CKB	4	50	1	12.5	2	66.6667	0	0	2	100	0	0
cg16608652	8	0	chr1	193155390	B3GALT2;CDC73	5	62.5	0	0	3	100	0	0	0	0	0	0
cg16635972	8	1	chr15	70994663	UACA	4	50	1	12.5	3	100	0	0	1	50	0	0
cg16646465	8	0	chr12	109220337	SSH1	4	50	0	0	2	66.6667	0	0	1	50	0	0
cg16706942	8	3	chr11	44673884		4	50	1	12.5	3	100	0	0	1	50	1	50
cg16774382	8	3	chr7	142748640	OR6V1	5	62.5	1	12.5	2	66.6667	0	0	1	50	1	50
cg16811073	8	2	chr9	89382549		6	75	1	12.5	2	66.6667	0	0	0	0	0	0
cg16932094	8	1	chr22	22902237	PRAME;LOC648691	4	50	0	0	3	100	0	0	1	50	0	0
cg16953006	8	1	chr2	201857		4	50	0	0	2	66.6667	0	0	2	100	0	0
cg17153269	8	2	chr19	56981862	ZNF667	4	50	1	12.5	2	66.6667	0	0	2	100	0	0
cg17155522	8	0	chr21	33708112	URB1	4	50	0	0	3	100	0	0	1	50	0	0
cg17211514	8	1	chr22	26877092	HPS4	5	62.5	0	0	2	66.6667	0	0	1	50	0	0
cg17274742	8	2	chr7	23286539	GPNMB	5	62.5	1	12.5	2	66.6667	0	0	1	50	0	0
cg17282904	8	2	chr10	102826005		5	62.5	2	25	2	66.6667	0	0	1	50	0	0
cg17295878	8	0	chr17	77924665	TBC1D16	4	50	0	0	2	66.6667	0	0	2	100	0	0
cg17481411	8	2	chr5	2291952		4	50	0	0	3	100	0	0	1	50	1	50
cg17608585	8	0	chr17	79359147	LOC100130370	5	62.5	0	0	2	66.6667	0	0	1	50	0	0
cg17648213	8	2	chr22	22899164	PRAME	5	62.5	0	0	3	100	0	0	0	0	1	50
cg17650057	8	0	chr20	61867218	BIRC7	4	50	0	0	3	100	0	0	1	50	0	0
cg17678297	8	0	chr16	85343492		5	62.5	0	0	3	100	0	0	0	0	0	0
cg17693967	8	1	chr6	64281643	PTP4A1	4	50	0	0	2	66.6667	1	33.3333	1	50	0	0
cg17695831	8	1	chr19	55038337		4	50	0	0	2	66.6667	0	0	2	100	0	0
cg17701762	8	2	chr8	55677784		3	37.5	1	12.5	3	100	0	0	2	100	0	0
cg17714025	8	0	chr11	30038619	KCNA4	5	62.5	0	0	1	33.3333	0	0	1	50	0	0
cg17727929	2	8	chr21	38069338		1	12.5	3	37.5	1	33.3333	2	66.6667	0	0	2	100
cg17798857	8	1	chr15	70994632	UACA	4	50	1	12.5	3	100	0	0	1	50	0	0
cg17867835	8	0	chr8	145028168	PLEC	6	75	0	0	2	66.6667	0	0	0	0	0	0
cg17891836	8	1	chr15	42696758	CAPN3	6	75	0	0	2	66.6667	0	0	0	0	0	0
cg17894755	8	0	chr10	104535794	C10orf26	5	62.5	0	0	1	33.3333	0	0	1	50	0	0
cg17901584	8	0	chr1	55353706	DHCR24	2	25	0	0	3	100	0	0	2	100	0	0
cg17952515	8	2	chr16	26776190		4	50	1	12.5	3	100	0	0	1	50	0	0
cg18085517	8	0	chr15	31394285	TRPM1	4	50	0	0	3	100	0	0	1	50	0	0
cg18091245	8	1	chr14	22133789	OR4E2	4	50	0	0	3	100	0	0	1	50	0	0
cg18307463	8	1	chr4	20852366	KCNIP4	5	62.5	0	0	2	66.6667	0	0	1	50	0	0
cg18315861	8	1	chr1	248789976	OR2T11	4	50	0	0	3	100	0	0	1	50	0	0
cg18320160	8	0	chr12	53591607	ITGB7	5	62.5	0	0	2	66.6667	0	0	0	0	0	0
cg18367720	8	0	chr12	27707079	PPFIBP1	5	62.5	0	0	2	66.6667	0	0	1	50	0	0
cg18369516	8	2	chr20	62406721	ZBTB46	5	62.5	0	0	2	66.6667	1	33.3333	1	50	1	50
cg18384385	8	1	chr8	86264242	CA1	3	37.5	0	0	3	100	0	0	2	100	0	0
cg18395636	8	2	chr11	87908785	RAB38	5	62.5	2	25	2	66.6667	0	0	1	50	0	0
cg18426551	8	1	chr17	42147617	G6PC3	6	75	0	0	2	66.6667	0	0	0	0	1	50
cg18473137	8	0	chr17	30815034	CDK5R1	5	62.5	0	0	2	66.6667	0	0	1	50	0	0
cg18538810	8	2	chr12	122501460		4	50	1	12.5	3	100	0	0	1	50	1	50
cg18598117	8	2	chr19	941126	ARID3A	5	62.5	1	12.5	1	33.3333	0	0	2	100	0	0
cg18648693	8	1	chr17	79609067	TSPAN10	4	50	0	0	2	66.6667	0	0	2	100	0	0
cg18649451	8	0	chr14	97081208		3	37.5	0	0	3	100	0	0	2	100	0	0
cg18658151	8	1	chr17	77952453	TBC1D16	4	50	0	0	3	100	0	0	1	50	0	0
cg18680834	8	2	chr19	30863349	ZNF536	4	50	0	0	3	100	0	0	1	50	1	50
cg18757087	8	0	chr5	173317332	CPEB4	4	50	0	0	3	100	0	0	1	50	0	0
cg18764814	8	2	chr5	1974131		4	50	0	0	3	100	0	0	1	50	1	50
cg18792146	8	0	chr1	235105751		3	37.5	0	0	3	100	0	0	2	100	0	0
cg18832142	8	1	chr3	101659642	LOC152225	4	50	0	0	2	66.6667	0	0	2	100	0	0
cg18859033	8	0	chr1	153581793	S100A16	5	62.5	0	0	2	66.6667	0	0	1	50	0	0
cg18892778	8	2	chr7	151503515	PRKAG2	5	62.5	1	12.5	2	66.6667	0	0	1	50	0	0
cg18908258	8	0	chr8	29210721		5	62.5	0	0	3	100	0	0	0	0	0	0
cg19055196	8	0	chr21	33708132	URB1	4	50	0	0	3	100	0	0	1	50	0	0
cg19107642	8	1	chr16	8359874		4	50	0	0	2	66.6667	0	0	2	100	0	0
cg19137417	8	0	chr17	79362935		5	62.5	0	0	2	66.6667	0	0	1	50	0	0
cg19147262	8	1	chr15	23893086	MAGEL2	4	50	0	0	3	100	0	0	1	50	0	0
cg19212949	8	2	chr19	57323840	PEG3;ZIM2;PEG3AS	3	37.5	1	12.5	3	100	0	0	2	100	0	0
cg19249097	8	0	chr17	79359152	LOC100130370	5	62.5	0	0	2	66.6667	0	0	1	50	0	0
cg19268599	8	1	chr12	133360840	GOLGA3	5	62.5	0	0	2	66.6667	0	0	0	0	1	50
cg19276111	8	0	chr1	24229232	CNR2	4	50	0	0	3	100	0	0	1	50	0	0
cg19322380	8	0	chr15	99408636	IGF1R	4	50	0	0	2	66.6667	0	0	2	100	0	0
cg19447962	8	1	chr17	17628656	RAI1	6	75	0	0	2	66.6667	0	0	0	0	1	50
cg19460508	8	1	chr22	44422195	PARVB	5	62.5	0	0	2	66.6667	0	0	1	50	0	0
cg19569013	8	1	chr11	114832018		3	37.5	0	0	3	100	0	0	2	100	0	0
cg19578835	1	8	chr14	38067622		0	0	5	62.5	1	33.3333	1	33.3333	0	0	1	50
cg19628356	8	1	chr11	42261951	LOC100507205	4	50	0	0	2	66.6667	0	0	2	100	0	0
cg19633192	8	1	chr5	2633477		3	37.5	0	0	3	100	0	0	2	100	0	0
cg19637048	8	1	chr14	101419710	SNORD114-4;SNORD114-3	5	62.5	0	0	2	66.6667	0	0	1	50	0	0
cg19642477	8	2	chr3	68294983	FAM19A1	4	50	0	0	3	100	0	0	1	50	1	50
cg19796261	1	8	chr7	121946871	FEZF1-AS1	1	12.5	6	75	0	0	0	0	0	0	1	50
cg19922137	8	0	chr1	210111561	SYT14	7	87.5	0	0	1	33.3333	0	0	0	0	0	0
cg19933595	8	0	chr4	146857013	ZNF827	5	62.5	0	0	3	100	0	0	0	0	0	0
cg19961409	8	1	chr22	44422163	PARVB	5	62.5	0	0	2	66.6667	0	0	1	50	0	0
cg20449494	8	1	chr1	177615954		4	50	0	0	2	66.6667	0	0	2	100	0	0
cg20453370	8	1	chr3	172366813	NCEH1	4	50	1	12.5	3	100	0	0	1	50	0	0
cg20490751	8	1	chr11	4841204	OR51F2	3	37.5	0	0	3	100	0	0	2	100	0	0
cg20585869	8	1	chr8	24772333	NEFM	6	75	0	0	2	66.6667	0	0	0	0	1	50
cg20704005	8	3	chr8	133199549	KCNQ3	4	50	1	12.5	3	100	0	0	1	50	1	50
cg20759591	8	1	chr16	8359804		4	50	0	0	2	66.6667	0	0	2	100	0	0
cg20820996	8	1	chr1	33749849	ZNF362	5	62.5	0	0	3	100	0	0	0	0	1	50
cg20853370	8	0	chr2	240117640	HDAC4;MGC16025	5	62.5	0	0	2	66.6667	0	0	1	50	0	0
cg20900413	8	0	chr21	33703080	URB1	5	62.5	0	0	2	66.6667	0	0	1	50	0	0
cg21019522	8	1	chr11	2920789	SLC22A18;SLC22A18AS	4	50	0	0	3	100	0	0	1	50	0	0
cg21103170	8	1	chr14	101521464	MIR453;MIR485;MIR668	3	37.5	0	0	3	100	0	0	2	100	0	0
cg21128879	8	1	chr13	79366821	LINC00331	4	50	0	0	3	100	0	0	1	50	0	0
cg21191514	8	2	chr11	2187921	TH	5	62.5	0	0	3	100	0	0	0	0	1	50
cg21215550	0	8	chr9	969544		0	0	6	75	0	0	1	33.3333	0	0	0	0
cg21284524	8	1	chr6	22737718		4	50	0	0	3	100	0	0	1	50	1	50
cg21292716	8	0	chr12	109220256	SSH1	4	50	0	0	2	66.6667	0	0	1	50	0	0
cg21316869	8	1	chr14	101372880	MEG8	4	50	0	0	2	66.6667	0	0	2	100	0	0
cg21417178	8	1	chr11	41876913		4	50	0	0	3	100	0	0	1	50	1	50
cg21613259	8	1	chr12	53399132	EIF4B	4	50	0	0	3	100	0	0	1	50	1	50
cg21635787	8	0	chr17	79359006	LOC100130370	5	62.5	0	0	2	66.6667	0	0	1	50	0	0
cg21686171	8	1	chr1	9504429		5	62.5	0	0	2	66.6667	0	0	1	50	0	0
cg21711214	8	1	chr22	26875806	HPS4	3	37.5	0	0	3	100	0	0	2	100	0	0
cg21856067	8	0	chr20	13975853	MACROD2	5	62.5	0	0	3	100	0	0	0	0	0	0
cg21988540	8	1	chr1	177441295		4	50	0	0	3	100	0	0	1	50	0	0
cg22069341	8	1	chr14	101467596		4	50	0	0	3	100	0	0	1	50	0	0
cg22125176	8	0	chr22	38435203		4	50	0	0	2	66.6667	0	0	2	100	0	0
cg22198397	8	2	chr19	15067457	SLC1A6	3	37.5	1	12.5	3	100	0	0	2	100	0	0
cg22243039	8	1	chr17	42147465	G6PC3	6	75	0	0	2	66.6667	0	0	0	0	1	50
cg22268164	8	1	chr8	110099750	TRHR	3	37.5	0	0	3	100	0	0	2	100	0	0
cg22403261	8	0	chr7	62514934		3	37.5	0	0	3	100	0	0	1	50	0	0
cg22492435	8	1	chr10	101542189	ABCC2	5	62.5	0	0	2	66.6667	0	0	1	50	1	50
cg22500899	8	3	chr7	142724981	OR9A2	5	62.5	2	25	2	66.6667	0	0	1	50	0	0
cg22529511	8	1	chr1	209406345		4	50	0	0	2	66.6667	0	0	2	100	0	0
cg22530232	8	0	chr7	158110152	PTPRN2	5	62.5	0	0	2	66.6667	0	0	1	50	0	0
cg22572779	8	1	chr6	10434761	C6orf218	5	62.5	0	0	2	66.6667	0	0	1	50	0	0
cg22683836	8	2	chr14	99394540		4	50	0	0	3	100	0	0	1	50	1	50
cg22843950	8	1	chr20	61867212	BIRC7	4	50	0	0	3	100	0	0	1	50	0	0
cg22912997	8	0	chr12	130502283		4	50	0	0	3	100	0	0	1	50	0	0
cg23010507	8	4	chr5	1555887		4	50	3	37.5	3	100	0	0	0	0	1	50
cg23031748	8	0	chr14	75614844	TMED10	4	50	0	0	2	66.6667	0	0	1	50	0	0
cg23109891	8	0	chr22	38379218	SOX10	5	62.5	0	0	2	66.6667	0	0	1	50	0	0
cg23151913	8	1	chr19	32081996	THEG5	4	50	0	0	2	66.6667	0	0	2	100	0	0
cg23184372	8	0	chr12	122502133		4	50	0	0	3	100	0	0	1	50	0	0
cg23326536	8	1	chr13	78491199	EDNRB	5	62.5	0	0	2	66.6667	0	0	1	50	0	0
cg23334840	8	1	chr16	6245819	RBFOX1	4	50	0	0	3	100	0	0	1	50	0	0
cg23394610	8	1	chr2	98703695	VWA3B	4	50	1	12.5	3	100	0	0	1	50	0	0
cg23504775	8	2	chr4	100575903		5	62.5	0	0	3	100	0	0	0	0	1	50
cg23516370	8	1	chr7	52187832		4	50	0	0	3	100	0	0	1	50	0	0
cg23518452	8	2	chr19	56982477	ZNF667	4	50	1	12.5	2	66.6667	0	0	2	100	0	0
cg23539229	8	2	chr14	99423878		3	37.5	1	12.5	3	100	0	0	2	100	0	0
cg23562973	8	1	chr21	33703117	URB1	5	62.5	0	0	2	66.6667	0	0	1	50	0	0
cg23627149	8	0	chr1	193155273	B3GALT2;CDC73	5	62.5	0	0	2	66.6667	0	0	1	50	0	0
cg23653885	8	1	chr18	74779597	MBP	4	50	1	12.5	3	100	0	0	1	50	0	0
cg23697796	8	0	chr10	93334974	LOC100188947	5	62.5	0	0	2	66.6667	0	0	1	50	0	0
cg23725321	8	1	chr10	102279690	SEC31B	4	50	0	0	2	66.6667	0	0	1	50	1	50
cg23729005	8	0	chr2	219596471	TTLL4	5	62.5	0	0	2	66.6667	0	0	1	50	0	0
cg23766254	8	0	chr17	42431859	FAM171A2	5	62.5	0	0	2	66.6667	0	0	1	50	0	0
cg23844115	8	1	chr6	10434871	C6orf218	5	62.5	0	0	2	66.6667	0	0	1	50	0	0
cg23858650	8	0	chr12	130502255		4	50	0	0	3	100	0	0	1	50	0	0
cg23927970	8	1	chr11	504933	RNH1	5	62.5	1	12.5	1	33.3333	0	0	1	50	0	0
cg23934927	8	2	chr5	74162623	FAM169A	3	37.5	1	12.5	2	66.6667	1	33.3333	2	100	0	0
cg23939096	8	2	chr5	1555791		4	50	1	12.5	3	100	0	0	0	0	1	50
cg23999621	8	1	chr6	13307969	TBC1D7	4	50	0	0	3	100	0	0	1	50	0	0
cg24018262	8	1	chr8	93522271		4	50	0	0	3	100	0	0	1	50	0	0
cg24078875	8	0	chr5	24170366		4	50	0	0	2	66.6667	0	0	2	100	0	0
cg24190664	8	0	chr17	71258624	CPSF4L	5	62.5	0	0	2	66.6667	0	0	1	50	0	0
cg24334874	8	1	chr7	143699629	OR6B1	3	37.5	0	0	3	100	0	0	2	100	0	0
cg24341813	8	0	chr11	73363561	PLEKHB1	4	50	0	0	3	100	0	0	1	50	0	0
cg24401631	8	2	chr5	6175544		4	50	0	0	3	100	0	0	1	50	1	50
cg24406277	8	1	chr5	123873236		3	37.5	1	12.5	3	100	0	0	2	100	0	0
cg24496475	8	1	chr4	1400189		5	62.5	1	12.5	2	66.6667	0	0	0	0	0	0
cg24507266	8	0	chr8	145027948	PLEC1	7	87.5	0	0	1	33.3333	0	0	0	0	0	0
cg24522489	8	1	chr20	30553236		4	50	0	0	3	100	0	0	1	50	0	0
cg24586554	8	1	chr4	21120300	KCNIP4	5	62.5	0	0	2	66.6667	0	0	1	50	0	0
cg24622544	8	4	chr12	121021673		5	62.5	2	25	3	100	0	0	0	0	1	50
cg24785726	8	1	chr13	78491982	EDNRB	5	62.5	0	0	2	66.6667	0	0	1	50	0	0
cg24828692	8	1	chr12	53399093	EIF4B	4	50	0	0	3	100	0	0	1	50	1	50
cg24852442	8	0	chr11	76903134	MYO7A	4	50	0	0	3	100	0	0	1	50	0	0
cg24874389	8	2	chr17	79609095	TSPAN10	4	50	0	0	3	100	0	0	1	50	1	50
cg24875570	8	2	chr3	54963294	LRTM1;CACNA2D3	4	50	0	0	3	100	0	0	1	50	1	50
cg24966502	8	0	chr3	197686440	LMLN;IQCG	4	50	0	0	3	100	0	0	1	50	0	0
cg25021279	8	0	chr14	77773451	POMT2	5	62.5	0	0	2	66.6667	0	0	1	50	0	0
cg25104397	8	0	chr10	104535920	C10orf26	5	62.5	0	0	1	33.3333	0	0	1	50	0	0
cg25237333	8	0	chr6	17993827		4	50	0	0	2	66.6667	0	0	1	50	0	0
cg25293896	8	2	chr19	45720949	EXOC3L2	3	37.5	1	12.5	3	100	0	0	2	100	0	0
cg25404375	8	0	chr15	99409942	IGF1R	4	50	0	0	2	66.6667	0	0	2	100	0	0
cg25408901	8	0	chr5	50679743	ISL1	5	62.5	0	0	1	33.3333	0	0	1	50	0	0
cg25430177	8	1	chr4	88453081		4	50	1	12.5	2	66.6667	0	0	2	100	0	0
cg25436174	8	1	chr17	51900056	KIF2B	4	50	0	0	3	100	0	0	1	50	0	0
cg25460281	8	2	chr10	133318287		4	50	1	12.5	2	66.6667	0	0	2	100	0	0
cg25562958	8	1	chr14	101490676	MIR1197;MIR380;MIR323	4	50	0	0	3	100	0	0	1	50	0	0
cg25663478	8	1	chr16	6106901	RBFOX1	4	50	0	0	3	100	0	0	1	50	0	0
cg25779483	8	0	chr4	89978300	FAM13A	5	62.5	0	0	2	66.6667	0	0	0	0	0	0
cg25924096	3	8	chr6	100054585	PRDM13	1	12.5	6	75	1	33.3333	1	33.3333	1	50	1	50
cg26015527	8	0	chr2	55339047		3	37.5	0	0	3	100	0	0	1	50	0	0
cg26061798	8	2	chr8	142974731		4	50	0	0	3	100	0	0	1	50	1	50
cg26078436	8	3	chr11	5265992	HBBP1	4	50	1	12.5	3	100	0	0	1	50	1	50
cg26119488	8	0	chr6	3195503	LOC100507194	5	62.5	0	0	3	100	0	0	0	0	0	0
cg26307193	8	2	chr3	68684027		4	50	0	0	3	100	0	0	1	50	1	50
cg26418770	8	0	chr17	14206886	HS3ST3B1;MGC12916	4	50	0	0	3	100	0	0	1	50	0	0
cg26458072	8	1	chr10	102279694	SEC31B	4	50	0	0	2	66.6667	0	0	1	50	1	50
cg26502609	8	2	chr7	142000835		4	50	0	0	3	100	0	0	1	50	1	50
cg26534477	8	1	chr17	42147600	G6PC3	6	75	0	0	2	66.6667	0	0	0	0	1	50
cg26548871	8	1	chr19	54492713	CACNG8	4	50	0	0	2	66.6667	0	0	2	100	0	0
cg26580198	8	1	chr4	88453090		4	50	1	12.5	2	66.6667	0	0	2	100	0	0
cg26617166	8	1	chr5	104247034		5	62.5	0	0	2	66.6667	0	0	1	50	0	0
cg26690075	0	8	chr7	120968919	WNT16	0	0	5	62.5	0	0	1	33.3333	0	0	1	50
cg26697065	8	1	chr16	30456379	SEPHS2	3	37.5	0	0	3	100	0	0	2	100	0	0
cg26787220	8	2	chr19	45720771	EXOC3L2	3	37.5	1	12.5	3	100	0	0	2	100	0	0
cg26806603	8	3	chr7	142659378	KEL	5	62.5	1	12.5	2	66.6667	0	0	1	50	1	50
cg26826519	8	1	chr13	104260571		4	50	0	0	3	100	0	0	1	50	0	0
cg26842858	8	0	chr15	65408022		5	62.5	0	0	1	33.3333	0	0	2	100	0	0
cg26851348	8	3	chr7	142724534	OR9A2	5	62.5	2	25	2	66.6667	0	0	1	50	0	0
cg26905254	8	3	chr19	15923097		4	50	1	12.5	3	100	0	0	1	50	1	50
cg26941368	8	2	chr16	77469998	ADAMTS18	4	50	1	12.5	2	66.6667	0	0	2	100	0	0
cg26959384	8	1	chr19	57272621		4	50	0	0	2	66.6667	0	0	2	100	0	0
cg26981637	8	2	chr14	101371792	MEG8	5	62.5	0	0	3	100	0	0	0	0	1	50
cg27135528	8	1	chr16	73544479		3	37.5	0	0	3	100	0	0	2	100	0	0
cg27139419	8	1	chr15	99212404	IGF1R	4	50	1	12.5	3	100	0	0	1	50	0	0
cg27154487	8	0	chr12	109220235	SSH1	4	50	0	0	2	66.6667	0	0	1	50	0	0
cg27188491	8	2	chr7	141992632		5	62.5	0	0	2	66.6667	0	0	1	50	1	50
cg27192018	8	1	chr12	127360729	LOC440117	4	50	1	12.5	2	66.6667	0	0	2	100	0	0
cg27197651	8	1	chr1	2980038	FLJ42875	5	62.5	0	0	3	100	0	0	0	0	1	50
cg27200730	8	0	chr16	83773669	CDH13	5	62.5	0	0	2	66.6667	0	0	1	50	0	0
cg27258616	8	1	chr7	154867763	HTR5A	4	50	0	0	3	100	0	0	1	50	0	0
cg27376707	8	0	chr16	6533187	A2BP1	5	62.5	0	0	2	66.6667	0	0	1	50	0	0
cg27401846	8	2	chr11	69706527		3	37.5	1	12.5	3	100	0	0	2	100	0	0
cg27468704	8	0	chr22	26875823	HPS4	3	37.5	0	0	3	100	0	0	2	100	0	0
cg27527043	8	2	chr7	141673800	TAS2R38	4	50	1	12.5	2	66.6667	0	0	2	100	0	0
cg27544731	2	8	chr1	75600483	LHX8	1	12.5	5	62.5	1	33.3333	1	33.3333	0	0	1	50
cg27552200	8	2	chr7	141999250		4	50	1	12.5	3	100	0	0	1	50	0	0
cg27573017	8	0	chr17	48258708		4	50	0	0	3	100	0	0	1	50	0	0
cg27610921	8	2	chr17	6026638	WSCD1	4	50	0	0	3	100	0	0	1	50	1	50
