# Supplementary material for: Patient-specific identification of genome-wide DNA-methylation differences between intracranial and extracranial melanoma metastases
Source: Sci Rep. 2023 Jan 9;13:444. doi: 10.1038/s41598-022-24940-w (PMC9829750; doi:10.1038/s41598-022-24940-w)
Supplement: Supplementary file 13 — Supplementary Information 13. [file 41598_2022_24940_MOESM13_ESM.xlsx]

## Sheet: Info
Table S7: Genome-wide ranking of CpGs according to their frequency of decreased or increased methylation across the patient-specific pairs comparing intra- to extracranial metastases.

## Sheet: TableS7
ID	Chromosome	Position	Number Patients Decreased	Number Patients Increased	Position Associated with Gene	Pathways
cg06368184	chr21	38069416	1	11
cg13411507	chr9	5890900	11	1	MLANA
cg22598744	chr9	5890866	11	2	MLANA
cg00081270	chr20	13975880	10	1	MACROD2;SEL1L2
cg00525277	chr6	32064239	10	0	TNXB	ECM;focal_adh;pi3k_akt
cg07524919	chr6	32063901	10	0	TNXB	ECM;focal_adh;pi3k_akt
cg08440485	chr9	5892542	10	2	MLANA
cg08611544	chr9	103190488	10	0	MSANTD3
cg09805953	chr9	103191365	10	1	MSANTD3
cg11821702	chr9	5891258	10	1	MLANA
cg13639016	chr9	5893907	10	2	MLANA
cg16834823	chr6	32064218	10	0	TNXB	ECM;focal_adh;pi3k_akt
cg18749563	chr17	77924371	10	0	TBC1D16
cg19947104	chr11	17757342	10	2	KCNC1
cg00617964	chr9	5890820	9	2	MLANA
cg00691965	chr9	103191494	9	1	MSANTD3
cg00694350	chr8	42616481	9	0	CHRNA6
cg00872984	chr6	32063991	9	0	TNXB	ECM;focal_adh;pi3k_akt
cg01106056	chr11	48126141	9	1	PTPRJ	adh_jun
cg01569346	chr6	32064148	9	0	TNXB	ECM;focal_adh;pi3k_akt
cg01943225	chr9	5893325	9	2	MLANA
cg01992382	chr6	32064212	9	1	TNXB	ECM;focal_adh;pi3k_akt
cg02644510	chr7	121946608	0	9
cg02849511	chr2	29320559	9	0	CLIP4
cg03817667	chr7	54609953	9	1	VSTM2A
cg04015912	chr2	240117232	9	0	MGC16025;HDAC4
cg04260557	chr16	77825828	9	1	VAT1L
cg04431742	chr4	3386851	9	1	RGS12
cg04700749	chr9	5895256	9	1	MLANA
cg04954926	chr2	29320576	9	0	CLIP4
cg04990202	chr1	153581750	9	0	S100A16
cg05058809	chr16	834201	9	0	MSLNL
cg05237641	chr10	128077307	9	0	ADAM12
cg05313495	chr7	154656613	9	1	DPP6
cg05388840	chr1	41981911	9	1	HIVEP3
cg05610855	chr4	20885082	9	1	KCNIP4
cg06118287	chr5	178986559	9	0	RUFY1
cg06223834	chr16	4103161	9	0	ADCY9
cg06246114	chr7	142748215	9	2	OR6V1
cg06257052	chr2	240117222	9	0	MGC16025;HDAC4
cg06611455	chr9	85881935	9	2	FRMD3
cg07300384	chr4	20885246	9	1	KCNIP4
cg07676859	chr20	23015932	9	3	SSTR4
cg08540029	chr7	53426318	9	1
cg08676614	chr16	77353810	9	2	ADAMTS18
cg09050670	chr16	1521617	9	1	CLCN7
cg09348360	chr6	28540487	9	1	SCAND3
cg09408917	chr21	38069321	2	9
cg10211874	chr17	38498816	9	0	RARA-AS1;RARA
cg10348384	chr9	140056713	9	0	GRIN1
cg10365886	chr6	32063874	9	0	TNXB	ECM;focal_adh;pi3k_akt
cg11074192	chr13	78494442	9	1	EDNRB
cg11225405	chr1	117038246	9	2
cg11335730	chr21	45769851	9	1
cg11436025	chr11	117376238	9	1	DSCAML1
cg11820824	chr1	153581535	9	0	S100A16
cg12024906	chr19	37825679	9	0	HKR1
cg12351587	chr4	85405251	3	9
cg12429809	chr17	46078632	9	1
cg13302832	chr9	103191758	9	0	MSANTD3
cg13647410	chr9	103191680	9	0	MSANTD3
cg13718729	chr9	140056619	9	1	GRIN1
cg13963553	chr11	123525669	9	0	SCN3B
cg14371677	chr7	19151981	0	9
cg14820908	chr5	178986412	9	0	RUFY1
cg14845962	chr12	58120237	9	0	AGAP2;LOC100130776
cg16361373	chr16	4102941	9	0	ADCY9
cg16389901	chr14	54423807	1	9	BMP4	cytokine;hedgehog;tgfb
cg16639860	chr4	20885019	9	0	KCNIP4
cg16906831	chr9	103191667	9	0	MSANTD3
cg17187521	chr12	125003379	9	0	NCOR2	notch
cg17662683	chr6	32064146	9	0	TNXB	ECM;focal_adh;pi3k_akt
cg17681321	chr2	166702674	9	1
cg18855165	chr9	93959685	9	0
cg19255608	chr1	153581655	9	0	S100A16
cg19984613	chr9	89382014	9	0
cg20276100	chr9	85881968	9	1	FRMD3
cg21034034	chr2	106227214	9	1
cg21226059	chr5	178986404	9	1	RUFY1
cg22131234	chr7	54609968	9	2	VSTM2A
cg22534145	chr20	23015936	9	4	SSTR4
cg23656957	chr14	23305587	9	0	MMP14
cg23756236	chr19	37825572	9	0	HKR1
cg24378952	chr16	4102852	9	0	ADCY9
cg24878173	chr11	72533202	9	0	ATG16L2
cg24942919	chr13	78494462	9	1	EDNRB
cg26266427	chr6	32063838	9	0	TNXB	ECM;focal_adh;pi3k_akt
cg27064063	chr6	117869287	9	1	DCBLD1
cg27099012	chr11	5323453	9	2	OR51B4
cg27387193	chr6	32064032	9	0	TNXB	ECM;focal_adh;pi3k_akt
cg27490017	chr2	240117005	9	0	HDAC4;MGC16025
cg27586968	chr17	38498912	9	0	RARA-AS1;RARA
cg00055860	chr11	5951424	8	1
cg00217080	chr2	4050767	8	1
cg00272561	chr1	15527244	8	0	TMEM51
cg00272622	chr12	13100076	8	0	GPRC5D
cg00286563	chr11	131300904	8	2	NTM
cg00293330	chr1	152572678	8	3	LCE3C
cg00372774	chr22	22902198	8	3	PRAME;LOC648691
cg00400992	chr5	77923936	8	2	LHFPL2
cg00413617	chr11	17757415	8	3	KCNC1
cg00425213	chr1	6446095	8	2	ACOT7
cg00432177	chr3	197686318	8	1	LMLN;IQCG
cg00481637	chr11	5410053	8	2	OR51M1
cg00497905	chr11	76903183	8	0	MYO7A
cg00610577	chr12	12008666	8	0	ETV6
cg00659991	chr15	36871588	3	8	C15orf41
cg00723395	chr9	614587	8	0	KANK1
cg00772407	chr12	89744471	8	0	DUSP6	mapk
cg00807698	chr1	168678926	8	0	DPT
cg00856952	chr14	101499433	8	2	MIR495
cg00865549	chr9	71459620	8	1	PIP5K1B
cg00873414	chr6	64281637	8	1	PTP4A1
cg00958768	chr5	22854688	8	1	CDH12
cg00988247	chr3	169378758	1	8	MECOM	mapk
cg00996959	chr7	147527896	8	1	CNTNAP2
cg00999947	chr7	75241074	8	1	HIP1
cg01165781	chr1	27676117	8	0	SYTL1
cg01207684	chr16	4103167	8	1	ADCY9
cg01262290	chr7	142748458	8	4	OR6V1
cg01276497	chr11	33723723	8	0	C11orf91
cg01277372	chr3	169378764	1	8	MECOM	mapk
cg01309118	chr2	177270317	8	0
cg01337207	chr6	32063835	8	0	TNXB	ECM;focal_adh;pi3k_akt
cg01352731	chr9	5890797	8	0	MLANA
cg01438365	chr17	59480470	1	8	TBX2
cg01441777	chr22	38714416	8	1	CSNK1E	hedgehog;wnt
cg01453667	chr6	29091472	8	2
cg01512405	chr17	2823855	8	2	RAP1GAP2
cg01552272	chr20	13976096	8	1	MACROD2
cg01630588	chr16	65970442	8	2
cg01655008	chr14	93652954	8	1	C14orf109
cg01784297	chr3	68716133	8	2
cg01821275	chr17	79359122	8	0	LOC100130370
cg01853552	chr9	78378884	8	1
cg01895374	chr17	64536954	8	1	PRKCA	erbb;focal_adh;mapk;mtor;pi3k_akt;tgfb;vegf;wnt
cg01949584	chr7	151503558	8	2	PRKAG2
cg01951202	chr3	54401460	8	2	CACNA2D3	mapk
cg01966129	chr22	22901880	8	2	PRAME;LOC648691
cg01980958	chr6	28541036	8	1	SCAND3
cg01987202	chr15	40633194	8	0	C15orf52
cg01999333	chr19	15162623	8	1	CASP14
cg02009088	chr5	139228153	8	2	NRG2	erbb;tgfb
cg02063961	chr5	3346841	8	2
cg02073736	chr8	40760264	8	1
cg02094354	chr5	35741350	8	1	SPEF2
cg02102075	chr16	474430	8	0	RAB11FIP3
cg02114922	chr9	93959671	8	0
cg02202052	chr12	20741103	8	0	PDE3A
cg02283775	chr2	162272202	2	8	TBR1
cg02351199	chr7	142724597	8	4	OR9A2
cg02372723	chr11	48103048	8	0	PTPRJ	adh_jun
cg02411088	chr17	48258561	8	1
cg02495057	chrX	70442743	8	0	BCYRN1;GJB1
cg02495552	chr12	132221669	8	0	SFRS8
cg02506248	chr12	130502267	8	0
cg02587988	chr15	79296446	8	1	RASGRF1	focal_adh;mapk
cg02616906	chr16	71265770	8	1	HYDIN
cg02625253	chr9	130713169	8	1	FAM102A
cg02625764	chr17	44920743	8	1
cg02656891	chr1	34642519	8	0	C1orf94
cg02685867	chr7	53394705	8	1
cg02705759	chr4	7283005	8	1	SORCS2
cg02847356	chr7	141660951	8	1
cg02942941	chr19	40199605	8	1	LGALS14
cg03099025	chr7	141999551	8	3
cg03207391	chr19	18497201	8	0	GDF15	cytokine
cg03211362	chr16	6594161	8	1	RBFOX1
cg03245251	chr4	20852455	8	2	KCNIP4
cg03330678	chr17	75316233	8	0	SEPT9
cg03369828	chrX	49460408	8	2	PAGE1
cg03380198	chr15	99409506	8	1	IGF1R	adh_jun;focal_adh;mapk;mtor;pi3k_akt
cg03437887	chr2	22605688	8	0
cg03477080	chr3	46448920	2	8	CCRL2
cg03487391	chr2	219596537	8	0	TTLL4
cg03554749	chr4	85405132	3	8
cg03596034	chr17	29297437	8	0	RNF135
cg03867656	chr5	2311295	8	2	LOC100506858
cg03932460	chr16	77471162	8	1
cg03973516	chr2	166702728	8	1
cg04028605	chr3	42132410	8	3	TRAK1
cg04032453	chr17	77960186	8	1	TBC1D16
cg04044224	chr2	238499793	8	1	RAB17
cg04085984	chr9	133723126	8	0	ABL1	cell_cycle;erbb;tgfb
cg04098763	chr17	80076338	8	1	CCDC57
cg04110894	chr2	103457403	8	1
cg04141140	chr4	21415776	8	1	KCNIP4
cg04179952	chr1	201619295	8	0	NAV1
cg04237918	chr22	38435259	8	0
cg04242655	chr22	22902047	8	2	PRAME;LOC648691
cg04287977	chr9	103190378	8	0	MSANTD3
cg04322596	chr10	114910865	8	0	TCF7L2	adh_jun;wnt
cg04347477	chr12	125002007	8	1	NCOR2	notch
cg04547672	chr16	8424358	8	1
cg04716147	chr1	168679401	8	0	DPT
cg04734348	chr4	759928	8	1	PCGF3
cg04931238	chr2	118361224	8	0
cg04958915	chr21	39257146	8	1	KCNJ6
cg04964883	chr6	1410436	8	1
cg05059480	chr15	40633202	8	0	C15orf52
cg05083067	chr11	4661335	8	2	OR51D1
cg05092362	chr2	2581323	8	0
cg05276007	chr19	58562965	8	2	ZSCAN1
cg05315240	chr20	20346229	1	8
cg05398343	chr16	80467577	8	1	LOC102724084
cg05413628	chr16	1521656	8	1	CLCN7
cg05429448	chr3	101659630	8	1	LOC152225
cg05676441	chr5	19988800	8	2	CDH18
cg05718493	chr8	135470038	8	0
cg05796838	chr19	17953157	8	0	JAK3	jak_stat;pi3k_akt
cg05870113	chr22	44422018	8	1	PARVB	focal_adh
cg05890119	chr5	79783132	8	1	FAM151B
cg05935864	chrX	150919029	8	3
cg05942690	chr7	154868383	8	1	HTR5A
cg06005844	chr17	14206874	8	0	HS3ST3B1;MGC12916
cg06010443	chr5	178594583	8	2	ADAMTS2
cg06012215	chr10	111216867	8	1
cg06018739	chr11	42862161	8	1
cg06094745	chr2	240118084	8	0	HDAC4;MGC16025
cg06142743	chr2	240116905	8	0	HDAC4;MGC16025
cg06161375	chr1	26394593	8	1	TRIM63
cg06179152	chr16	1069368	8	0
cg06359375	chr22	26875804	8	0	HPS4
cg06372503	chr3	54401037	8	2	CACNA2D3	mapk
cg06413076	chr16	3257233	8	1
cg06417624	chr7	142749288	8	3	OR6V1
cg06452769	chr8	145028093	8	1	PLEC1
cg06457534	chr11	91536479	8	1
cg06520814	chr2	467034	8	1
cg06758255	chr16	52532750	8	1	TOX3
cg06763054	chr8	17270834	8	1	MTMR7
cg06842181	chr11	2066779	8	1
cg06896909	chr7	19813297	2	8	TMEM196
cg06910304	chr16	13533787	8	1
cg06971670	chr4	20811822	8	1	KCNIP4
cg07009334	chr6	1410489	8	2
cg07095230	chr17	59480730	1	8	TBX2
cg07214466	chr12	104892360	8	1	CHST11
cg07239716	chr12	89744488	8	0	DUSP6	mapk
cg07461953	chr7	151503602	8	2	PRKAG2
cg07481273	chr14	93653027	8	1	C14orf109
cg07495027	chr13	78492216	8	1	EDNRB
cg07496649	chr1	156261005	8	0	TMEM79
cg07509323	chr14	72703562	8	2	RGS6
cg07514659	chr6	10434907	8	1	C6orf218
cg07546675	chr16	6106292	8	1	RBFOX1
cg07558672	chr9	123346320	8	0
cg07599786	chr1	201618654	8	0	NAV1
cg07609780	chr16	85343650	8	0
cg07618085	chr17	77924582	8	0	TBC1D16
cg07767515	chr6	10435295	8	0	LINC00518
cg07830254	chr7	142637630	8	4	C7orf34
cg07905709	chr22	22901946	8	1	PRAME;LL22NC03-63E9.3
cg07910075	chr1	153581494	8	0	S100A16
cg07920012	chr5	159886406	8	1
cg07977257	chr8	57034389	8	3
cg08045431	chr16	73544004	8	1
cg08113665	chr2	567376	8	1
cg08136809	chr19	41882642	8	0	TMEM91
cg08157894	chr2	21645776	8	3
cg08266233	chr16	73544394	8	1
cg08297985	chr16	85343488	8	0
cg08321366	chr14	23305835	8	0	MMP14
cg08394056	chr7	142326312	8	3
cg08475411	chr17	14845851	8	2
cg08524803	chr16	49670999	8	1	ZNF423
cg08532608	chr7	141973378	8	2
cg08550353	chr6	134497627	8	1	SGK1	mtor;pi3k_akt
cg08564025	chr14	99370477	8	2
cg08584947	chr8	93468317	8	1
cg08617328	chr2	2298864	8	1	MYT1L
cg08634041	chr13	78494330	8	1	EDNRB
cg08641084	chr9	124048515	8	1	GSN;GSN-AS1
cg08704536	chr17	53638566	8	1
cg08840546	chr16	8395651	8	1
cg09017928	chr7	158110068	8	1	PTPRN2
cg09046468	chr3	4778321	8	1	ITPR1	apoptosis
cg09052854	chr12	132970271	8	1
cg09227478	chr7	127087155	8	1
cg09237846	chr12	105114399	8	2	CHST11
cg09306458	chr15	70994682	8	0	UACA
cg09319617	chr1	175565371	8	2	TNR	ECM;focal_adh;pi3k_akt
cg09330898	chr2	98703682	8	0	VWA3B
cg09353563	chr15	70994435	8	2	UACA
cg09447219	chr4	100575892	8	2
cg09448875	chr10	101542449	8	1	ABCC2
cg09506081	chr7	154684327	8	2	DPP6
cg09555736	chr16	474271	8	1	RAB11FIP3
cg09581085	chr7	154595588	8	1	DPP6
cg09602288	chr6	10382800	1	8
cg09631415	chr16	65097075	8	0	CDH11
cg09679746	chr16	61960656	8	1	CDH8
cg09757087	chr16	1585644	8	1	IFT140;TMEM204
cg09812790	chr14	101409150	8	2
cg09847250	chr16	65397909	8	1	LOC283867
cg09849237	chr12	52404250	8	0	GRASP
cg09853314	chr2	166702608	8	1
cg09853759	chr22	48402740	8	3
cg09866365	chr2	137632185	8	1
cg09923769	chr16	9918288	8	1	GRIN2A
cg10118717	chr2	203439	8	1
cg10181109	chr16	49759329	8	1	ZNF423
cg10283070	chr9	125392305	8	2	OR1B1
cg10313834	chr3	54394601	8	2	CACNA2D3	mapk
cg10377074	chr3	21592769	8	3	ZNF385D-AS1;ZNF385D
cg10399352	chr8	127853063	8	1
cg10444369	chr7	142639594	8	3	KEL
cg10445315	chr21	38066047	2	8
cg10456990	chr21	38077597	3	8	SIM2
cg10481691	chr22	22899712	8	2	PRAME
cg10679301	chr6	50818268	8	1
cg10688790	chr7	147591961	8	2	MIR548F3;CNTNAP2
cg10766351	chrX	70442891	8	0	GJB1;BCYRN1
cg10805267	chr14	99369382	8	2
cg10849662	chr17	51799920	8	1
cg10864638	chr13	104536257	8	1
cg10871445	chr12	13100096	8	0	GPRC5D
cg10890302	chr6	32064246	8	0	TNXB	ECM;focal_adh;pi3k_akt
cg10992465	chr1	9504049	8	1
cg11012463	chr1	33804514	8	0	PHC2
cg11085294	chr1	177057631	8	2	ASTN1
cg11091623	chr7	141792636	8	1	MGAM
cg11196702	chr7	151503608	8	1	PRKAG2
cg11200136	chr17	48258695	8	0
cg11209878	chr17	77952444	8	1	TBC1D16
cg11231958	chr1	9509421	8	1
cg11250170	chr7	142749259	8	3	OR6V1
cg11277355	chr7	141673714	8	2	TAS2R38
cg11288162	chr15	62110197	8	2
cg11408305	chr4	3386747	8	1	RGS12
cg11410718	chr7	27170412	8	0	HOXA4
cg11444457	chr13	21131971	8	0
cg11471805	chr17	11461316	8	0	SHISA6
cg11480029	chr7	142723312	8	1	OR9A2
cg11503875	chr22	46285985	8	0
cg11510999	chr12	53591490	8	1	ITGB7	ECM;focal_adh;pi3k_akt
cg11537487	chr14	101372728	8	0	MEG8
cg11559967	chr22	38363872	8	0	POLR2F	NER
cg11639950	chr12	125003407	8	0	NCOR2	notch
cg11691825	chr1	178030256	8	0
cg11693603	chr5	3350495	8	2
cg11723801	chr1	156646485	8	1	NES
cg11729386	chr5	25650058	8	1
cg11746952	chr6	1410497	8	1
cg11751989	chr2	567108	8	1
cg11780196	chr2	240117508	8	1	MGC16025;HDAC4
cg11817892	chr2	97510370	8	1	ANKRD23
cg11838237	chr5	1752864	8	2
cg11946165	chr1	150781434	8	1	CTSK	apoptosis
cg12049093	chr1	175804286	8	2
cg12097883	chr17	62774939	8	1	LOC146880
cg12110554	chr7	53433125	8	1
cg12254843	chr2	129555708	8	1
cg12311129	chr17	53895453	8	1
cg12331004	chr2	106227134	8	1
cg12352124	chr15	53097840	3	8
cg12427933	chr7	142641023	8	3	KEL
cg12467435	chr17	64651126	8	1	PRKCA	erbb;focal_adh;mapk;mtor;pi3k_akt;tgfb;vegf;wnt
cg12492481	chr18	49918668	8	0	DCC
cg12515904	chr16	23037345	8	1
cg12524488	chr1	153122622	8	2	SPRR2G
cg12544191	chr5	172671754	2	8
cg12597389	chr7	8482235	0	8	NXPH1
cg12642431	chr15	70994672	8	0	UACA
cg12649986	chr7	53432574	8	1
cg12685846	chr15	30114814	8	0	TJP1	adh_jun
cg12692600	chr5	17436396	8	2
cg12792180	chr17	77133977	8	0	HRNBP3
cg12862109	chr8	40742542	8	2	ZMAT4
cg12865939	chr11	8832938	8	0	ST5
cg12935818	chr2	238499802	8	1	RAB17
cg12963656	chr3	101659687	8	1	LOC152225
cg12986639	chr7	141673903	8	2	TAS2R38
cg12993255	chr2	71176287	8	1	ATP6V1B1-AS1;ATP6V1B1
cg13002603	chr3	149966692	8	1
cg13005202	chr5	1555844	8	4
cg13015925	chr3	147125114	1	8	ZIC4
cg13136344	chr15	24738135	8	1
cg13187539	chr15	31394188	8	0	TRPM1
cg13199842	chr1	240984016	8	2	RGS7
cg13213755	chr15	73926454	8	0	NPTN
cg13232118	chr2	241395181	1	8	MIR149;PP14571;GPC1
cg13233049	chr19	14722168	8	4
cg13253586	chr16	9930564	8	1	GRIN2A
cg13310598	chr3	87119326	8	1
cg13348530	chr4	7283184	8	1	SORCS2
cg13451008	chr7	63667484	8	1	ZNF735
cg13488201	chr10	128077323	8	2	ADAM12
cg13520053	chr9	99256233	8	0
cg13664734	chr7	142622960	8	2	TRPV5
cg13736131	chr11	8832907	8	0	ST5
cg13771313	chr11	72533295	8	0	ATG16L2
cg13872541	chr9	138661146	8	0	KCNT1
cg13948824	chr12	26492184	8	0	ITPR2	apoptosis
cg13974330	chr15	24919957	8	2	C15orf2
cg13999143	chr4	6728799	8	0
cg14087921	chr9	138660958	8	1	KCNT1
cg14118473	chr9	96625960	8	2
cg14191654	chr20	44829602	8	0	CDH22
cg14196395	chr2	71823517	8	0	DYSF
cg14213188	chr2	21618916	8	2
cg14213590	chr9	139237503	8	0	GPSM1
cg14239111	chr9	138660998	8	0	KCNT1
cg14250336	chr9	90195885	8	1	DAPK1
cg14287557	chr15	40633232	8	1	C15orf52
cg14443953	chr11	31837124	2	8	PAX6
cg14453565	chr2	113740507	8	1	IL1F9
cg14524387	chr22	22902045	8	2	PRAME;LL22NC03-63E9.3
cg14557064	chr5	1752840	8	2
cg14621053	chr10	128077315	8	1	ADAM12
cg14766208	chr17	64651067	8	1	PRKCA	erbb;focal_adh;mapk;mtor;pi3k_akt;tgfb;vegf;wnt
cg14872006	chr5	104246829	8	1
cg14875452	chr2	22759295	8	0	LOC102723362
cg14885137	chr5	152351440	8	1	LINC01470
cg14906350	chr13	104162596	8	1
cg14978830	chr2	21645829	8	4
cg15033135	chr16	77821171	8	1	VAT1L
cg15044486	chr5	22603656	8	1	CDH12
cg15085899	chr12	125003064	8	0	NCOR2	notch
cg15097617	chr7	147527838	8	1	CNTNAP2
cg15108279	chr17	79359656	8	0	LOC100130370
cg15135240	chr19	30569722	8	2
cg15157332	chr10	44504594	8	2
cg15175266	chr5	22854704	8	1	CDH12
cg15227982	chr10	104535854	8	0	C10orf26
cg15247526	chr1	117039205	8	1
cg15307338	chr2	4021844	8	2	LINC01304
cg15317066	chr14	77773907	8	0	POMT2
cg15385450	chr17	48258805	8	0
cg15419033	chr14	91883229	1	8	CCDC88C
cg15434896	chr5	79782956	8	1	FAM151B
cg15507719	chr18	34837160	8	2	BRUNOL4
cg15611336	chr15	75248496	8	0	RPP25
cg15626629	chrX	70442895	8	0	GJB1;BCYRN1
cg15666275	chr19	57274897	8	1
cg15719376	chr11	70976678	8	1
cg15826426	chr15	97325761	8	1	SPATA8
cg15889462	chr11	4825640	8	1	OR52R1
cg15932065	chr7	146470241	8	2	CNTNAP2
cg15934730	chr5	137946277	8	1
cg16018825	chr22	22898379	8	2	PRAME
cg16051685	chr1	26394083	8	1	TRIM63
cg16061139	chr7	142642046	8	3	KEL
cg16165759	chr5	152351427	8	1	LINC01470
cg16170930	chr22	26877061	8	1	HPS4
cg16186047	chr4	88452259	8	1
cg16210248	chr5	1973774	8	0
cg16243079	chr7	142428294	8	2
cg16266517	chr7	154657360	8	1	DPP6
cg16333874	chr22	44422199	8	1	PARVB	focal_adh
cg16386293	chr1	150480856	8	1	ECM1
cg16389891	chr7	142656011	8	3	KEL
cg16497661	chr14	103986332	8	1	CKB
cg16608652	chr1	193155390	8	0	B3GALT2;CDC73
cg16635972	chr15	70994663	8	1	UACA
cg16646465	chr12	109220337	8	0	SSH1
cg16706942	chr11	44673884	8	3
cg16774382	chr7	142748640	8	3	OR6V1
cg16811073	chr9	89382549	8	2
cg16932094	chr22	22902237	8	1	PRAME;LOC648691
cg16953006	chr2	201857	8	1
cg17153269	chr19	56981862	8	2	ZNF667
cg17155522	chr21	33708112	8	0	URB1
cg17211514	chr22	26877092	8	1	HPS4
cg17274742	chr7	23286539	8	2	GPNMB
cg17282904	chr10	102826005	8	2
cg17295878	chr17	77924665	8	0	TBC1D16
cg17481411	chr5	2291952	8	2
cg17608585	chr17	79359147	8	0	LOC100130370
cg17648213	chr22	22899164	8	2	PRAME
cg17650057	chr20	61867218	8	0	BIRC7	apoptosis
cg17678297	chr16	85343492	8	0
cg17693967	chr6	64281643	8	1	PTP4A1
cg17695831	chr19	55038337	8	1
cg17701762	chr8	55677784	8	2
cg17714025	chr11	30038619	8	0	KCNA4
cg17727929	chr21	38069338	2	8
cg17798857	chr15	70994632	8	1	UACA
cg17867835	chr8	145028168	8	0	PLEC
cg17891836	chr15	42696758	8	1	CAPN3
cg17894755	chr10	104535794	8	0	C10orf26
cg17901584	chr1	55353706	8	0	DHCR24
cg17952515	chr16	26776190	8	2
cg18085517	chr15	31394285	8	0	TRPM1
cg18091245	chr14	22133789	8	1	OR4E2
cg18307463	chr4	20852366	8	1	KCNIP4
cg18315861	chr1	248789976	8	1	OR2T11
cg18320160	chr12	53591607	8	0	ITGB7	ECM;focal_adh;pi3k_akt
cg18367720	chr12	27707079	8	0	PPFIBP1
cg18369516	chr20	62406721	8	2	ZBTB46
cg18384385	chr8	86264242	8	1	CA1
cg18395636	chr11	87908785	8	2	RAB38
cg18426551	chr17	42147617	8	1	G6PC3	pi3k_akt
cg18473137	chr17	30815034	8	0	CDK5R1
cg18538810	chr12	122501460	8	2
cg18598117	chr19	941126	8	2	ARID3A
cg18648693	chr17	79609067	8	1	TSPAN10
cg18649451	chr14	97081208	8	0
cg18658151	chr17	77952453	8	1	TBC1D16
cg18680834	chr19	30863349	8	2	ZNF536
cg18757087	chr5	173317332	8	0	CPEB4
cg18764814	chr5	1974131	8	2
cg18792146	chr1	235105751	8	0
cg18832142	chr3	101659642	8	1	LOC152225
cg18859033	chr1	153581793	8	0	S100A16
cg18892778	chr7	151503515	8	2	PRKAG2
cg18908258	chr8	29210721	8	0
cg19055196	chr21	33708132	8	0	URB1
cg19107642	chr16	8359874	8	1
cg19137417	chr17	79362935	8	0
cg19147262	chr15	23893086	8	1	MAGEL2
cg19212949	chr19	57323840	8	2	PEG3;ZIM2;PEG3AS
cg19249097	chr17	79359152	8	0	LOC100130370
cg19268599	chr12	133360840	8	1	GOLGA3
cg19276111	chr1	24229232	8	0	CNR2
cg19322380	chr15	99408636	8	0	IGF1R	adh_jun;focal_adh;mapk;mtor;pi3k_akt
cg19447962	chr17	17628656	8	1	RAI1
cg19460508	chr22	44422195	8	1	PARVB	focal_adh
cg19569013	chr11	114832018	8	1
cg19578835	chr14	38067622	1	8
cg19628356	chr11	42261951	8	1	LOC100507205
cg19633192	chr5	2633477	8	1
cg19637048	chr14	101419710	8	1	SNORD114-4;SNORD114-3
cg19642477	chr3	68294983	8	2	FAM19A1
cg19796261	chr7	121946871	1	8	FEZF1-AS1
cg19922137	chr1	210111561	8	0	SYT14
cg19933595	chr4	146857013	8	0	ZNF827
cg19961409	chr22	44422163	8	1	PARVB	focal_adh
cg20449494	chr1	177615954	8	1
cg20453370	chr3	172366813	8	1	NCEH1
cg20490751	chr11	4841204	8	1	OR51F2
cg20585869	chr8	24772333	8	1	NEFM
cg20704005	chr8	133199549	8	3	KCNQ3
cg20759591	chr16	8359804	8	1
cg20820996	chr1	33749849	8	1	ZNF362
cg20853370	chr2	240117640	8	0	HDAC4;MGC16025
cg20900413	chr21	33703080	8	0	URB1
cg21019522	chr11	2920789	8	1	SLC22A18;SLC22A18AS
cg21103170	chr14	101521464	8	1	MIR453;MIR485;MIR668
cg21128879	chr13	79366821	8	1	LINC00331
cg21191514	chr11	2187921	8	2	TH
cg21215550	chr9	969544	0	8
cg21284524	chr6	22737718	8	1
cg21292716	chr12	109220256	8	0	SSH1
cg21316869	chr14	101372880	8	1	MEG8
cg21417178	chr11	41876913	8	1
cg21613259	chr12	53399132	8	1	EIF4B	mtor;pi3k_akt
cg21635787	chr17	79359006	8	0	LOC100130370
cg21686171	chr1	9504429	8	1
cg21711214	chr22	26875806	8	1	HPS4
cg21856067	chr20	13975853	8	0	MACROD2
cg21988540	chr1	177441295	8	1
cg22069341	chr14	101467596	8	1
cg22125176	chr22	38435203	8	0
cg22198397	chr19	15067457	8	2	SLC1A6
cg22243039	chr17	42147465	8	1	G6PC3	pi3k_akt
cg22268164	chr8	110099750	8	1	TRHR
cg22403261	chr7	62514934	8	0
cg22492435	chr10	101542189	8	1	ABCC2
cg22500899	chr7	142724981	8	3	OR9A2
cg22529511	chr1	209406345	8	1
cg22530232	chr7	158110152	8	0	PTPRN2
cg22572779	chr6	10434761	8	1	C6orf218
cg22683836	chr14	99394540	8	2
cg22843950	chr20	61867212	8	1	BIRC7	apoptosis
cg22912997	chr12	130502283	8	0
cg23010507	chr5	1555887	8	4
cg23031748	chr14	75614844	8	0	TMED10
cg23109891	chr22	38379218	8	0	SOX10
cg23151913	chr19	32081996	8	1	THEG5
cg23184372	chr12	122502133	8	0
cg23326536	chr13	78491199	8	1	EDNRB
cg23334840	chr16	6245819	8	1	RBFOX1
cg23394610	chr2	98703695	8	1	VWA3B
cg23504775	chr4	100575903	8	2
cg23516370	chr7	52187832	8	1
cg23518452	chr19	56982477	8	2	ZNF667
cg23539229	chr14	99423878	8	2
cg23562973	chr21	33703117	8	1	URB1
cg23627149	chr1	193155273	8	0	B3GALT2;CDC73
cg23653885	chr18	74779597	8	1	MBP
cg23697796	chr10	93334974	8	0	LOC100188947
cg23725321	chr10	102279690	8	1	SEC31B
cg23729005	chr2	219596471	8	0	TTLL4
cg23766254	chr17	42431859	8	0	FAM171A2
cg23844115	chr6	10434871	8	1	C6orf218
cg23858650	chr12	130502255	8	0
cg23927970	chr11	504933	8	1	RNH1
cg23934927	chr5	74162623	8	2	FAM169A
cg23939096	chr5	1555791	8	2
cg23999621	chr6	13307969	8	1	TBC1D7	mtor
cg24018262	chr8	93522271	8	1
cg24078875	chr5	24170366	8	0
cg24190664	chr17	71258624	8	0	CPSF4L
cg24334874	chr7	143699629	8	1	OR6B1
cg24341813	chr11	73363561	8	0	PLEKHB1
cg24401631	chr5	6175544	8	2
cg24406277	chr5	123873236	8	1
cg24496475	chr4	1400189	8	1
cg24507266	chr8	145027948	8	0	PLEC1
cg24522489	chr20	30553236	8	1
cg24586554	chr4	21120300	8	1	KCNIP4
cg24622544	chr12	121021673	8	4
cg24785726	chr13	78491982	8	1	EDNRB
cg24828692	chr12	53399093	8	1	EIF4B	mtor;pi3k_akt
cg24852442	chr11	76903134	8	0	MYO7A
cg24874389	chr17	79609095	8	2	TSPAN10
cg24875570	chr3	54963294	8	2	LRTM1;CACNA2D3	mapk
cg24966502	chr3	197686440	8	0	LMLN;IQCG
cg25021279	chr14	77773451	8	0	POMT2
cg25104397	chr10	104535920	8	0	C10orf26
cg25237333	chr6	17993827	8	0
cg25293896	chr19	45720949	8	2	EXOC3L2
cg25404375	chr15	99409942	8	0	IGF1R	adh_jun;focal_adh;mapk;mtor;pi3k_akt
cg25408901	chr5	50679743	8	0	ISL1
cg25430177	chr4	88453081	8	1
cg25436174	chr17	51900056	8	1	KIF2B
cg25460281	chr10	133318287	8	2
cg25562958	chr14	101490676	8	1	MIR1197;MIR380;MIR323
cg25663478	chr16	6106901	8	1	RBFOX1
cg25779483	chr4	89978300	8	0	FAM13A
cg25924096	chr6	100054585	3	8	PRDM13
cg26015527	chr2	55339047	8	0
cg26061798	chr8	142974731	8	2
cg26078436	chr11	5265992	8	3	HBBP1
cg26119488	chr6	3195503	8	0	LOC100507194
cg26307193	chr3	68684027	8	2
cg26418770	chr17	14206886	8	0	HS3ST3B1;MGC12916
cg26458072	chr10	102279694	8	1	SEC31B
cg26502609	chr7	142000835	8	2
cg26534477	chr17	42147600	8	1	G6PC3	pi3k_akt
cg26548871	chr19	54492713	8	1	CACNG8	mapk
cg26580198	chr4	88453090	8	1
cg26617166	chr5	104247034	8	1
cg26690075	chr7	120968919	0	8	WNT16	hedgehog;mtor;wnt
cg26697065	chr16	30456379	8	1	SEPHS2
cg26787220	chr19	45720771	8	2	EXOC3L2
cg26806603	chr7	142659378	8	3	KEL
cg26826519	chr13	104260571	8	1
cg26842858	chr15	65408022	8	0
cg26851348	chr7	142724534	8	3	OR9A2
cg26905254	chr19	15923097	8	3
cg26941368	chr16	77469998	8	2	ADAMTS18
cg26959384	chr19	57272621	8	1
cg26981637	chr14	101371792	8	2	MEG8
cg27135528	chr16	73544479	8	1
cg27139419	chr15	99212404	8	1	IGF1R	adh_jun;focal_adh;mapk;mtor;pi3k_akt
cg27154487	chr12	109220235	8	0	SSH1
cg27188491	chr7	141992632	8	2
cg27192018	chr12	127360729	8	1	LOC440117
cg27197651	chr1	2980038	8	1	FLJ42875
cg27200730	chr16	83773669	8	0	CDH13
cg27258616	chr7	154867763	8	1	HTR5A
cg27376707	chr16	6533187	8	0	A2BP1
cg27401846	chr11	69706527	8	2
cg27468704	chr22	26875823	8	0	HPS4
cg27527043	chr7	141673800	8	2	TAS2R38
cg27544731	chr1	75600483	2	8	LHX8
cg27552200	chr7	141999250	8	2
cg27573017	chr17	48258708	8	0
cg27610921	chr17	6026638	8	2	WSCD1
cg00013688	chr9	73216095	7	1	TRPM3
cg00018792	chr7	63667463	7	1	ZNF735
cg00045118	chr8	93076177	7	1	RUNX1T1
cg00046347	chr10	134116557	7	1	STK32C
cg00047185	chr19	54196849	7	2	MIR526B
cg00098799	chr15	99409360	7	1	IGF1R	adh_jun;focal_adh;mapk;mtor;pi3k_akt
cg00101104	chr19	54219607	7	2	MIR521-2
cg00110832	chr6	32121130	7	0	PPT2;PRRT1
cg00114452	chr15	31394983	7	0	TRPM1
cg00118783	chr16	1069760	7	1
cg00120840	chr2	141027833	7	3	LRP1B
cg00122365	chr2	229337555	7	1
cg00146756	chr4	6729110	7	0
cg00160464	chr5	167242169	7	2	TENM2
cg00169301	chr5	26400688	7	2
cg00181154	chr3	186646995	7	1	ST6GAL1
cg00186814	chr16	71349703	7	1
cg00189137	chr8	99838648	7	1	STK3	mapk
cg00190642	chrX	103268431	7	2	H2BFWT;MIR1256
cg00200734	chr9	970379	0	7
cg00201779	chr6	72131020	7	0	C6orf155
cg00205756	chr16	7762118	7	1	A2BP1
cg00214120	chr8	12646896	7	1	LOC340357
cg00214970	chr2	229047701	7	2	SPHKAP
cg00216200	chr7	142567389	7	2	EPHB6
cg00220369	chr5	161112663	7	1	GABRA6
cg00237904	chr11	2020314	7	2	H19
cg00243360	chr8	72269115	7	1	EYA1
cg00253658	chr16	54210496	7	1
cg00255562	chr4	3386719	7	1	RGS12
cg00268580	chr3	3527293	7	2
cg00269659	chr16	27729685	7	0	KIAA0556
cg00276091	chr12	122501885	7	1
cg00287115	chr22	47089848	7	1	CERK
cg00295794	chr13	100641409	1	7
cg00298689	chr16	27730146	7	0	KIAA0556
cg00306523	chr8	94257369	7	1
cg00313452	chr11	111606531	7	1	PPP2R1B	pi3k_akt;tgfb;wnt
cg00324201	chr7	92347234	7	0	CDK6	cell_cycle;p53;pi3k_akt
cg00329447	chr8	145028170	7	0	PLEC1
cg00330581	chr8	40716721	7	2	ZMAT4
cg00334063	chr3	147106010	3	7	ZIC4
cg00341243	chr14	99424537	7	3
cg00345366	chr11	18128177	7	1	SAAL1
cg00349943	chr20	21500021	1	7
cg00352505	chr15	96777737	7	3	NR2F2-AS1
cg00356862	chr8	116951359	7	2
cg00357350	chr8	133694534	7	2
cg00361062	chr7	142567520	7	2	EPHB6
cg00376910	chr15	89765061	7	1	RLBP1
cg00383611	chr9	78453000	7	2
cg00386405	chr19	30863275	7	1	ZNF536
cg00388870	chr5	59189669	7	2	PDE4D
cg00393031	chr2	173629352	7	1	RAPGEF4
cg00417078	chr7	63489870	7	1	LINC01005
cg00417544	chr3	189206732	7	2
cg00428193	chr19	57335015	7	1	PEG3;ZIM2
cg00434785	chr2	85987890	7	1	ATOH8
cg00456683	chr20	53674276	7	1
cg00457087	chr1	162602295	7	0	DDR2
cg00463617	chr1	22448437	7	1	WNT4	hedgehog;mtor;wnt
cg00465319	chr3	123339568	7	1	MYLK	focal_adh
cg00488514	chr22	26877690	7	1	HPS4
cg00510320	chr16	67686943	7	1	RLTPR
cg00510870	chr8	29210800	7	0
cg00514575	chr5	180231155	7	1	MGAT1
cg00529424	chr9	850110	7	1	DMRT1
cg00546147	chr3	145879459	0	7	PLOD2
cg00564805	chr7	153119576	7	2
cg00587485	chr2	496713	7	3
cg00589730	chr5	154123629	7	0	LARP1
cg00613551	chr12	114122162	7	2
cg00615485	chr7	29519656	7	1	CHN2
cg00618601	chr5	173390311	7	0
cg00620234	chr18	25502489	7	0
cg00621302	chr5	150159900	7	3	SMIM3
cg00625161	chr15	25429408	7	2	SNORD115-5;SNORD115-12;SNORD115-10;SNORD115-8;SNORD115-9
cg00642274	chr2	85633015	7	3	CAPG
cg00647899	chr5	62983112	7	1
cg00658778	chr4	155406549	7	3	DCHS2
cg00661399	chr6	32049177	7	3	TNXB	ECM;focal_adh;pi3k_akt
cg00664879	chr16	80770167	7	3	CDYL2
cg00683245	chr11	36814959	7	2
cg00686404	chr15	66858212	7	0	LCTL
cg00691123	chr3	11632974	7	1	VGLL4
cg00704448	chr5	29947523	7	3
cg00710180	chr2	95723453	7	0
cg00714637	chr1	247887195	7	1
cg00722368	chrX	139099320	7	1
cg00733441	chr11	119189717	7	2
cg00751179	chr2	158695297	7	1	ACVR1	cytokine;tgfb
cg00777636	chr1	6446216	7	2	ACOT7
cg00795851	chr17	53903689	7	1
cg00807063	chr17	14679486	7	2
cg00814328	chr19	22992509	7	2
cg00822942	chrX	54521170	7	2	FGD1
cg00825177	chr12	56476000	7	1	ERBB3	erbb;mapk;pi3k_akt;tgfb
cg00826640	chr7	157381078	7	1	PTPRN2
cg00832563	chr11	94883425	7	0	LOC101929295
cg00832923	chr7	150270224	7	2	GIMAP4
cg00840597	chr17	54230805	7	1	ANKFN1
cg00844643	chr8	13740688	7	2
cg00860379	chr15	53097822	3	7
cg00873453	chr1	182422916	7	2	RGSL1
cg00884040	chr16	6069401	7	0	RBFOX1
cg00893632	chr8	93108636	7	2	RUNX1T1
cg00906581	chr15	94831047	7	2
cg00915092	chr3	108031411	7	1	HHLA2
cg00919028	chr5	159880074	7	1
cg00930515	chr16	13646432	7	2
cg00934322	chr6	30854109	7	0	DDR1
cg00934355	chr9	1049244	7	3	DMRT2
cg00939808	chr11	48284335	7	2	OR4X1
cg00943909	chr20	57427942	7	1	GNAS
cg00949583	chr13	104536282	7	1
cg00954382	chr4	156128904	7	1	NPY2R
cg00955911	chr14	38061988	1	7	FOXA1
cg00967199	chr9	13140948	7	1	MPDZ
cg00973281	chr11	4725293	7	2
cg00986047	chr10	132873657	7	3
cg00987653	chr9	122936394	7	1
cg01013857	chr7	141788149	7	0	MGAM
cg01020356	chr7	156267149	7	2	LINC01006
cg01024042	chr11	118490206	7	0	PHLDB1
cg01046953	chr8	116887717	7	2
cg01054110	chr12	125002332	7	0	NCOR2	notch
cg01062300	chr2	4022263	7	2	LINC01304
cg01076541	chr16	27730329	7	0	KIAA0556
cg01087406	chr7	52086790	7	2
cg01090834	chr21	38081193	2	7	SIM2
cg01109729	chr2	43953	7	4	FAM110C
cg01109763	chr4	3387281	7	1	RGS12
cg01111041	chr6	32121055	7	0	PPT2;PRRT1
cg01117452	chr14	72703626	7	2	RGS6
cg01130056	chr16	65528415	7	1	LOC283867
cg01142635	chr4	6224117	7	0
cg01149192	chr5	180231058	7	2	MGAT1
cg01157280	chr2	238499464	7	0	RAB17
cg01172150	chr16	30817443	7	0
cg01187348	chr18	28962161	7	1	DSG1-AS1;DSG4
cg01208318	chr14	106329652	7	2
cg01209984	chr21	47469679	7	0
cg01219103	chr20	53653441	7	2
cg01223600	chr19	52265203	7	2	FPR2
cg01224234	chr8	104384481	7	0	CTHRC1
cg01225452	chr4	48972831	7	1
cg01227835	chr7	126017832	7	0
cg01229489	chr20	60266895	7	1	CDH4
cg01231180	chr19	16003612	7	2	CYP4F2
cg01231464	chr16	3405840	7	1	OR2C1
cg01237056	chr22	43739992	7	1	SCUBE1
cg01240369	chr2	103792763	7	1
cg01264438	chr4	42894770	7	3	GRXCR1
cg01285877	chr1	61759147	7	1	NFIA
cg01317756	chr6	40117104	7	3
cg01321500	chr11	70798107	7	1	SHANK2
cg01321637	chr17	53638531	7	2
cg01333706	chr8	1104210	7	1
cg01345432	chr11	26251240	7	1
cg01346634	chr11	4466374	7	2
cg01353960	chr2	237617190	7	2
cg01368219	chr3	54999791	7	3	CACNA2D3	mapk
cg01371233	chr16	30456325	7	1	SEPHS2
cg01385533	chr2	1482597	7	1	TPO	cytokine;jak_stat
cg01398256	chr16	31817197	7	1
cg01409287	chr20	41020496	7	1	PTPRT
cg01413522	chr16	86519105	7	2
cg01422797	chr6	100053305	4	7	PRDM13
cg01435020	chr1	243045331	7	1
cg01435313	chr1	34622864	7	1	CSMD2
cg01442531	chr3	3848115	7	1	LRRN1
cg01471886	chr12	31079808	7	2	TSPAN11
cg01492536	chr17	71986008	7	1
cg01508380	chr14	23305585	7	0	MMP14
cg01515960	chr19	2494587	7	2
cg01558645	chr4	71587904	7	1	RUFY3
cg01563410	chr11	41415097	7	1	LRRC4C
cg01571928	chr22	49639725	7	2
cg01574233	chr12	56359406	7	1	CDK2;SILV	cell_cycle;p53;pi3k_akt;replication
cg01586506	chr22	38379506	7	0	SOX10
cg01589960	chr16	9658525	7	2
cg01632703	chr17	77151165	7	1	HRNBP3
cg01634132	chr10	7709972	1	7	ITIH5
cg01663018	chr15	53097777	1	7
cg01671881	chr20	31804901	7	1	C20orf71
cg01681396	chr1	27676122	7	0	SYTL1
cg01704290	chr15	94825723	7	2
cg01707391	chr16	86630430	7	0
cg01764979	chr13	33803427	7	0	STARD13
cg01767040	chr1	240021488	7	1	CHRM3
cg01767200	chr5	169434	7	1	PLEKHG4B
cg01768201	chr5	72528111	2	7
cg01776188	chr5	172664082	3	7
cg01823718	chr11	24015048	7	2
cg01827426	chr5	1752668	7	2
cg01828474	chrX	21676593	4	7	KLHL34
cg01835695	chr5	180230959	7	2	MGAT1
cg01851981	chr3	54401437	7	2	CACNA2D3	mapk
cg01857186	chr11	123811110	7	2	OR4D5
cg01864336	chr7	141852165	7	3	MGAM2
cg01865118	chr8	29204221	7	1	DUSP4	mapk
cg01869090	chr5	25701793	7	2
cg01891172	chrX	21676483	4	7	KLHL34
cg01904410	chr11	31836673	1	7	PAX6
cg01923514	chr20	31781277	7	1	BASE
cg01931994	chr1	177225850	7	2	FAM5B
cg01933248	chr2	418573	7	2
cg01934408	chr1	6085799	7	0	KCNAB2
cg01944899	chr4	185729744	7	0	ACSL1	ppar
cg01956976	chr1	34642502	7	0	C1orf94
cg01964039	chr11	131239703	7	1	NTM
cg01966878	chr4	90757139	7	0	SNCA
cg01968106	chr9	132900246	7	2	GPR107
cg01972288	chr5	25911773	7	2
cg01973778	chr16	83280511	7	2	CDH13
cg01975943	chr18	39284565	7	2
cg02059755	chrX	65383371	7	0	HEPH
cg02073162	chr8	86322830	7	1
cg02073839	chr6	168417743	7	0	KIF25
cg02089395	chr11	134479357	7	1
cg02097137	chr19	32719240	7	1
cg02103696	chr16	90087065	7	0	GAS8;DBNDD1
cg02108094	chr8	40339239	7	2
cg02111951	chr11	61544854	7	3	C11orf9
cg02116953	chr20	20346166	1	7
cg02134889	chr12	128061621	7	1
cg02138834	chr7	75567608	7	0	POR
cg02149898	chr2	917464	7	1
cg02152208	chr14	91883198	1	7	CCDC88C
cg02155326	chr17	53628984	7	1
cg02160608	chr2	113956634	7	1	PSD4;LOC440839
cg02175308	chr1	109941060	7	1	SORT1
cg02176651	chr15	61686586	7	1
cg02183950	chr8	124526525	7	2	FBXO32
cg02187307	chr1	175567662	7	2	TNR	ECM;focal_adh;pi3k_akt
cg02195151	chr16	1069622	7	1
cg02204688	chr19	54926200	7	1	TTYH1
cg02218644	chr11	7598302	7	1	PPFIBP2
cg02227809	chr9	72365182	7	0	PTAR1
cg02229382	chr22	49765138	7	1
cg02235255	chr4	71588304	7	0	RUFY3
cg02237629	chr14	57264095	2	7
cg02240171	chr16	77437748	7	1	ADAMTS18
cg02249228	chr8	12669060	7	1	LOC340357
cg02255844	chr6	114662458	1	7
cg02283570	chr7	97228812	7	1
cg02299497	chr14	69095570	7	0
cg02313013	chr12	95010113	7	1	TMCC3
cg02315559	chr6	138891094	7	0	NHSL1
cg02321886	chr3	48598799	7	1
cg02327997	chr10	128077318	7	1	ADAM12
cg02328793	chr1	6446234	7	2	ACOT7
cg02343628	chr15	93790914	7	1
cg02343823	chr5	150284419	7	1	ZNF300
cg02345420	chr14	60183832	7	1	RTN1
cg02347312	chr13	113698606	7	0	MCF2L
cg02350090	chr5	1951736	7	2
cg02350790	chr10	130366851	7	2
cg02364236	chr4	42398974	7	2	SHISA3
cg02370923	chr2	106227122	7	1
cg02373104	chr7	147601429	7	2	MIR548F3;CNTNAP2
cg02373664	chr8	112039645	7	1	LINC01608
cg02377257	chr2	149312369	7	0
cg02383281	chr8	4174982	7	1	CSMD1
cg02387803	chr3	147123457	2	7	ZIC4
cg02391549	chr19	9091983	7	2	MUC16
cg02393479	chr8	86352350	7	2	CA3
cg02394998	chr7	157334850	7	1	PTPRN2
cg02398371	chr9	78193518	7	1	MIR548H3
cg02471284	chr7	51674282	7	2
cg02477838	chr6	1136654	7	1
cg02504617	chrX	140992417	7	1	MAGEC1
cg02508664	chr6	87646738	7	1	HTR1E
cg02520212	chr12	131061331	7	1
cg02522061	chr5	35874688	7	2	IL7R	cytokine;jak_stat;pi3k_akt
cg02524099	chr4	1037816	7	2
cg02524622	chr16	77818381	7	1
cg02530794	chr16	70759288	7	1	VAC14
cg02538079	chr2	229542809	7	3
cg02555049	chr5	133305370	7	0	C5orf15
cg02562954	chr8	40759008	7	1
cg02576226	chr9	1047414	7	4	LINC01230
cg02576892	chr1	2878813	7	2
cg02585230	chr2	104489830	7	1
cg02607227	chr1	20811218	3	7	CAMK2N1
cg02613207	chr9	23672403	7	1	LOC101929563
cg02614288	chr2	150588675	7	1	LOC101929231
cg02622903	chr17	29645508	7	1	EVI2A;NF1	mapk
cg02633817	chr19	35606732	7	0	FXYD3
cg02637593	chr3	189526150	7	1	TP63
cg02642123	chr11	31836334	1	7	PAX6
cg02648474	chr2	225848927	7	1	DOCK10
cg02652273	chr16	55688396	7	2	SLC6A2
cg02661079	chr20	44829722	7	0	CDH22
cg02671880	chr13	95355117	0	7
cg02676602	chr13	113698408	7	1	MCF2L
cg02679502	chr8	104384508	7	0	CTHRC1
cg02691745	chr14	101488488	7	1	MIR411
cg02701826	chr19	15903794	7	3	OR10H5
cg02713669	chr2	109746691	7	2	LOC100287216;SH3RF3
cg02735829	chr5	180167566	7	3	OR2Y1
cg02743569	chr5	2304028	7	2
cg02748231	chr9	72363924	7	2	PTAR1
cg02790379	chr1	22140769	1	7	LDLRAD2
cg02792829	chr15	40762807	7	1	CHST14
cg02794151	chr19	41882069	7	0	TMEM91
cg02794788	chr2	1377856	7	2
cg02810304	chr17	77351095	7	2	HRNBP3
cg02810375	chr13	113698416	7	0	MCF2L
cg02813863	chr12	12938287	7	3	APOLD1
cg02819489	chr17	71737496	7	3	LOC100134391
cg02820514	chr3	147124827	1	7	ZIC4
cg02825887	chr9	34591041	0	7	CNTFR	cytokine;jak_stat
cg02847873	chr19	38355713	7	1
cg02859458	chr12	114513561	7	2
cg02862277	chr3	16024331	7	1
cg02870485	chr17	14891458	7	2
cg02886509	chr11	2020556	7	0	H19
cg02889884	chr5	151297558	7	2	GLRA1
cg02907097	chr12	109032225	7	1
cg02907319	chr15	29843537	2	7	FAM189A1
cg02927821	chr17	39216677	7	1	LOC730755
cg02928664	chr19	54976506	7	0	CDC42EP5
cg02930419	chr17	19628087	7	0
cg02939120	chr17	14255156	7	1
cg02948555	chr15	42749848	7	0	ZNF106
cg02953562	chr14	101390919	7	0	SNORD113-1
cg02956542	chr1	153321421	7	1	PGLYRP4
cg02964087	chr16	51910167	7	2
cg02968961	chr3	3706853	7	2
cg02996045	chr5	146435810	7	0	PPP2R2B	pi3k_akt
cg03007086	chr5	24264796	7	2
cg03027400	chr20	60135445	7	0	CDH4
cg03030065	chr11	8862052	7	0	ST5
cg03031839	chr8	103094119	7	2	NCALD
cg03038016	chr12	129155062	7	2	TMEM132C
cg03038548	chr9	124049158	7	0	GSN-AS1;GSN
cg03043078	chr12	132338736	7	1
cg03049893	chr12	128602377	7	1	LOC101927694;LOC100996679
cg03051129	chr14	98230519	7	1
cg03053277	chr8	2370443	7	2
cg03083961	chr5	6542999	7	2
cg03099780	chr13	97864475	7	1
cg03100044	chr7	29519450	7	0	CHN2
cg03102729	chrX	120181504	7	0	GLUD2
cg03105108	chr13	108001217	7	1	FAM155A
cg03129645	chr7	141947898	7	1	MOXD2
cg03133821	chr2	1513998	7	1	TPO	cytokine;jak_stat
cg03148581	chr5	178396216	7	1
cg03154690	chr5	59188920	2	7	PDE4D
cg03162416	chr14	104940465	7	0
cg03166835	chr19	50393997	7	1	IL4I1
cg03198061	chr19	52934466	7	3	ZNF534
cg03202506	chr2	12458769	7	1	LOC100506457
cg03223347	chr20	60145866	7	1	CDH4
cg03231447	chr11	2295191	7	2
cg03245326	chr7	142532995	7	1
cg03270619	chr6	168418454	7	0	KIF25
cg03276000	chr7	154087975	7	1	DPP6
cg03283792	chr3	108108518	7	1	MYH15
cg03286215	chr11	70678605	7	2	SHANK2
cg03291350	chr3	13900595	7	1	WNT7A	hedgehog;mtor;wnt
cg03292921	chr4	575111	7	1
cg03298524	chr12	12938412	7	4	APOLD1
cg03300596	chr17	53628947	7	1
cg03345116	chr11	114104210	7	3	ZBTB16
cg03348055	chr7	63599891	7	1
cg03363565	chr16	474528	7	1	RAB11FIP3
cg03367100	chr1	176742396	7	2	PAPPA2
cg03369409	chr14	102394457	7	1
cg03379294	chr18	39324779	7	1
cg03384552	chr11	36807594	7	2
cg03421270	chr6	32064153	7	1	TNXB	ECM;focal_adh;pi3k_akt
cg03431108	chr8	40201000	7	2
cg03440386	chr7	142008025	7	1
cg03464366	chr2	106227786	7	0
cg03469862	chr11	68924853	7	0
cg03476323	chr19	30639110	7	1
cg03486832	chr12	122019525	7	0	KDM2B
cg03491821	chr16	65994309	7	2
cg03510435	chr12	14094558	7	0	GRIN2B
cg03545077	chr2	1498138	7	1	TPO	cytokine;jak_stat
cg03547858	chr22	47089926	7	1	CERK
cg03570994	chr6	32121143	7	0	PPT2;PRRT1
cg03574723	chr10	125425994	7	1	GPR26
cg03587117	chr11	100227279	7	2	CNTN5
cg03595208	chr5	1404711	7	2	SLC6A3
cg03611750	chr18	52401453	7	2
cg03612413	chr21	38066918	2	7
cg03615526	chr15	73926464	7	0	NPTN
cg03625684	chr13	113030011	7	2	C13orf28
cg03626186	chr10	5882466	7	1
cg03658003	chr16	48407651	7	1	SIAH1	p53;wnt
cg03668006	chr5	125839720	7	0
cg03673292	chr11	40316104	7	2	LRRC4C
cg03677505	chr2	564465	7	1
cg03704250	chr11	7598151	7	1	PPFIBP2
cg03711879	chr16	48754326	7	1
cg03718012	chr2	106227623	7	1
cg03721175	chr5	173390427	7	0
cg03724612	chr21	38074003	1	7	SIM2
cg03734874	chr14	105071382	7	0	TMEM179
cg03752765	chr14	50864315	7	1	CDKL1
cg03764823	chr11	130982181	7	3
cg03772350	chr14	38061458	1	7	FOXA1
cg03781352	chr8	117004625	7	2	LINC00536
cg03789891	chr17	17628550	7	2	RAI1
cg03790364	chr8	104384549	7	0	CTHRC1
cg03795181	chr5	140623883	7	0	PCDHB19P;PCDHB15
cg03804732	chr12	14136365	7	0
cg03814489	chr2	211121	7	2
cg03819286	chr16	4673974	7	0	MGRN1
cg03831718	chr2	161174019	7	0	RBMS1
cg03833097	chr5	159903998	7	1
cg03835987	chr4	111120249	7	1	ELOVL6
cg03839875	chr8	90624163	7	1
cg03840602	chr9	24545789	7	2	IZUMO3
cg03841832	chr4	9981202	7	1	SLC2A9
cg03860013	chr20	31756013	7	1	C20orf70
cg03872584	chr17	71895558	7	1
cg03885858	chr9	123047351	7	1
cg03906016	chr7	104444687	7	1	LHFPL3
cg03915376	chr16	48047875	7	1
cg03924662	chr1	153145594	7	2	LOC101928009
cg03938532	chr15	55133091	7	1
cg03942051	chr1	119532655	2	7	TBX15
cg03943568	chr16	65105747	7	0	CDH11
cg03948781	chr1	205179583	7	1	DSTYK
cg03969260	chr1	153122203	7	2	SPRR2G
cg03995968	chr16	65953812	7	1
cg03996001	chr12	58131766	7	0	AGAP2
cg04006718	chr10	1068667	7	0	C10orf110;IDI2
cg04011062	chr7	142724374	7	3	OR9A2
cg04018114	chr12	7271221	7	1	C1RL-AS1
cg04024514	chr22	38662342	7	1	TMEM184B
cg04027873	chr3	189222583	7	2
cg04030545	chr17	51061542	7	2	C17orf112
cg04037732	chrX	70364775	7	0	NLGN3
cg04044935	chr3	16469032	7	0	RFTN1
cg04075546	chr7	54143022	7	2
cg04083076	chr1	169452126	7	1	SLC19A2
cg04083416	chr12	7167857	7	0	C1S
cg04084260	chr1	150577322	7	0
cg04087729	chr16	7566317	7	2	RBFOX1
cg04111071	chr7	19813299	2	7	TMEM196
cg04122788	chr5	161112683	7	1	GABRA6
cg04130728	chr12	104888396	7	1	CHST11
cg04152562	chr5	50351675	7	1
cg04165971	chr17	77145152	7	2	RBFOX3
cg04173816	chr5	17005065	7	0
cg04184987	chr10	61706072	7	1
cg04193820	chr17	29297414	7	0	RNF135
cg04199077	chr17	53902780	7	1
cg04201021	chr5	17444110	7	3
cg04211790	chr3	54962250	7	1	LRTM1;CACNA2D3	mapk
cg04212021	chr5	180231084	7	2	MGAT1
cg04218845	chr1	1502647	7	0	SSU72
cg04238029	chr4	20842253	7	1	KCNIP4
cg04242580	chr2	102927687	7	2	IL1RL1	cytokine
cg04257915	chr17	11464428	7	2	SHISA6
cg04289093	chr1	25890538	7	1	LDLRAP1
cg04295702	chr11	100267892	7	1
cg04307107	chr20	50180603	7	1	NFATC2	mapk;vegf;wnt
cg04339170	chr16	8589200	7	2	TMEM114
cg04351585	chr6	28541039	7	1	SCAND3
cg04367521	chr11	61173736	7	0	CPSF7
cg04386642	chr20	59594954	7	1
cg04387288	chr22	43844918	7	2	MPPED1
cg04394271	chr19	57587592	7	1
cg04394529	chr11	2067849	7	1
cg04423214	chr7	104444707	7	1	LHFPL3
cg04423937	chr9	91220677	7	0
cg04432171	chr16	20219270	7	2
cg04435876	chr3	64175183	7	0	PRICKLE2-AS3;PRICKLE2	wnt
cg04447741	chr2	95613630	7	1
cg04448939	chr16	52292371	7	1
cg04451448	chr4	110130	7	1	ZNF718
cg04463816	chr16	1263766	7	0	CACNA1H	mapk
cg04470060	chr5	141870810	7	0
cg04470688	chr4	6995243	7	0	TBC1D14
cg04471498	chr6	36818903	7	3
cg04473376	chr4	6995090	7	0	TBC1D14
cg04489573	chr1	26394009	7	1	TRIM63
cg04493259	chr2	42968	7	4	FAM110C
cg04510919	chr4	7282819	7	1	SORCS2
cg04516083	chr6	100036796	1	7
cg04524177	chr11	5862757	7	1	OR52E6
cg04533098	chr19	18345653	7	1	PDE4C
cg04535120	chr8	16613053	7	0
cg04552625	chr8	877074	7	1
cg04552852	chr11	844390	7	2	TSPAN4
cg04555690	chr8	20810597	7	2	LOC102467222
cg04556126	chr3	147106561	2	7	ZIC4
cg04556313	chr11	61173733	7	0	CPSF7
cg04560213	chr16	13149464	7	1	SHISA9
cg04564780	chr20	59598041	7	1
cg04570387	chr4	131297305	7	1
cg04597657	chr19	24182688	7	1
cg04604142	chr17	48796515	7	1	LUC7L3
cg04611437	chr10	102279697	7	1	SEC31B
cg04625914	chr11	133805057	7	0	IGSF9B
cg04628802	chr16	71420541	7	1	CALB2
cg04628884	chr16	9915212	7	1	GRIN2A
cg04667011	chr2	138011944	7	1	THSD7B
cg04668484	chr17	14265581	7	2
cg04678315	chr12	125212010	7	1
cg04679515	chr5	62113067	7	1
cg04730443	chrX	26210529	7	2	MAGEB6
cg04730850	chr20	32308480	7	1	PXMP4
cg04737581	chr7	141586015	7	1
cg04748180	chr10	132940825	7	3	TCERG1L
cg04764056	chr19	40228820	7	1	CLC
cg04764795	chr11	114548951	7	1	NXPE2
cg04777612	chr17	73805953	7	1	UNK
cg04779402	chr22	34605866	7	2
cg04787383	chr2	86574742	7	2
cg04793888	chr7	141954798	7	1	TRYX3
cg04796763	chr14	21769176	7	1	RPGRIP1
cg04804542	chr17	77175380	7	1	HRNBP3
cg04820659	chr6	10592296	7	0	GCNT2
cg04828422	chr12	65928041	7	2	LOC100507065
cg04832291	chr11	61517149	7	0
cg04837904	chr11	130911137	7	2
cg04838249	chr12	34500640	7	1
cg04839764	chr16	30817779	7	0
cg04842552	chr4	184909509	7	0	STOX2
cg04855525	chr15	26875029	7	1	GABRB3
cg04856678	chr8	59067871	7	4
cg04865531	chr22	51159147	7	1	SHANK3
cg04865691	chr13	112723421	7	1	SOX1
cg04898130	chr11	44810532	7	2	TSPAN18
cg04904280	chr14	72781945	7	2	RGS6
cg04904385	chr7	19158692	1	7	TWIST1
cg04920044	chr11	41877574	7	1
cg04936260	chr14	74888889	7	2	TMEM90A
cg04941662	chr17	51059731	7	2
cg04955853	chr18	53133263	7	1	TCF4
cg04965050	chr22	43739790	7	0	SCUBE1
cg04969688	chr15	30114816	7	0	TJP1	adh_jun
cg04978078	chr6	10383147	1	7
cg05002444	chr19	15160160	7	2	CASP14
cg05018608	chr9	71460554	7	1	PIP5K1B
cg05018638	chr5	33984768	7	3	SLC45A2
cg05018835	chr14	91338327	7	0	RPS6KA5	mapk
cg05023526	chr4	41695014	7	1	LIMCH1
cg05032957	chr11	7869872	7	2	OR5E1P
cg05042077	chr16	77472178	7	1
cg05074213	chr8	2200128	7	2
cg05090025	chr4	62068939	1	7
cg05094984	chr11	61544890	7	3	MYRF
cg05101331	chr2	423314	7	1
cg05109910	chr19	32434646	7	1
cg05119572	chr2	159867036	7	0	TANC1
cg05126044	chr10	19498475	7	1	MALRD1
cg05131488	chr7	14031822	7	0	ETV1
cg05133205	chr6	32121249	7	0	PPT2
cg05134945	chr3	188665466	7	1
cg05138957	chr14	101528123	7	2	MIR377
cg05143438	chr6	40518086	7	3	LRFN2
cg05149258	chr5	13944584	7	2	DNAH5
cg05152961	chr1	4631581	7	1
cg05153155	chr3	87119406	7	1
cg05170452	chr5	11965372	7	1
cg05184101	chr8	88056681	7	2	CNBD1
cg05184826	chr3	149051368	7	0	TM4SF18
cg05188959	chr17	77174625	7	1	HRNBP3
cg05200614	chr14	101323508	7	0	MEG3
cg05202424	chr14	101435465	7	1	SNORD114-13
cg05224126	chr14	101528671	7	0
cg05229305	chr9	124048493	7	1	GSN;GSN-AS1
cg05237360	chr12	133360704	7	1	GOLGA3
cg05243070	chr14	87253396	7	2
cg05258935	chr19	39086923	7	0	MAP4K1	mapk
cg05269442	chr13	47749488	7	1
cg05289966	chr2	89372003	7	2
cg05293856	chr8	4614063	7	1	CSMD1
cg05296491	chr17	13133862	7	2
cg05306773	chr19	5851616	7	0	FUT3
cg05323172	chr7	141794412	7	2	MGAM
cg05329578	chr9	2241688	7	0
cg05330301	chr11	111607060	7	1	PPP2R1B	pi3k_akt;tgfb;wnt
cg05334205	chr2	225848893	7	1	DOCK10
cg05353872	chr1	248366399	7	1	OR2M3
cg05355460	chr8	56055492	7	3	XKR4
cg05356851	chr17	79450385	7	0
cg05364179	chr4	760039	7	2	PCGF3
cg05364762	chr9	138591474	7	2	SOHLH1
cg05369327	chr14	95826853	7	0
cg05376754	chr4	3825845	7	2
cg05378303	chr5	173319028	7	0	CPEB4
cg05392263	chr6	168418527	7	0	KIF25
cg05401346	chr7	150280143	7	2
cg05402634	chr11	70644141	7	1	SHANK2
cg05404236	chr13	110437093	7	0	IRS2
cg05405748	chr14	93313134	7	0
cg05416549	chr21	48023435	7	2	S100B
cg05420450	chr2	381079	7	1
cg05421677	chr8	40237170	7	1
cg05425922	chr17	38934427	7	1	KRT27
cg05427272	chr14	70042299	7	2	CCDC177
cg05442360	chr8	64381393	7	1	LOC102724612
cg05450771	chr8	57357794	7	1	PENK;LOC101929415
cg05454422	chr1	230185922	7	1
cg05462437	chr14	70528945	7	1	SLC8A3
cg05471700	chr12	56362715	7	2	CDK2	cell_cycle;p53;pi3k_akt;replication
cg05472998	chr8	93028260	7	1	RUNX1T1
cg05481991	chr12	66216880	2	7	HMGA2;RPSAP52
cg05485250	chr16	77465215	7	1	ADAMTS18
cg05492113	chr11	8060332	7	0	TUB
cg05492373	chr17	49953968	7	1	CA10
cg05494467	chr5	140892308	7	1	PCDHGB5;PCDHGC3;PCDHGA6;PCDHGB4;PCDHGA8;PCDHGA12;PCDHGB3;PCDHGA5;PCDHGA1;PCDHGA11;PCDHGA3;PCDHGA2;PCDHGB6;PCDHGC5;PCDHGA4;PCDHGB2;PCDHGA10;PCDHGC4;PCDHGB7;PCDHGA9;PCDHGB1;PCDHGA7
cg05508585	chr10	118900001	0	7
cg05511872	chr11	70824260	7	3	SHANK2
cg05514538	chr17	14640016	7	2
cg05514735	chr17	41173394	7	1	VAT1
cg05529120	chr2	16502226	7	0
cg05533706	chr21	29580118	7	2	LOC101927973
cg05538950	chr16	62026676	7	1	CDH8
cg05540397	chr11	13157257	7	1
cg05543150	chr11	5412450	7	2	OR51B5
cg05576235	chr1	149909049	7	0	MTMR11
cg05581918	chr4	42152011	7	1	BEND4
cg05600023	chr1	22448373	7	0	WNT4	hedgehog;mtor;wnt
cg05618883	chr8	117112488	7	2	LINC00536
cg05630800	chr1	178840298	7	1	ANGPTL1;RALGPS2
cg05650586	chr10	19777717	7	2	MALRD1
cg05664352	chr10	3441404	7	0
cg05668779	chr1	153190009	7	2	PRR9
cg05678584	chr20	13975883	7	0	MACROD2;SEL1L2
cg05678758	chr11	70742884	7	2	SHANK2
cg05684859	chr2	21618087	7	2
cg05688995	chr4	8539246	7	1
cg05716854	chr11	27119394	7	0	BBOX1-AS1;BBOX1
cg05736629	chr10	132733117	7	3
cg05740582	chr8	133573933	7	2	HPYR1
cg05743220	chr17	72620160	7	1	CD300E
cg05744064	chr17	80285515	7	1	SECTM1
cg05744452	chr8	6666452	7	1	XKR5
cg05749628	chr17	51380339	7	1
cg05749642	chr16	89982268	7	1
cg05753693	chr8	10192930	7	2	MSRA
cg05758978	chr7	44614305	7	1	DDX56
cg05765011	chr16	4103225	7	1	ADCY9
cg05782202	chr16	62112415	7	2
cg05791173	chr10	130508478	7	0
cg05793579	chr16	73539979	7	1
cg05794067	chr2	15286743	7	1
cg05795002	chr15	97310954	7	2
cg05808379	chr7	2480705	7	0	LOC101927181
cg05821046	chr1	54304846	7	1	TMEM48
cg05833106	chr5	11725221	7	3	CTNND2
cg05834735	chr7	143686493	7	1
cg05835247	chr11	131074413	7	3
cg05847875	chr11	126948478	7	3	LOC101929473
cg05851730	chr5	45204945	7	3
cg05852395	chr17	72589093	7	1	CD300LD;C17orf77
cg05852625	chr12	128748582	7	2
cg05872034	chr1	5976040	7	0	NPHP4
cg05881163	chr2	1377442	7	2
cg05881457	chr15	54566052	7	1	UNC13C
cg05901837	chr11	5880371	7	0	OR52E8
cg05903444	chr5	2751041	7	0	IRX2;C5orf38
cg05908816	chr16	9405699	7	2
cg05909851	chr2	175637173	7	0
cg05915202	chr7	126017843	7	0
cg05931898	chr16	4395125	7	0	PAM16;CORO7-PAM16
cg05932600	chr9	122931679	7	1
cg05935702	chr21	46727366	7	0
cg05947765	chr2	658000	7	0
cg05948411	chr12	125003301	7	0	NCOR2	notch
cg05953477	chr7	142739376	7	2
cg05965015	chr1	175549030	7	1	TNR	ECM;focal_adh;pi3k_akt
cg05965880	chr5	2862149	7	2
cg05974878	chr7	141999585	7	3
cg05976166	chr11	45743599	7	2
cg05991975	chr19	30849605	7	2
cg06008926	chr5	170740673	2	7
cg06022189	chr5	2309992	7	2	LOC100506858
cg06033738	chr20	20350367	0	7	INSM1
cg06040093	chr13	113698551	7	0	MCF2L
cg06042826	chr3	70048672	7	0
cg06055033	chr11	63057501	7	2	SLC22A10
cg06059810	chr4	71587722	7	0	RUFY3
cg06063372	chr21	35932514	7	1	RCAN1
cg06071533	chr1	56192883	7	2
cg06072408	chr11	131104484	7	1
cg06077304	chr8	116166911	7	2
cg06085272	chr5	178396068	7	1
cg06099246	chr16	1094813	7	0
cg06108459	chr6	43089049	7	1	PTK7
cg06119162	chr21	46678524	7	2
cg06119370	chr16	8601261	7	2	TMEM114
cg06127174	chr15	25472950	7	2	SNORD115-15;SNORD115-21;SNORD115-32
cg06162668	chr2	638091	7	2
cg06183898	chr15	33406700	7	1	FMN1
cg06214997	chr12	130502468	7	0
cg06231581	chr13	112903693	7	2
cg06244177	chr20	60266724	7	2	CDH4
cg06247422	chr12	95010311	7	2	TMCC3
cg06264653	chr15	25438860	7	2	SNORD115-14
cg06265020	chr11	130971653	7	3
cg06265809	chr14	101525784	7	1	MIR496;MIR154
cg06268979	chr1	230991624	7	1	C1orf198
cg06306902	chr16	27729635	7	0	KIAA0556
cg06316219	chr1	2834040	7	2
cg06317803	chr15	97312155	7	2
cg06331268	chr8	93660565	7	1	LOC102724710
cg06343740	chr22	26878410	7	1	HPS4;SRRD
cg06350220	chr8	140120087	7	2
cg06350699	chr1	176768541	7	2	PAPPA2
cg06353345	chr11	5322976	7	2	OR51B4
cg06376186	chr7	146381125	7	2	CNTNAP2
cg06384145	chr9	130860807	7	0	SLC25A25
cg06389098	chr16	71424252	7	1	CALB2
cg06389560	chr5	38338937	7	2	EGFLAM
cg06392126	chr2	228882353	7	1	SPHKAP
cg06394789	chr7	141652385	7	1
cg06421948	chr12	126107074	7	1	TMEM132B
cg06432648	chr10	13812071	7	0	FRMD4A
cg06451815	chr9	107299237	7	2	OR13C3
cg06467636	chrX	150905602	7	1	CNGA2
cg06489609	chr7	142879929	7	2	TAS2R39
cg06502279	chr16	474467	7	1	RAB11FIP3
cg06509035	chr7	141985385	7	2
cg06534988	chr5	1750660	7	1
cg06536308	chr5	173334871	7	0	CPEB4
cg06537005	chr16	758544	7	2
cg06547839	chr7	141787221	7	2	MGAM
cg06565452	chr9	107299308	7	2	OR13C3
cg06565683	chr20	46817989	7	2
cg06565744	chr11	41016319	7	3
cg06580770	chr6	32054790	7	3	TNXB	ECM;focal_adh;pi3k_akt
cg06580800	chr19	39921535	7	2
cg06585639	chr2	207932382	7	0
cg06592151	chr17	39204767	7	3	KRTAP2-1
cg06603561	chr11	134479413	7	1
cg06607594	chr19	55493672	7	2	NLRP2
cg06610818	chr16	49499965	7	3
cg06611426	chr12	52404161	7	1	GRASP
cg06640593	chr2	568321	7	1
cg06643020	chr2	242294986	7	0	FARP2	adh_jun
cg06643567	chr3	54068019	7	1
cg06648156	chr6	28481660	7	2	GPX6
cg06656105	chr7	142575234	7	2	TRPV6
cg06672630	chr4	18321251	7	2
cg06684811	chr2	86670229	7	0	KDM3A
cg06694734	chr4	4871166	2	7
cg06704974	chr10	31146954	7	1	ZNF438
cg06709285	chr19	37890579	7	2
cg06712088	chr11	7259389	7	1
cg06719334	chr16	7501308	7	1	A2BP1
cg06721601	chr7	101762633	7	0	CUX1
cg06735218	chr11	4664117	7	3	OR51E1
cg06741530	chr2	104490515	7	1
cg06744540	chr7	141646725	7	1	CLEC5A
cg06745781	chr19	35275403	7	1
cg06746453	chr14	101518815	7	1	MIR487A
cg06748147	chr22	38714287	7	1	CSNK1E	hedgehog;wnt
cg06749355	chr15	93830858	7	2
cg06753918	chr5	6182215	7	2
cg06781302	chr9	93229953	7	1	LINC01501
cg06795981	chr19	40228577	7	1	CLC
cg06796713	chr2	66664871	2	7	MEIS1
cg06804177	chr14	101370989	7	0	MEG8
cg06809506	chr19	32416140	7	2
cg06816350	chr5	2278885	7	3
cg06818665	chr17	11463635	7	2	SHISA6
cg06819792	chr16	13444278	7	2
cg06824538	chr1	159130368	7	2
cg06847828	chr11	27097023	7	0	BBOX1
cg06849381	chr22	26878792	7	1	HPS4;SRRD
cg06856735	chr17	77952247	7	0	TBC1D16
cg06873564	chr2	220554043	7	1
cg06884401	chr4	89978251	7	0	FAM13A
cg06889108	chr5	173317342	7	0	CPEB4
cg06890569	chr3	42132667	7	2	TRAK1
cg06900673	chr10	133215979	7	1
cg06966110	chr11	469881	7	0	PTDSS2
cg06970170	chr11	123633808	7	1
cg06976036	chr7	51673960	7	2
cg07010617	chr7	142458190	7	2	PRSS1
cg07014673	chr2	237078733	2	7
cg07015749	chr1	6085995	7	1	KCNAB2
cg07020001	chr12	122019031	7	0	KDM2B
cg07021166	chr11	131105003	7	1
cg07024656	chr10	42970618	7	1	LOC84856
cg07050715	chr14	99426616	7	1
cg07078958	chr3	15311183	7	1	SH3BP5
cg07099640	chr16	88292973	7	0
cg07109801	chr3	49057661	7	2	MIR425;DALRD3;NDUFAF3
cg07115206	chr16	6425686	7	0	A2BP1
cg07120544	chr8	93076082	7	1	RUNX1T1
cg07126783	chr17	78800767	7	1	RPTOR	mtor;pi3k_akt
cg07143451	chr17	25676440	7	1
cg07147475	chr4	141419555	2	7
cg07149209	chr19	30804019	7	2
cg07152925	chr21	48024683	7	0	S100B
cg07163640	chr2	366012	7	1
cg07174182	chr1	51127561	7	0	FAF1
cg07175635	chr22	47089857	7	1	CERK
cg07177321	chr8	15098561	7	1
cg07183450	chr7	157620943	7	2	PTPRN2
cg07191286	chr19	54383954	7	1
cg07203755	chr14	101419737	7	1	SNORD114-4;SNORD114-3
cg07215695	chr2	85637834	7	1	CAPG
cg07224169	chr1	209406581	7	1
cg07230044	chr5	178882300	7	3
cg07232749	chr22	44422012	7	3	PARVB	focal_adh
cg07241453	chr12	3476972	7	3
cg07262264	chr8	93435132	7	1
cg07267600	chr12	2750053	7	1	CACNA1C	mapk
cg07273545	chr5	33984608	7	1	SLC45A2
cg07298211	chr12	130717499	7	1
cg07309576	chr11	5463768	7	1	OR51I1
cg07313319	chr22	38714426	7	1	CSNK1E	hedgehog;wnt
cg07316943	chr10	1068490	7	0	C10orf110;IDI2
cg07317062	chr7	27170388	7	1	HOXA4
cg07322117	chr1	9498583	7	1
cg07328838	chr15	24756991	7	1
cg07339864	chr7	70561125	7	1
cg07349217	chr8	133878997	7	1	TG
cg07349685	chrX	150923595	7	4
cg07365439	chr13	19581746	7	2	LINC00442
cg07366506	chr10	131843725	7	2
cg07367222	chr1	3053584	7	3	PRDM16
cg07377195	chr1	158174399	0	7
cg07386385	chr16	80745088	7	2	CDYL2
cg07387444	chr16	49727717	7	1	ZNF423
cg07399685	chr5	24178148	7	1	C5orf17
cg07441596	chr16	9658487	7	1
cg07442343	chr4	42394302	7	1
cg07452415	chr20	60133701	7	1	CDH4
cg07454556	chr2	54754901	7	1	RPL23AP32;SPTBN1
cg07460734	chr19	57630153	7	1	USP29
cg07463108	chr8	42024746	7	0	AP3M2
cg07466705	chr3	11034749	7	1	SLC6A1
cg07481433	chr1	176703004	7	2	PAPPA2
cg07492240	chr4	121994123	3	7	C4orf31
cg07514063	chr22	27856940	7	2
cg07521789	chr14	101519387	7	2	MIR382
cg07527126	chr17	11165833	7	2	SHISA6
cg07529210	chr12	122019110	7	2	KDM2B
cg07541823	chr7	153379896	7	1
cg07545846	chr11	133940520	7	1	JAM3
cg07552803	chr8	24771326	7	1	NEFM
cg07568233	chr16	7382520	7	2	A2BP1
cg07591204	chr15	90951075	7	0	IQGAP1	adh_jun
cg07598464	chr1	248366883	7	1	OR2M3
cg07598561	chr15	41218984	2	7
cg07615087	chr21	38077347	2	7	SIM2
cg07615383	chr15	99409194	7	1	IGF1R	adh_jun;focal_adh;mapk;mtor;pi3k_akt
cg07616828	chr8	25775184	7	3	EBF2
cg07618052	chr2	228888500	7	1	SPHKAP
cg07631533	chr16	13135565	7	1	SHISA9
cg07649045	chr11	7260764	7	1
cg07654282	chr7	143700925	7	1	OR6B1
cg07667906	chr14	106329752	7	2
cg07670713	chr1	247653346	7	1	OR2W5
cg07675966	chr8	85579488	7	2	RALYL
cg07685253	chr15	25429866	7	2	SNORD115-12;SNORD115-10;SNORD115-9;SNORD115-5
cg07695835	chr4	20985984	7	0	KCNIP4
cg07709932	chr6	52859109	7	1	GSTA4
cg07714622	chr1	201743131	7	0	RNU6-79P;NAV1;IPO9-AS1
cg07722613	chr3	67033695	7	2
cg07725235	chr21	18188123	7	1
cg07734975	chr11	9780844	7	3
cg07737110	chr8	40500748	7	2	ZMAT4
cg07744561	chr5	6022991	7	1
cg07755390	chr3	124931736	7	1	SLC12A8
cg07781096	chr2	211633248	7	1
cg07792357	chr11	71033243	7	3
cg07813432	chr1	243010299	7	2
cg07814664	chr5	1938619	7	2
cg07839906	chr7	143655754	7	1	OR2F1
cg07844369	chr16	31813373	7	2
cg07857234	chr12	118628449	7	0	TAOK3	mapk
cg07891033	chr5	11725225	7	3	CTNND2
cg07891904	chr3	108476024	7	1	RETNLB
cg07893176	chr1	171110609	7	2	FMO6P
cg07906632	chr3	147074073	2	7
cg07917546	chr16	86496223	7	1
cg07933234	chr10	3441625	7	0
cg07936456	chr16	7708060	7	2	A2BP1
cg07940502	chr19	42532541	7	0	GRIK5
cg07944396	chr16	7382514	7	1	A2BP1
cg07945197	chr8	93522099	7	1
cg07950469	chr16	71265941	7	2	HYDIN
cg07959741	chr14	101420318	7	1	SNORD114-4;SNORD114-5
cg07963493	chr7	142712598	7	1
cg07966945	chr11	41923810	7	1
cg07968535	chr1	175598711	7	2	TNR	ECM;focal_adh;pi3k_akt
cg07981869	chr19	34174665	7	3	CHST8
cg07990664	chr12	117696430	7	1	NOS1
cg08004208	chr5	29947530	7	3
cg08016336	chr4	41181318	7	1	APBB2
cg08032476	chr17	27045176	7	0	RAB34
cg08033921	chr16	82362875	7	1
cg08045906	chr6	32120625	7	0	PPT2;PRRT1
cg08054209	chr2	232230050	7	0	ARMC9
cg08056240	chr16	24268164	7	0	CACNG3	mapk
cg08069247	chr10	115312600	7	1	HABP2
cg08096908	chr2	1441097	7	3	TPO	cytokine;jak_stat
cg08099626	chr17	3213032	7	2	OR3A4
cg08112929	chr15	100672325	7	2	ADAMTS17
cg08115530	chr17	5368752	7	2	DHX33
cg08123425	chr12	13939517	7	3	GRIN2B
cg08129475	chr16	80586482	7	1	LOC102724084
cg08129992	chr12	126378468	7	1
cg08152035	chr21	26328252	7	4	LOC339622
cg08155759	chr19	57324295	7	1	PEG3;ZIM2;PEG3AS
cg08160063	chr16	7704961	7	2	A2BP1
cg08168165	chr1	109506658	7	1	CLCC1
cg08173915	chr21	34774164	7	0	IFNGR2	cytokine;jak_stat
cg08175935	chr14	101348185	7	1	MIR127;MIR433;RTL1
cg08177522	chr18	59431787	7	1
cg08185223	chr2	81417629	7	2
cg08188609	chr19	54219504	7	2	MIR521-2
cg08193273	chr8	110116031	7	1	TRHR
cg08205065	chr14	101801098	7	1
cg08221177	chr5	38148039	7	2
cg08223235	chr18	60903834	7	1	BCL2	apoptosis;focal_adh;hedgehog;jak_stat;p53;pi3k_akt
cg08227141	chr11	24849257	7	1	LUZP2
cg08249698	chr16	6610161	7	1	A2BP1
cg08250582	chr7	132920226	7	3
cg08269733	chr16	62057179	7	1	CDH8
cg08296601	chr16	420255	7	0	MRPL28
cg08313547	chr8	140119961	7	2
cg08319312	chr12	34500811	7	2
cg08323777	chr5	1974859	7	2
cg08340885	chrX	103297251	7	1	MIR1256
cg08369201	chr1	153303815	7	1	PGLYRP4
cg08369296	chr7	154658512	7	1	DPP6
cg08374320	chr4	71588314	7	1	RUFY3
cg08390979	chr16	6094220	7	1	A2BP1
cg08394239	chr18	28743131	7	1	DSC1
cg08414311	chr1	18619397	7	1	IGSF21
cg08414451	chr22	40038702	7	2	CACNA1I	mapk
cg08416400	chr14	101430337	7	1	SNORD114-8
cg08417719	chr11	123814620	7	2	OR6T1
cg08429605	chr17	71258613	7	0	CPSF4L
cg08436756	chr11	70781118	7	2	SHANK2
cg08443259	chr10	130696273	7	1
cg08455073	chr7	23286463	7	1	GPNMB
cg08456334	chr1	151298699	7	0	PI4KB
cg08460812	chr4	109087419	7	3	LOC641518;LEF1	adh_jun;wnt
cg08464831	chr16	5951274	7	1
cg08469215	chr1	156261351	7	1	TMEM79
cg08469305	chr10	14478428	7	2	MIR1265
cg08492863	chr10	131030278	7	1
cg08518101	chr16	83786701	7	1	CDH13
cg08522426	chr3	147073989	2	7
cg08523197	chr17	14272455	7	2
cg08525429	chr7	1553444	7	1
cg08532185	chr3	2992107	7	0	CNTN4
cg08548060	chr5	3027920	7	2
cg08565796	chr19	37825455	7	0	HKR1
cg08580836	chr5	150284448	7	1	ZNF300
cg08605993	chr7	141985039	7	2
cg08606327	chr5	152049902	7	1	LINC01470
cg08621316	chr21	46648644	7	0
cg08622859	chrX	5154409	7	1
cg08624834	chr1	169650575	7	2
cg08634024	chr7	143657177	7	1	OR2F1
cg08661112	chr10	91405677	7	0	PANK1
cg08683925	chr11	130870367	7	1
cg08690674	chr14	77773007	7	0	POMT2
cg08695418	chr4	6729199	7	0
cg08696931	chr12	123754071	7	0	CDK2AP1
cg08699196	chr12	53591398	7	1	ITGB7	ECM;focal_adh;pi3k_akt
cg08704539	chrX	100546356	7	0	TAF7L
cg08706317	chr8	57350090	7	1
cg08721599	chr11	36840001	7	1
cg08730315	chr5	10860079	7	1
cg08731459	chr11	127305145	7	1
cg08746496	chr15	89765045	7	1	RLBP1
cg08752140	chr1	2131086	7	4	FAAP20
cg08753469	chr7	152842263	7	1
cg08757496	chr9	130694054	7	0	PIP5KL1
cg08761055	chr2	5846917	7	1
cg08771567	chr9	116327270	7	0	RGS3
cg08797491	chr16	19769466	7	0	IQCK
cg08808701	chr14	99584436	7	0
cg08813944	chr17	71258589	7	0	CPSF4L
cg08817497	chr16	49814595	7	2	ZNF423
cg08819148	chr8	72760849	7	1	MSC-AS1
cg08822168	chr2	507259	7	1
cg08827466	chr9	123062097	7	2
cg08837481	chr8	40235245	7	2
cg08841613	chr2	220553978	7	1
cg08844365	chr6	112576393	7	0	LAMA4	ECM;focal_adh;pi3k_akt
cg08844913	chr1	177724656	7	1
cg08858295	chr1	149979253	7	0	OTUD7B
cg08882547	chr19	45737792	7	2	EXOC3L2
cg08889797	chr3	147106489	2	7	ZIC4
cg08896387	chr1	24191740	7	2	FUCA1
cg08897705	chr9	89382059	7	0
cg08898653	chr1	20811220	3	7	CAMK2N1
cg08900013	chr17	51826643	7	1
cg08910409	chr15	24919924	7	2	NPAP1
cg08931647	chr16	832963	7	0	MSLNL
cg08932388	chr21	35932231	7	1	RCAN1
cg08939850	chr17	78800806	7	0	RPTOR	mtor;pi3k_akt
cg08965206	chr17	71732215	7	3
cg08970682	chr4	106472990	7	2	FLJ20184
cg08970694	chr11	5290746	7	3	HBE1
cg08983011	chr11	118774009	7	1	BCL9L
cg08989564	chr16	49411456	7	2	C16orf78
cg09014329	chr17	42431748	7	0	FAM171A2
cg09022473	chr21	41160587	7	1	IGSF5
cg09024791	chr1	176998869	7	3	MIR488;ASTN1
cg09029959	chr4	163905924	7	3
cg09040942	chr7	158060003	7	1	PTPRN2
cg09050528	chr3	140175015	7	1	CLSTN2
cg09057943	chr5	2291750	7	2
cg09068975	chr5	173382452	7	0	CPEB4
cg09071142	chr22	26396453	7	2	MYO18B
cg09085792	chr3	189547290	7	1	TP63;MIR944
cg09098545	chr4	97914176	7	1
cg09109074	chr2	2116437	7	2	MYT1L
cg09110876	chr8	82128975	7	1
cg09112081	chr16	29796620	7	1
cg09150140	chr11	20693928	7	1	NELL1
cg09152693	chr16	77928019	7	3	VAT1L
cg09158578	chr16	9658730	7	2
cg09172296	chr10	21807166	3	7	C10orf140
cg09189889	chr13	95132211	7	0	DCT
cg09199014	chr4	6052533	7	2	JAKMIP1
cg09200437	chr8	126424934	7	0
cg09229493	chr22	32058665	7	1
cg09236658	chr6	108485152	1	7
cg09239705	chr11	5279386	7	1
cg09241638	chr7	37448145	7	1	ELMO1
cg09245899	chr11	70513441	7	2	SHANK2
cg09248826	chr9	130860839	7	0	SLC25A25
cg09257824	chr11	32455642	0	7	WT1
cg09259225	chr3	183622100	7	2
cg09275735	chr20	45527673	7	2	EYA2
cg09293816	chr19	50015532	7	1	FCGRT
cg09294937	chr2	219028997	7	1	CXCR1	cytokine
cg09316169	chr19	2549886	7	2	GNG7	pi3k_akt
cg09334699	chr2	2193511	7	1	MYT1L
cg09337699	chr2	232230331	7	0	ARMC9
cg09355371	chr9	134681789	7	3
cg09356625	chr15	25438867	7	2	SNORD115-14
cg09390512	chr9	104355491	7	1	PPP3R2;GRIN3A	apoptosis;mapk;vegf;wnt
cg09390708	chr16	21675205	0	7
cg09391140	chr9	23765122	7	1	ELAVL2
cg09395195	chr17	29645782	7	1	EVI2A;NF1	mapk
cg09395955	chr12	56476997	7	0	ERBB3	erbb;mapk;pi3k_akt;tgfb
cg09399225	chr9	123007911	7	1	MIR147
cg09402243	chr11	112126301	7	0	PLET1
cg09408143	chr16	524778	7	0	RAB11FIP3
cg09430108	chr12	13625898	7	0
cg09433794	chr4	156126097	7	2
cg09482050	chr16	67686832	7	1	RLTPR
cg09484818	chr19	57276143	7	1	ZIM2-AS1
cg09499849	chr2	158695158	7	1	ACVR1	cytokine;tgfb
cg09509553	chr1	240986512	7	2	RGS7
cg09510464	chr20	45530115	7	2	EYA2
cg09533689	chr7	142622534	7	1	TRPV5
cg09535692	chr1	56046371	7	1
cg09561819	chr14	38809160	7	2
cg09564361	chr8	93537362	7	2
cg09596958	chr12	58132105	7	1	AGAP2
cg09602803	chr10	131843597	7	2
cg09605021	chr8	877555	7	2
cg09648727	chr17	79361742	7	0
cg09652312	chr7	155284062	7	1
cg09662858	chr16	90087125	7	0	GAS8;DBNDD1
cg09686331	chr5	132581465	7	0	FSTL4
cg09690632	chr17	79609290	7	2	TSPAN10
cg09692037	chr2	16502224	7	0
cg09694029	chr6	36819555	7	2
cg09697403	chr6	72595944	7	1	RIMS1
cg09726087	chr3	7602881	7	2	GRM7
cg09731029	chrX	18238652	7	2	BEND2
cg09757158	chr2	444632	7	2
cg09761503	chr7	142659349	7	3	KEL
cg09783605	chr21	35932505	7	1	RCAN1
cg09788762	chr1	3334101	7	2	PRDM16
cg09796029	chr19	54189553	7	1	MIR519C
cg09801472	chr12	133191937	7	2
cg09819081	chrX	135382647	7	2	GPR112
cg09835161	chr2	21023915	7	1	LDAH
cg09838568	chr21	45769981	7	1
cg09867448	chr4	71588310	7	0	RUFY3
cg09873688	chr5	3504858	7	3	LINC01017;LINC01019
cg09883671	chr5	41000264	7	2	MROH2B
cg09884146	chr2	65593908	7	0	SPRED2	jak_stat
cg09885709	chr8	10899605	7	0	XKR6
cg09889065	chr12	114517855	7	2
cg09889709	chr21	18665688	7	2
cg09890332	chr17	3212495	7	1	OR3A4
cg09894188	chr4	7330292	7	1	SORCS2
cg09899825	chr3	42132646	7	2	TRAK1
cg09907509	chr13	37248244	7	1	C13orf36
cg09921507	chr19	42186380	7	2	CEACAM7
cg09922119	chr1	177567899	7	1
cg09923978	chr11	58207761	7	1	OR5B12
cg09928938	chr16	9364282	7	2
cg09946310	chr20	46444200	7	3
cg09959497	chr7	154868700	7	1	HTR5A
cg09960202	chr12	132969203	7	0
cg09966381	chr20	60147098	7	1	CDH4
cg09973284	chr12	54346155	3	7
cg09983299	chr19	38282925	7	1
cg09983885	chr11	4415245	7	1	TRIM21
cg09990852	chr4	71587726	7	0	RUFY3
cg09999998	chr22	26743566	7	2	SEZ6L
cg10008137	chr6	28481921	7	1	GPX6
cg10010219	chr1	156218091	7	0	PAQR6
cg10019018	chr12	119214021	7	3
cg10021924	chr12	131401275	2	7
cg10029594	chr21	38073992	0	7	SIM2
cg10030162	chr16	49591203	7	1	ZNF423
cg10032269	chr14	62547769	7	2	SYT16
cg10048215	chr12	12938383	7	3	APOLD1
cg10061374	chr8	5909945	7	1
cg10071999	chr16	13426616	7	2
cg10076783	chr8	142741387	7	2
cg10091798	chr12	46654629	7	2	SLC38A1
cg10092271	chr15	49188970	7	1	SHC4	erbb;focal_adh;tgfb
cg10094664	chr12	13626085	7	1
cg10095577	chr1	75600421	1	7	LHX8
cg10103923	chr7	37445501	7	1	ELMO1
cg10116178	chr11	5538200	7	1	UBQLNL
cg10129154	chr16	1093823	7	0
cg10132627	chr22	43355971	7	0	PACSIN2
cg10136671	chr7	142557703	7	1	EPHB6
cg10142237	chr22	38714395	7	1	CSNK1E	hedgehog;wnt
cg10147632	chr1	178840439	7	1	ANGPTL1;RALGPS2
cg10148069	chr17	77297987	7	2	RBFOX3
cg10158151	chr17	51900032	7	1	KIF2B
cg10176489	chr16	13348613	7	2
cg10187211	chr8	9274494	7	1
cg10197964	chr19	22804394	7	2
cg10208367	chr13	37268580	7	1	C13orf36
cg10213875	chr7	48129814	7	1	UPP1
cg10248131	chr15	49189446	7	1	SHC4	erbb;focal_adh;tgfb
cg10249637	chr7	157655436	7	3	PTPRN2
cg10272901	chr21	46677879	7	1
cg10277282	chr1	87620483	7	0	LINC01140
cg10277986	chr5	17436371	7	1
cg10278762	chr8	15274480	7	1
cg10286959	chr8	1291957	7	2
cg10300864	chr14	101499152	7	2	MIR495
cg10314252	chr19	31155717	7	0
cg10317717	chr7	48129904	7	1	UPP1
cg10319331	chr12	126105704	7	2	TMEM132B
cg10328279	chr7	143140151	7	2	TAS2R60
cg10344919	chr18	42207343	7	2
cg10351418	chr19	57303997	7	2	ZIM2
cg10363005	chr11	126867352	7	1	KIRREL3
cg10365522	chr19	56248518	7	2	NLRP9
cg10369723	chr19	7427830	7	1
cg10378735	chr7	142558305	7	1	EPHB6
cg10385290	chr19	15083818	7	1	SLC1A6
cg10413513	chr16	7106265	7	0	A2BP1
cg10438439	chr5	3741762	7	2
cg10444491	chr4	7394790	7	2	SORCS2
cg10471825	chr16	73557323	7	1
cg10493961	chr8	139855971	7	0	COL22A1
cg10494028	chr6	74008821	7	0	C6orf147
cg10497277	chr9	93229303	7	2	LINC01501
cg10507482	chr2	175198039	3	7
cg10529072	chr2	159928222	7	0	TANC1
cg10533826	chr8	109132265	7	2
cg10544563	chr1	185312683	7	0
cg10545366	chr16	77630672	7	1
cg10545740	chr6	27619478	7	2
cg10560420	chr2	159911769	7	1	TANC1
cg10566252	chr20	60120707	7	1	CDH4
cg10576392	chr16	65759562	7	1
cg10579121	chr17	79359215	7	0	LOC100130370
cg10599444	chr14	23305941	7	0	MMP14
cg10606756	chr17	14838630	7	2
cg10621026	chr22	27874834	7	3
cg10635122	chr19	52391090	7	0	ZNF577
cg10635645	chr12	12938397	7	4	APOLD1
cg10637996	chr12	114514607	7	2
cg10650660	chr8	106924492	7	0	ZFPM2-AS1
cg10657950	chr16	524655	7	0	RAB11FIP3
cg10658072	chr19	45260756	7	1	MIR8085;BCL3
cg10661904	chr17	79619235	7	1	PDE6G
cg10664272	chr2	85638053	7	0	CAPG
cg10696787	chr17	65242740	7	1	HELZ
cg10699157	chr16	49833224	7	1	ZNF423
cg10703338	chr4	7512498	7	2	SORCS2
cg10704680	chr11	2064747	7	1
cg10717189	chr2	114735571	7	0
cg10731960	chr19	55042837	7	2	KIR3DX1
cg10733251	chr18	28923457	7	1	DSG1-AS1;DSG1
cg10733261	chr11	130895763	7	1
cg10739728	chrX	141293118	7	1	MAGEC2
cg10742917	chr7	56242801	7	1
cg10748359	chr11	100211450	7	2	CNTN5
cg10754395	chr7	158109694	7	1	PTPRN2
cg10767661	chr16	26776536	7	2
cg10769937	chr1	161397752	7	1
cg10774529	chr9	126102414	7	1
cg10778915	chr4	100576610	7	2
cg10783469	chr19	52391234	7	0	ZNF577
cg10796634	chrX	49460605	7	2	PAGE1
cg10796788	chr15	98675214	7	1
cg10812186	chr6	32055146	7	0	TNXB	ECM;focal_adh;pi3k_akt
cg10813539	chr2	916972	7	1
cg10819960	chr4	95916983	2	7	BMPR1B	cytokine;tgfb
cg10823173	chr5	2633471	7	1
cg10830145	chr5	87440121	1	7
cg10836392	chr22	44258132	7	1	SULT4A1
cg10842868	chr19	32079136	7	2	THEG5
cg10905012	chr11	64374819	7	2	NRXN2
cg10923662	chr6	32064258	7	0	TNXB	ECM;focal_adh;pi3k_akt
cg10933691	chr10	28436499	7	1	MPP7
cg10936661	chr10	109732290	7	1	LINC01435
cg10943629	chr5	3286208	7	2
cg10945079	chr2	162283856	1	7
cg10945274	chr13	100611036	0	7
cg10947348	chr5	161716489	7	1
cg10956848	chr22	48027641	7	2
cg10972546	chr1	4886129	7	3
cg10975001	chr1	33627155	7	0	TRIM62
cg10975897	chr6	15504844	7	1	JARID2
cg11005778	chr16	1389571	7	2	BAIAP3
cg11028627	chrX	150564821	7	0	VMA21
cg11044575	chr6	105401636	3	7
cg11064537	chr21	48024639	7	2	S100B
cg11094565	chr15	58357165	1	7	ALDH1A2
cg11117131	chr11	107582818	7	1	SLN
cg11144436	chr17	50008372	7	1	CA10
cg11152513	chr2	169757751	7	1	G6PC2	pi3k_akt
cg11160362	chr12	130387821	7	1	TMEM132D
cg11162118	chr11	31837104	2	7	PAX6
cg11204562	chr10	115511153	7	1	C10orf81
cg11219097	chr11	5124941	7	1
cg11226913	chr14	29254961	7	1	C14orf23
cg11230785	chr17	10373381	7	2	MYH4;MYHAS
cg11242992	chr9	1048520	7	3	LINC01230
cg11275536	chr8	131457214	7	1	ASAP1
cg11275790	chr14	101408551	7	3
cg11294241	chr12	130936609	7	1	RIMBP2
cg11317596	chr6	17033332	7	0
cg11323483	chr7	142828068	7	5	PIP
cg11328079	chr5	3504656	7	2	LINC01017;LINC01019
cg11337413	chr17	64536644	7	2	PRKCA	erbb;focal_adh;mapk;mtor;pi3k_akt;tgfb;vegf;wnt
cg11346124	chr6	150614809	7	1
cg11352024	chr5	24066040	7	2	C5orf17
cg11384783	chr16	8359724	7	1
cg11394937	chr2	1156214	7	1	SNTG2
cg11432962	chr13	95354741	1	7
cg11439869	chr14	101520944	7	1	MIR668;MIR485;MIR134
cg11444894	chr19	15903861	7	2	OR10H5
cg11463657	chr10	130337213	7	2
cg11486285	chr17	11484255	7	2
cg11492723	chr3	16577697	7	1
cg11519930	chr1	44977246	7	2	RNF220
cg11521470	chr6	170531259	0	7
cg11530771	chr19	15974441	7	1	LOC102724279
cg11553575	chr5	24059639	7	3	C5orf17
cg11554543	chr19	19569139	7	2	GATAD2A
cg11563844	chr13	33780307	7	0	STARD13
cg11565551	chrX	150919966	7	3
cg11566394	chr4	4856709	2	7
cg11569121	chr15	55562718	7	1	RAB27A
cg11576118	chr5	1938569	7	2
cg11577199	chr19	30596600	7	2
cg11591437	chr11	114100689	7	2	ZBTB16
cg11596404	chr1	153599772	7	1	S100A13;S100A1
cg11602178	chr7	2147393	7	0	MAD1L1
cg11626756	chr5	6491472	7	2	UBE2QL1
cg11634128	chr18	67963717	7	2	SOCS6	jak_stat
cg11635541	chrX	15869341	7	1	AP1S2
cg11642681	chr8	29210373	7	0
cg11648483	chr19	30935177	7	2	ZNF536
cg11651237	chr15	27216529	7	1	GABRG3
cg11661187	chr4	90756533	7	1	SNCA
cg11665114	chr7	141644748	7	2	CLEC5A
cg11675876	chr3	188665436	7	1	TPRG1-AS1
cg11678776	chr21	43518341	7	2	UMODL1
cg11681428	chr5	1243949	7	2	SLC6A18
cg11712958	chr2	1249660	7	2	SNTG2
cg11714502	chr9	130640212	7	0	AK1
cg11735242	chr1	4644030	7	2
cg11749010	chr18	47794623	7	3
cg11750985	chr11	2799936	7	0	KCNQ1
cg11751344	chr8	92622592	7	1
cg11768833	chr9	13140958	7	2	MPDZ
cg11794735	chr17	146404	7	0	RPH3AL
cg11799387	chr10	1068528	7	0	C10orf110;IDI2
cg11800794	chr20	31407338	7	1	MAPRE1
cg11804538	chr19	57336314	7	1	PEG3;ZIM2
cg11804965	chr17	54219579	7	1
cg11828871	chr7	141718934	7	1	MGAM
cg11875185	chr22	26813506	7	2
cg11877105	chr18	44038721	7	2	RNF165
cg11887844	chr15	32392710	7	1	CHRNA7
cg11893435	chr19	20996856	7	1
cg11906829	chr7	142326370	7	1
cg11911857	chr3	21212760	7	2
cg11924260	chr12	125036266	7	0
cg11939913	chr5	77923961	7	2	LHFPL2
cg11950361	chr2	114735827	7	0	LINC01191;LOC100499194
cg11968792	chr8	877456	7	1
cg12000238	chr8	35953533	7	1
cg12000333	chr17	14891737	7	1
cg12003394	chr17	56359527	7	1	MPO
cg12008047	chr19	18497143	7	0	GDF15	cytokine
cg12010784	chr22	23487588	7	2	RAB36
cg12027010	chr11	70678897	7	1	SHANK2
cg12036731	chr11	5346089	7	1	OR51B2
cg12039970	chr5	2006146	7	2
cg12042689	chr10	133372833	7	3
cg12050271	chr1	2980399	7	1	FLJ42875
cg12067043	chr15	25430614	7	2	SNORD115-9;SNORD115-10;SNORD115-5;SNORD115-12
cg12077024	chrX	84189377	7	1	UBE2DNL
cg12085619	chr1	248636455	7	3	OR2T3
cg12091975	chr7	141972160	7	2	TRY2P
cg12099754	chr9	73196319	7	3	TRPM3
cg12107984	chr14	88626232	7	1
cg12109178	chr17	38934435	7	1	KRT27
cg12120741	chr13	78492306	7	0	EDNRB
cg12127932	chr18	67964502	7	2	SOCS6	jak_stat
cg12136929	chr5	13944668	7	1	DNAH5
cg12161192	chr20	31781060	7	1	BASE
cg12172631	chr19	54584915	7	2	TARM1
cg12176783	chr20	62694000	7	0	TCEA2
cg12176793	chr8	90624127	7	1
cg12178216	chr14	99357414	7	2
cg12183501	chr3	148869703	7	1	HPS3
cg12193485	chr5	106954123	7	0	EFNA5	mapk;pi3k_akt
cg12196642	chr4	18937545	7	1
cg12197329	chr11	70780886	7	1	SHANK2
cg12200950	chr19	34174777	7	2	CHST8
cg12224388	chr2	545599	7	1
cg12237269	chr11	107582734	7	1	SLN
cg12243591	chr9	134685219	7	3
cg12245706	chr2	71823484	7	0	DYSF
cg12249517	chr5	35817176	7	1
[truncated: 834,321+ more rows]
