# Supplementary material for: Patient-specific identification of genome-wide DNA-methylation differences between intracranial and extracranial melanoma metastases
Source: Sci Rep. 2023 Jan 9;13:444. doi: 10.1038/s41598-022-24940-w (PMC9829750; doi:10.1038/s41598-022-24940-w)
Supplement: Supplementary file 14 — Supplementary Information 14. [file 41598_2022_24940_MOESM14_ESM.xlsx]

## Sheet: Info
Table S8: Methylation states of the CpGs published by Vizoso et al. (2015) in our patient-specific metastases pairs.

## Sheet: TableS8
ID	Chromosome	Position	Gene	Number Patients Decreased	Number Patients Increased
cg18749563	chr17	77924371	TBC1D16	10	0
cg07618085	chr17	77924582	TBC1D16	8	0
cg17295878	chr17	77924665	TBC1D16	8	0
cg27573017	chr17	48258708		8	0
cg03099780	chr13	97864475		7	1
cg19004465	chr17	77925136	TBC1D16	7	1
cg00116766	chr16	9857614	GRIN2A	6	2
cg00526835	chr10	93335140	LOC100188947	6	0
cg03631656	chr8	6420770	ANGPT2;MCPH1	6	0
cg04227026	chrX	150884661	FATE1	6	4
cg04962865	chr8	117059957		6	2
cg05334119	chr15	25465087	SNORD115-15;SNORD115-21;HBII-52-27	6	1
cg05890620	chr19	10397612	ICAM4	6	1
cg07689226	chr2	98793396	VWA3B	6	2
cg07727425	chr22	45638839		6	1
cg08358964	chr16	11367783	PRM3	6	0
cg08764761	chr15	25492314	SNORD115-42;SNORD115-10	6	1
cg09905973	chr2	219028181	CXCR1	6	1
cg11858019	chr15	80246819		6	2
cg12502929	chr20	61299106	LOC100127888;SLCO4A1	6	1
cg13598109	chr9	82278827	TLE4	6	2
cg14703102	chr17	2975585		6	2
cg14920846	chr1	201618209	NAV1	6	0
cg17694593	chr8	86290432	CA1	6	1
cg18080509	chr6	74009455	C6orf147	6	0
cg18369972	chr17	9940121	GAS7	6	0
cg18609783	chr2	175199349	SP9	3	6
cg19406106	chr19	13045039	FARSA	6	2
cg20963047	chr1	201136375		6	0
cg21308760	chr7	141629801	CLEC5A	6	2
cg21862081	chr14	77769687	POMT2	6	1
cg23333920	chr13	113411497	ATP11A	6	0
cg24101459	chr19	15919798	OR10H1	6	2
cg25210134	chr15	40600265	PLCB2	6	1
cg25233520	chr8	11084378		6	1
cg26551026	chr18	20717693	CABLES1	6	0
cg26616201	chr16	65420843	LOC283867	6	1
cg26992949	chr5	13919339	DNAH5	6	3
cg27542341	chr15	75248086	RPP25	6	1
cg00181125	chr12	22095182		5	2
cg00323916	chr22	38057185	PDXP	5	3
cg00429509	chr2	365132		5	1
cg00586058	chr1	18063105		5	2
cg00763945	chr4	147043213		5	1
cg01269191	chr12	25404803	KRAS	5	0
cg01373750	chrX	27825843	MAGEB10	5	0
cg01431057	chr1	153362927	S100A8	5	2
cg01695994	chr17	80246403		5	1
cg02208125	chr6	33866257		5	0
cg02392835	chr7	53155221		5	0
cg02449461	chr11	75061838	ARRB1	5	1
cg02685436	chr11	125616118	PATE1	5	2
cg02813121	chr1	153348911	S100A12	5	2
cg02984184	chr11	35966322	LDLRAD3	5	0
cg03994820	chr3	350682	CHL1	0	5
cg04057956	chr12	6339200	CD9	5	0
cg04221461	chr1	243877024	AKT3	5	0
cg04375036	chr12	111181819	PPP1CC	5	0
cg04603355	chr19	35264987	ZNF599	5	1
cg04831076	chr5	135186521	LOC153328	5	1
cg04959572	chr22	28145955	MN1	5	0
cg05006473	chr4	1504481		5	1
cg05450193	chr3	55922078	ERC2	5	4
cg06275635	chr1	153283994	PGLYRP3	5	3
cg06672272	chr4	187984412		5	3
cg06923967	chr16	25108522		5	0
cg06954677	chr8	39873708	IDO2	5	1
cg06967124	chr5	180045597	FLT4	5	0
cg07264679	chr12	7657396	CD163	5	3
cg07473976	chr21	39292764		5	1
cg07747336	chr11	125649398	PATE2	5	2
cg07755203	chr2	150177004		5	1
cg07850316	chr11	56344833	OR5M10;OR8U8	5	1
cg07999732	chr7	150080842	ZNF775	5	0
cg08058160	chr2	7073095	RNF144A	5	0
cg08214957	chrX	139866495	CDR1	5	2
cg08240529	chr2	37571401	QPCT	5	0
cg08421550	chrX	150883777	FATE1	5	2
cg08491641	chr3	97806386	OR5AC2	5	2
cg08920032	chr15	99332004	IGF1R	5	0
cg10395772	chr13	103053652	FGF14	5	1
cg10467989	chr16	9622386		5	1
cg10670787	chr8	1383619		5	4
cg10837116	chr12	53069933	KRT1	5	2
cg11112833	chr3	54913073	CACNA2D3	5	2
cg11279838	chr5	1885778		5	0
cg11601254	chr10	28491050	MPP7	5	1
cg11729848	chr5	145252094	GRXCR2	5	0
cg11916609	chr2	102927488	IL1RL1	5	2
cg11941630	chr20	1283388	SNPH	5	1
cg12791327	chr2	95723523		5	0
cg12845419	chrX	135573249	BRS3	5	1
cg14644418	chr10	129536661	FOXI2	5	0
cg14688905	chr12	51403056	SLC11A2	5	1
cg14707834	chr11	415457	SIGIRR	2	5
cg14844624	chr18	44100475	LOXHD1	5	2
cg15486123	chr1	152881815	IVL	5	2
cg15533921	chr19	1716659		5	4
cg15686949	chr5	32532223		5	2
cg15862950	chr14	45725455		5	2
cg16024274	chr6	49877534		5	3
cg16233311	chr2	175199259	SP9	1	5
cg16259931	chr3	108836693	MORC1	5	2
cg17453840	chr15	83317526	CPEB1	5	1
cg17684207	chr6	163746145	LOC285796	5	1
cg17918184	chr2	7073129	RNF144A	5	0
cg18198545	chr1	160255804	PEX19	5	2
cg18536644	chr11	2423045	TSSC4	5	4
cg18652285	chr13	113411977	ATP11A	5	1
cg18871179	chr7	57468369		5	1
cg19279310	chr11	47413087		5	0
cg19286647	chr17	32968176		5	2
cg19918448	chr14	19962440		5	0
cg20445197	chr2	72057817		5	2
cg20980039	chr15	25490492	SNORD115-41	5	1
cg21121609	chr19	7766960	FCER2	5	1
cg22879057	chr7	100647829	MUC12	5	2
cg23287435	chr4	57937220	IGFBP7	5	1
cg24822127	chrX	150884331	FATE1	5	2
cg24988345	chr3	158991021	SCHIP1	5	3
cg25313930	chr2	225266783	FAM124B	5	4
cg25658276	chr5	180038655	FLT4	5	2
cg26075423	chr3	127087154		4	5
cg26214074	chr2	27799207	C2orf16	5	1
cg26271895	chr2	36629950	CRIM1	5	2
cg27272487	chr2	66061421		5	1
cg00018850	chr14	73066921		4	1
cg00027674	chr11	87908897	RAB38	4	1
cg00146805	chr7	52339555		4	2
cg00332588	chr8	43147564	POTEA	4	1
cg00336791	chr8	2774531		4	1
cg00385194	chr11	57957102	OR9Q2	4	1
cg00434010	chr6	100903691	SIM1	2	4
cg00455535	chr11	92616319	FAT3	4	1
cg00532502	chr1	246953273	LOC149134	4	0
cg00695112	chr9	71862747	TJP2	4	1
cg00744494	chr14	73707721	PAPLN	4	2
cg00773653	chr14	73147151	DPF3	4	1
cg00862675	chr2	234580481	UGT1A9;UGT1A10;UGT1A8	4	1
cg01111006	chr6	11161658		4	0
cg01361021	chr2	72079609		4	1
cg01549226	chr1	12893344		4	1
cg01815536	chr1	115576076	TSHB	4	4
cg01864825	chr5	14585625	FAM105A	4	3
cg02068351	chr6	132832336	STX7	4	1
cg02338840	chr2	207931932		4	0
cg02380064	chr4	143301382	INPP4B	4	1
cg02887458	chr19	19495540	GATAD2A	4	0
cg02926859	chr12	116854134		4	0
cg03151165	chr8	41107543		4	3
cg03170472	chr4	48990530	CWH43	4	0
cg03337341	chr1	237947415	RYR2	4	1
cg03504701	chr5	19980857	CDH18	4	1
cg03551367	chr5	72467793	TMEM174	4	1
cg03667086	chr2	130763427		4	0
cg03787988	chr11	10602522	MRVI1	4	1
cg04068578	chr3	98482769	ST3GAL6	4	1
cg04460557	chr22	18042646	SLC25A18	4	0
cg04498110	chr3	39306129	CX3CR1	4	1
cg04575427	chr20	44144711	SPINT3	4	2
cg04780086	chr2	111875790	ACOXL	4	3
cg04888174	chr12	33139435		4	1
cg04898487	chr16	10272607	GRIN2A	4	2
cg04916523	chr17	8868688	PIK3R5	4	2
cg04940349	chr17	2939154	RAP1GAP2	4	2
cg05099145	chr16	1796333	MAPK8IP3	4	0
cg05457747	chr6	100917871		2	4
cg05769086	chr7	55024817		4	1
cg06003656	chr5	166405676		4	1
cg06292312	chr7	154958907		2	4
cg06388363	chr6	164507305		4	0
cg06493289	chr11	113934355	ZBTB16	3	4
cg06869641	chr2	71947929		4	1
cg07346187	chr6	149775621	ZC3H12D	4	1
cg07358738	chrX	115569065	SLC6A14	1	4
cg07376374	chr20	37854477	LOC339568	4	3
cg07824636	chr1	221967245		4	1
cg07846230	chr16	71008050	HYDIN	4	0
cg07945335	chr17	41924478	CD300LG	4	1
cg08074321	chr2	138605857		4	1
cg08246428	chr1	160160106	CASQ1	4	0
cg08267258	chr14	106150738		4	1
cg08418115	chrX	152991103	BCAP31;ABCD1	4	0
cg08679238	chr3	46449100	CCRL2	3	4
cg08696316	chr8	144236629		4	1
cg08759569	chr17	77302351	HRNBP3	4	0
cg09076077	chr20	58630315	C20orf197	4	0
cg09241455	chr4	37667583	RELL1	4	1
cg09331835	chr22	21692413		4	0
cg09577986	chr6	33867227		4	2
cg09624551	chr3	72128386		4	0
cg09661984	chr15	25513376	HBII-52-46	4	1
cg09697510	chr7	100737984		4	1
cg09857070	chr1	2822901		4	1
cg10113217	chr1	1058077		4	1
cg10145196	chr6	30647649	KIAA1949	4	1
cg10196026	chr5	35003575	AGXT2	4	1
cg10512535	chr6	7989184	MGC26597	4	1
cg10592734	chr7	139570596	TBXAS1	4	1
cg10674438	chr3	24145617	LOC152024	4	0
cg10735599	chr6	33081024	HLA-DPB2	4	1
cg10997540	chr12	71376748		4	0
cg11040394	chr6	39020986	GLP1R	4	2
cg11320553	chr19	43774982	PSG9	4	0
cg11530289	chr8	67350852	ADHFE1	4	0
cg11642377	chr7	8480779	NXPH1	4	2
cg12221927	chr7	57475905		4	0
cg12290450	chr2	113670135	IL1F7	4	2
cg12438037	chr9	138393570	MRPS2	4	1
cg13145528	chr7	143631844	OR2F2	4	2
cg13298691	chr11	2470675	KCNQ1	4	1
cg13405678	chr9	140920003	CACNA1B	4	2
cg13463459	chr19	695549	PRSSL1	4	1
cg13657200	chr9	117266029	DFNB31	4	1
cg13847701	chr2	31570468	XDH	3	4
cg13885504	chr2	132059391		4	1
cg14150666	chr2	218991310	CXCR2	4	0
cg14320633	chr8	86157573	CA13	4	0
cg14372037	chr4	7526671	SORCS2	4	1
cg14403200	chr9	72659163	MAMDC2	4	1
cg14451926	chr8	23562918	NKX2-6	1	4
cg14971439	chr5	122297244	SNX24	4	0
cg15515843	chr17	22191802		4	0
cg15686615	chr4	6781565		4	2
cg16608656	chr11	1082797	MUC2	4	2
cg16632868	chr11	30252614	FSHB	4	2
cg16725948	chr14	90167635		4	2
cg16876461	chr17	6983401	CLEC10A	4	2
cg16983627	chr17	34238386		4	2
cg17280129	chrX	17678361	NHS	4	2
cg17418055	chr20	30061002	DEFB124	4	0
cg17884026	chr7	57246097	LOC642006	4	1
cg17903359	chr1	247752207	OR2G2	4	1
cg18159860	chr5	72678420		1	4
cg18336453	chr6	43082296	PTK7	4	0
cg18621538	chr7	131840843	PLXNA4	4	3
cg18813020	chr5	122434472	PRDM6	4	2
cg19148281	chr3	111577973	PHLDB2	4	2
cg19397885	chr7	12444115	VWDE	4	2
cg19499581	chr10	134955748		4	0
cg19673155	chr10	72995181	UNC5B	4	1
cg20126804	chr2	230268237	DNER	4	1
cg20273422	chr2	310224		4	0
cg20391432	chr2	36667594	CRIM1	4	1
cg20982052	chr12	105989544		4	2
cg20995172	chr6	31627225	C6orf47	4	2
cg21110092	chr7	30740619		4	0
cg21348975	chr12	48724119		4	1
cg21351647	chr6	31081905	PSORS1C1	4	0
cg21547763	chr1	162351976	C1orf226	4	1
cg21797223	chr5	11242659	CTNND2	4	3
cg21970261	chr21	43735844	TFF3	4	0
cg22109801	chr15	25479259	SNORD115-35	4	1
cg22631387	chr5	168705988	SLIT3	4	3
cg22911113	chr14	106089857		4	0
cg22979531	chr17	22017237		4	0
cg23033870	chr11	113577528	TMPRSS5	4	0
cg23442981	chr12	48921073	OR8S1	4	1
cg23462697	chr12	34485151		4	1
cg23490014	chr3	61815085	PTPRG	4	0
cg23648239	chr14	52701606		4	1
cg23918490	chr10	31153015	ZNF438	4	1
cg23988964	chr1	212797368	FAM71A	4	0
cg24090696	chr6	169195968		4	0
cg24099956	chr11	113907379		4	2
cg24164996	chr2	127635644		4	2
cg24185852	chr5	168690818	MIR585;SLIT3	4	2
cg24387285	chr22	50747822		4	1
cg24616382	chr7	99767035	GAL3ST4	4	0
cg24617444	chr10	111916921		4	0
cg24630057	chr7	1369318		4	0
cg24746315	chr11	125660444	PATE3	4	1
cg24826020	chr4	38070998	TBC1D1	4	0
cg25155766	chr12	34317569		4	1
cg25436127	chrX	36976108		4	0
cg25946790	chr14	90187489		4	1
cg25961432	chr19	48497784	ELSPBP1	4	1
cg25969984	chr8	683832		2	4
cg26104541	chr7	21788477	DNAH11	4	1
cg26168118	chr14	105751711	BRF1	4	1
cg26238727	chr2	234545110	UGT1A10;UGT1A8	3	4
cg26344024	chr3	71357195	FOXP1	4	1
cg26521011	chr17	39394147	KRTAP9-8;KRTAP9-9	4	2
cg26604359	chr19	15586845	PGLYRP2	4	1
cg26962114	chr6	38976072	DNAH8	4	2
cg27506020	chr13	31942536		4	2
cg00043591	chr7	156874860		3	3
cg00044097	chr2	106055153	FHL2	3	0
cg00060641	chr10	47135256	LOC728643	3	1
cg00080987	chr3	126937362		3	1
cg00095688	chr1	2003864	PRKCZ	3	2
cg00182421	chr3	170586396	RPL22L1	1	3
cg00218409	chr2	74963008		2	3
cg00319774	chr8	33455184	DUSP26	2	3
cg00429618	chr9	99962350	ZNF322B	3	0
cg00495658	chr10	48417904	GDF2	3	2
cg00573770	chr2	145278485	ZEB2	3	1
cg00660817	chr5	132073706	KIF3A	3	0
cg00745520	chr22	31504271	SELM	3	1
cg00793285	chr10	48174700		3	0
cg00872151	chr20	59964387	CDH4	3	1
cg00888818	chr13	103019936	FGF14	3	1
cg01012026	chr7	229388	FAM20C	3	0
cg01026898	chr11	44995262	LOC221122	3	1
cg01050005	chr12	7902721	CLEC4C	3	1
cg01070065	chr1	32714023	FAM167B	3	0
cg01132471	chr1	53556482	SLC1A7	3	0
cg01148014	chr21	15309724		3	0
cg01167274	chr21	46334214	ITGB2	2	3
cg01188191	chr6	32047349	TNXB	3	3
cg01197156	chr7	100198486	PCOLCE;FBXO24	3	0
cg01245393	chr12	108740289		3	3
cg01272400	chr10	95326248	GPR120	3	0
cg01281993	chr16	11374090		3	0
cg01289544	chr2	27887409	SUPT7L;SLC4A1AP	3	0
cg01301252	chr5	140724683	PCDHGA2;PCDHGA3;PCDHGA1	3	0
cg01391280	chr16	71008454	HYDIN	3	0
cg01416657	chr1	205392241	LEMD1	3	3
cg01435109	chr1	23496648	LUZP1	3	0
cg01512155	chr10	49514337		3	0
cg01520986	chr6	27559994		3	1
cg01556466	chr7	31146260	ADCYAP1R1	3	2
cg01764438	chr16	9170298		3	0
cg01803844	chr17	8036816		3	0
cg01853981	chr12	52946482	KRT71	3	1
cg01934709	chr1	39357454	RHBDL2	3	0
cg01935221	chr6	32945631	BRD2	3	3
cg02055607	chr5	141152021		3	1
cg02096663	chr4	178650141	LOC285501	3	2
cg02226192	chr16	89461734	ANKRD11	3	1
cg02228492	chr17	14224797	HS3ST3B1	3	1
cg02233750	chr22	43539658	MCAT	3	0
cg02420480	chr7	41919892		3	2
cg02466440	chr15	25416961	SNORD115-2	3	2
cg02473781	chr22	22007095	MIR130B;MIR301B	3	1
cg02493905	chr1	151520213	TUFT1	3	0
cg02494703	chr11	64659387	MIR194-2;MIR192	3	0
cg02608029	chr11	57995632	OR10Q1	2	3
cg02637512	chr5	137476322	BRD8;NME5	3	1
cg02693870	chr16	55689324	SLC6A2	3	2
cg02771673	chr13	101137103	PCCA	3	0
cg02828306	chr11	44994687	LOC221122	3	2
cg02854972	chr4	8327406		3	1
cg02867776	chr5	72674434		1	3
cg03054529	chr7	30029938	SCRN1	3	0
cg03116329	chr16	34787597		3	0
cg03171003	chr2	111875934		3	2
cg03309967	chr19	36235184	U2AF1L4;PSENEN	3	1
cg03415545	chr4	100274039	ADH1C	1	3
cg03441250	chr17	2649784		3	0
cg03460527	chr1	95008117	F3	3	1
cg03482717	chr16	71162835	HYDIN	3	0
cg03495773	chr10	71166178	TACR2	0	3
cg03532274	chr11	110583649	ARHGAP20	2	3
cg03585734	chr1	15598865	FHAD1	3	1
cg03639429	chr7	55070311		3	1
cg03660606	chr7	157659983	PTPRN2	3	0
cg03662648	chr19	6481826	DENND1C	1	3
cg03678566	chr11	68106018	LRP5	3	1
cg03717367	chr9	139980219	LOC100289341;MAN1B1	3	0
cg03718773	chr5	106941252	EFNA5	3	1
cg03844622	chr6	74071738	C6orf221	3	0
cg03850986	chr10	116408382	ABLIM1	3	0
cg03953305	chr21	15036394		3	0
cg04017276	chr22	44577135	PARVG	3	1
cg04064631	chr7	66856380		3	2
cg04138881	chr16	1477870	C16orf91	3	1
cg04167811	chr8	65152945		3	0
cg04179670	chr5	108924111		3	1
cg04202892	chr2	111875749	ACOXL	3	1
cg04254242	chr2	30482359	LBH	3	0
cg04319611	chr3	171784422	FNDC3B	3	1
cg04394737	chr1	228004075	PRSS38	2	3
cg04400455	chr16	66295788		3	0
cg04433322	chr17	42346894	SLC4A1	3	1
cg04450857	chr10	119296756	EMX2OS	2	3
cg04589008	chr2	660692		3	0
cg04592413	chr2	8379999		3	2
cg04650322	chr7	119499		3	0
cg04692506	chr11	47401027	SPI1	3	0
cg04739570	chr3	127348611	PODXL2	3	1
cg04814352	chr13	97909916	MBNL2	3	1
cg04817238	chr17	36575254		1	3
cg04822621	chr5	169724656	LCP2	3	0
cg04935449	chr7	139208871	CLEC2L	3	0
cg05011348	chr5	135334615		2	3
cg05045584	chr16	10788390	TEKT5	1	3
cg05104897	chr4	120127485		3	0
cg05227773	chr16	72817808	ZFHX3	3	1
cg05249479	chr14	100542584	EVL	3	3
cg05286724	chrX	49159887	GAGE10	3	0
cg05293365	chr15	77287338	PSTPIP1	2	3
cg05307141	chr1	170132227	METTL11B	3	0
cg05343404	chr19	3608327	TBXA2R	3	0
cg05569814	chr14	106066896		3	0
cg05810848	chr16	58005012	CNGB1	3	0
cg06061002	chr6	29638918	MOG	3	2
cg06131211	chr2	36647539	CRIM1	3	1
cg06198758	chr1	36181297	C1orf216	3	0
cg06230674	chr18	20716991	CABLES1	3	0
cg06339135	chr8	107227990		3	0
cg06410191	chr5	115298920	LVRN	0	3
cg06514003	chr17	40330907	KCNH4	0	3
cg06518388	chr19	43711064	PSG4	3	0
cg06521827	chr1	16346434	HSPB7	3	0
cg06745656	chr17	37305728	PLXDC1	3	0
cg06828505	chr3	111577981	PHLDB2	3	2
cg06855497	chr19	54040813	ZNF331	3	1
cg06869796	chr7	135412196	SLC13A4	3	0
cg06909630	chr1	1217130	SCNN1D	3	0
cg06939851	chr1	226112534	PYCR2	3	1
cg06984255	chr10	104991193		3	1
cg07131336	chr3	183995462	ECE2	3	0
cg07178008	chr18	19445471	MIB1	3	0
cg07258507	chr14	23842125	IL25	3	1
cg07350421	chr8	58117687		3	1
cg07454491	chr12	48578076	C12orf68	2	3
cg07547859	chr16	71011407	HYDIN	3	1
cg07622687	chr17	65503465	PITPNC1	3	0
cg07630274	chr10	71583235	COL13A1	2	3
cg07673133	chr11	113930011	ZBTB16	3	1
cg07699454	chr6	39274353	KCNK17	3	1
cg07715909	chr11	1750738	HCCA2	2	3
cg07719898	chr1	200274728		3	0
cg07816653	chr6	72294420		3	2
cg07920365	chr2	4428585		3	1
cg07996016	chr19	17504632		3	0
cg08093619	chr20	60449051	CDH4	3	2
cg08260398	chr1	47912079		1	3
cg08296335	chr16	19180726	SYT17	3	3
cg08376992	chr16	68033509	DPEP2	2	3
cg08388995	chr8	41554149	ANK1	3	1
cg08495185	chr20	35274655	SLA2	3	1
cg08528778	chr19	17634071	FAM129C	3	2
cg08537751	chr5	22213263	CDH12	3	0
cg08609845	chrX	45060113	CXorf36	3	2
cg08661164	chr1	93301669	RPL5;SNORD21	0	3
cg08688393	chr15	70371326	TLE3	3	0
cg08879255	chr16	20709238		1	3
cg08894273	chr1	161109487		3	1
cg09024340	chr3	55520476	WNT5A	1	3
cg09114153	chr11	2322329	C11orf21;TSPAN32	2	3
cg09147119	chr11	61425222		3	1
cg09231171	chr16	49518414		3	0
cg09461728	chr19	33463351	C19orf40;CCDC123	3	0
cg09516476	chr6	10881925	GCM2	0	3
cg09528351	chr17	8816266	PIK3R5	3	2
cg09567525	chr11	60970290	PGA3	3	0
cg09614886	chr7	156316342		2	3
cg09620131	chr16	9248481		3	0
cg09633533	chr22	37418198	MPST	3	1
cg09868003	chr15	49252310	SHC4	2	3
cg09942743	chr2	29532008	ALK	3	0
cg09958470	chr21	45431089	TRAPPC10	3	0
cg09997271	chr19	10542200	PDE4A	3	1
cg10017118	chr19	17981930	SLC5A5	3	0
cg10096040	chr14	100504533		3	0
cg10286969	chr16	2765843	PRSS27	3	2
cg10314411	chr1	206279954	C1orf186	3	0
cg10336671	chr7	31008806	GHRHR	3	1
cg10399922	chr7	56674159		3	0
cg10448608	chrX	144903748	SLITRK2	2	3
cg10502431	chr2	130764859		3	1
cg10560692	chr5	141297525		3	0
cg10585733	chr1	242749065		3	0
cg10740660	chr6	31740849	C6orf27	3	0
cg10768548	chr2	111489888	ACOXL	3	1
cg10796603	chrX	133676860	MIR542	3	3
cg10813183	chr1	155006310	DCST1;DCST2	3	0
cg10819238	chr19	1155184	SBNO2	3	1
cg10820904	chr17	64412745	PRKCA	3	1
cg10832186	chr1	150983722	PRUNE	3	0
cg10951873	chr1	25254746	RUNX3	3	0
cg11107657	chr5	167687025	ODZ2	3	0
cg11130780	chr10	1213469		3	0
cg11312408	chr13	58207013	PCDH17	2	3
cg11331344	chr17	73629463	RECQL5;LOC643008	3	0
cg11370011	chr7	130561511	MIR29A	3	0
cg11480762	chr10	73103395	SLC29A3	3	0
cg11645453	chr3	52864694	ITIH4	3	1
cg11673244	chr22	22007100	MIR130B;MIR301B	3	3
cg11701869	chr19	35330243		3	1
cg11750900	chr5	174872035	DRD1	3	1
cg11789534	chr22	37655614		3	3
cg11815984	chr6	158921186	TULP4	3	0
cg12032049	chr17	56314779	LPO	3	1
cg12043965	chr1	232939448	KIAA1383	3	0
cg12099952	chr20	3053037	OXT	1	3
cg12190413	chr19	14627564	DNAJB1	3	1
cg12235469	chr11	12746796	TEAD1	3	1
cg12303521	chr10	45406187	TMEM72	3	0
cg12405639	chr7	72745074	FKBP6	3	2
cg12577372	chr1	155292208	RUSC1;C1orf104	3	1
cg12687767	chr20	19870109	RIN2	3	0
cg12723011	chr4	15965102	FGFBP2	3	2
cg12752325	chr11	2137875		3	2
cg12829325	chr21	34638188	IL10RB	3	1
cg12938014	chr5	176107020		1	3
cg13201297	chr1	151777774	LINGO4	3	0
cg13278227	chr2	105764436		3	1
cg13315923	chr3	171921695	FNDC3B	3	1
cg13370460	chr10	123428065		3	1
cg13393512	chr9	135749454	C9orf98	3	0
cg13397166	chr5	180704557		3	0
cg13413996	chr9	136324127	ADAMTS13;C9orf7	3	0
cg13527387	chr2	31806767	SRD5A2	3	1
cg13562284	chr11	32110323		2	3
cg13801193	chr17	78420093		3	0
cg13872065	chr7	191704	FAM20C	3	0
cg13920367	chr16	68771035	CDH1	3	2
cg13937905	chr12	53612551	RARG	3	0
cg13985252	chr19	43918371	TEX101	3	1
cg14088693	chr19	12599448	ZNF709	3	1
cg14176836	chr16	30484218	ITGAL	2	3
cg14258980	chr19	43423119	PSG6	3	1
cg14283082	chr8	143946809		2	3
cg14361947	chr9	140780551	CACNA1B	3	0
cg14362370	chr9	133589654	ABL1	3	2
cg14369780	chr7	155010956		2	3
cg14425294	chr17	7905636	GUCY2D	3	2
cg14667175	chr2	111623300	ACOXL	3	2
cg14667235	chr7	76026648	ZP3;SRCRB4D	3	1
cg14821045	chr19	43271058	PSG8	3	1
cg14839871	chr2	82755955		3	1
cg14845410	chr21	38070597	SIM2	2	3
cg14877755	chr2	242021233	SNED1	3	0
cg15084618	chr11	8080975	TUB	3	1
cg15238831	chr12	129422257	GLT1D1	3	0
cg15261730	chr7	55280797		3	1
cg15510181	chr13	25668392		3	2
cg15784332	chr19	18902172	COMP	3	0
cg15842218	chr8	141490124		3	0
cg15877915	chr10	123925543	TACC2	3	0
cg15919431	chr5	147862506	HTR4	3	0
cg16023896	chr11	3250827	MRGPRE	1	3
cg16140558	chr8	41514039	ANK1	3	0
cg16150821	chr8	135490958	ZFAT	3	1
cg16164619	chr12	57871855	ARHGAP9	1	3
cg16176120	chr20	47001970		3	1
cg16177922	chr2	158102245		3	1
cg16178091	chr5	37844401		3	0
cg16254330	chr19	43245921	PSG3	3	0
cg16354688	chr1	16370265	CLCNKB	3	0
cg16358155	chr3	195490169	MUC4	3	1
cg16467318	chr12	106460704	NUAK1	3	2
cg16568727	chr6	43243709	TTBK1	3	2
cg16617316	chr3	78158525		3	0
cg16664570	chr8	67091580	CRH	3	1
cg16664732	chr19	15615946		3	1
cg16797818	chr12	70463309		3	0
cg16823292	chr1	71472738	PTGER3	3	2
cg16908740	chr1	152118444		3	2
cg16996281	chr11	119217884	MFRP;C1QTNF5	3	1
cg17074396	chr22	49843754		0	3
cg17080637	chr5	1193724		3	0
cg17185622	chr8	98103016	PGCP	3	0
cg17278595	chr2	132149536		3	3
cg17288747	chr6	150547954	PPP1R14C	3	0
cg17317869	chr12	53170909	KRT76	3	1
cg17345985	chr22	35950011	RASD2	3	0
cg17383329	chr7	21813087	DNAH11	3	0
cg17422403	chr12	42681203		3	1
cg17553286	chr6	153072091	VIP	3	0
cg17675604	chr21	15035944		3	0
cg17701035	chr19	14693699	CLEC17A	3	0
cg17738841	chr2	31094363		2	3
cg17831002	chr19	41882232	TMEM91	3	0
cg17938491	chr19	1875351		3	0
cg18156136	chr7	113091000		3	3
cg18196334	chr12	132169032		1	3
cg18226169	chr19	12998764	KLF1	3	1
cg18231229	chr6	90140023		3	0
cg18372930	chr5	137939469		3	1
cg18646521	chr2	111875858		3	3
cg18789547	chr3	42307799	CCK	3	2
cg18921475	chr7	66417818	C7orf42	3	1
cg19013339	chr12	96052514	NTN4	3	0
cg19068510	chr13	100642106		1	3
cg19115204	chr12	64782908	C12orf56	1	3
cg19269530	chr2	217541301	IGFBP5	3	0
cg19384373	chr9	99962039	ZNF322B	3	0
cg19443231	chr3	187824278		3	0
cg19784880	chr5	178957344		3	3
cg19789466	chr12	113344923	OAS1	3	3
cg19793499	chr7	70096378	AUTS2	3	0
cg19795074	chr2	8168023		3	1
cg19823649	chr11	44951252	TSPAN18	3	1
cg20129210	chr13	100547192	CLYBL	2	3
cg20131897	chr12	52305332	ACVRL1	3	0
cg20153601	chr17	72937973	OTOP3	1	3
cg20189073	chr8	10919855	XKR6	3	0
cg20228636	chr6	29648525		3	2
cg20258486	chr7	158800888	LOC154822	3	1
cg20412356	chr17	80519873	FOXK2	3	0
cg20432960	chr6	50804174	TFAP2B	2	3
cg20533553	chr11	2464822	KCNQ1	3	1
cg20541132	chr3	70873381		3	2
cg20602296	chr2	98959259		3	1
cg20655761	chr10	49387924	FRMPD2	3	2
cg20718483	chr13	31948315		3	1
cg20851513	chr3	127110575		3	1
cg20868668	chr1	100435035	SLC35A3	2	3
cg21149595	chr14	93813495	KIAA1409;COX8C	3	0
cg21205282	chr6	170553133		3	3
cg21500063	chr14	106444683		3	1
cg21516305	chr17	5788714		3	2
cg21587375	chr3	46786387	PRSS45	3	1
cg21600346	chr17	75905364		3	1
cg21833841	chr3	36868879	TRANK1	3	1
cg22022881	chr2	105853494		1	3
cg22158547	chr1	223472245	SUSD4	3	2
cg22202381	chr13	102103051		3	1
cg22257487	chr4	110772522	LRIT3	3	0
cg22273168	chr17	60827525	MARCH10	3	0
cg22465479	chr19	50306072	AP2A1	3	1
cg22635541	chr17	1808573		3	1
cg22718077	chr7	57712819		3	1
cg22747507	chr4	175635801	GLRA3	2	3
cg22778957	chr20	60639054	TAF4	3	2
cg22836605	chr5	150139148	DCTN4	3	0
cg22840556	chr3	51897222	IQCF2	3	1
cg22925471	chr10	49816684		0	3
cg23028941	chr6	133824178	EYA4	3	2
cg23264413	chr19	43710277	PSG4	3	0
cg23290159	chr5	150474234		3	0
cg23456221	chr3	55518441	WNT5A	1	3
cg23526586	chr12	105917092		3	1
cg23534245	chr20	6751435	BMP2	3	0
cg23591869	chr11	111170648	C11orf93;C11orf92	3	0
cg23651216	chr6	77291523		1	3
cg23655939	chr3	187454477	BCL6	3	1
cg23873735	chr17	4539072	ALOX15	3	0
cg24167037	chr21	46340776	ITGB2	3	2
cg24254488	chr7	25991654		3	0
cg24302127	chr1	197778303		3	2
cg24317955	chr19	46438607		3	0
cg24322623	chr11	17740430	MYOD1	2	3
cg24380207	chr7	168517		3	0
cg24548498	chr2	182549408		0	3
cg24596116	chr12	68665317		3	0
cg24610349	chr7	98696198	SMURF1	1	3
cg24653270	chr15	80543517		3	2
cg24664929	chr2	3806609		3	1
cg24845234	chr7	23509610	IGF2BP3	3	0
cg24854914	chr7	89784790	STEAP1	1	3
cg24964364	chrX	152990795	BCAP31;ABCD1	3	0
cg25075015	chr11	40138552	LRRC4C	3	1
cg25473596	chr7	141250973	AGK	2	3
cg25518868	chr5	140984057	DIAPH1	3	2
cg25536373	chr2	115200321	DPP10	3	0
cg25554212	chr5	177876930	COL23A1	3	3
cg25585172	chr1	181454975	CACNA1E	2	3
cg25593391	chr17	72580901	C17orf77;CD300LD	3	1
cg25609434	chr3	194078242	LRRC15	3	1
cg25663304	chr5	176172918		3	2
cg25900631	chr15	97490760		3	2
cg25998666	chr11	64780896	ARL2	3	0
cg26015743	chr10	131812486		3	0
cg26047334	chr2	218785909	TNS1	1	3
cg26159541	chr20	58326121	PHACTR3	3	0
cg26234980	chr17	74534419	CYGB	1	3
cg26337307	chrX	55291238	PAGE3	3	2
cg26339924	chr3	47029475	NBEAL2	0	3
cg26388204	chr7	35653987		3	1
cg26548497	chr2	219537567	STK36;RNF25	3	0
cg26662049	chr15	89903672		0	3
cg26690138	chr9	35958306	OR2S2	3	1
cg26703008	chrX	119709530	CUL4B	2	3
cg26735503	chr20	34019948		3	1
cg26767389	chr13	30594417		2	3
cg26785954	chr10	63212815	TMEM26	3	1
cg26859878	chr8	63307589	NKAIN3	3	0
cg26917745	chr7	30939723		3	0
cg27103603	chr3	39544721	MOBP	3	1
cg27191600	chr3	15222697	DVWA	3	0
cg27367960	chr16	56702038	MT1G	3	3
cg27374199	chr21	39493616	DSCR8;DSCR4	3	1
cg27410595	chr11	119995754	TRIM29	2	3
cg27535538	chr7	105680155		3	0
cg27560555	chr4	6717287	CNO	3	1
cg27576785	chr1	17476212		3	2
cg27577993	chr7	151454795	PRKAG2	3	1
cg27609986	chr20	2797501	LOC100288797	3	3
cg27624684	chr7	4843747	RADIL	2	3
cg27649094	chr8	124215374	FAM83A;LOC100131726	3	1
cg27665188	chr6	168168453		3	1
cg00002145	chr2	238249536	COL6A3	2	0
cg00008932	chrX	71498597	RPS4X	2	1
cg00047532	chr6	42882406	PTCRA	2	1
cg00161683	chr8	95563352	KIAA1429	2	1
cg00215611	chr2	219860717		2	0
cg00251125	chr1	228395450	OBSCN	2	0
cg00255821	chr1	47489413	CYP4X1	2	2
cg00263368	chr7	150999591		2	1
cg00288463	chr2	223382426	SGPP2	2	0
cg00289362	chr6	170482788		2	2
cg00299767	chr14	21560917	ZNF219	2	2
cg00322666	chr3	87994995		2	1
cg00367463	chr1	45249899	BEST4	2	0
cg00395063	chr11	120210293	ARHGEF12	2	0
cg00423487	chr19	4455957	UBXN6	2	0
cg00517855	chr8	146016408	RPL8	2	0
cg00529236	chr16	85239958		2	0
cg00544674	chr11	39689583		2	1
cg00593111	chr16	88958311	CBFA2T3	2	0
cg00621559	chr7	134250149	AKR1B15	2	1
cg00640147	chr17	61958756	GH2	2	2
cg00648955	chr2	31456217	EHD3	2	0
cg00677217	chr4	3747401		2	2
cg00718539	chr7	74122		2	0
cg00805360	chr10	135091210	ADAM8	2	0
cg00813027	chr7	142027996		2	1
cg00840320	chr3	44914671	TGM4	2	0
cg00872435	chr2	98645122		2	0
cg00880872	chr9	124887818		0	2
cg00946187	chr17	1396953	MYO1C	1	2
cg01015359	chr2	190788030		2	0
cg01116321	chr20	32274911	E2F1	2	0
cg01127249	chr10	99350484	C10orf62;DHDPSL	2	0
cg01164972	chr2	130690595	LOC389033	2	1
cg01176103	chr12	109204856	SSH1	2	0
cg01185470	chr9	134157096		2	0
cg01195246	chr16	745765	FBXL16	1	2
cg01213440	chr7	131323188		2	1
cg01270221	chr10	102116382	SCD	2	0
cg01323954	chr15	83654524	FAM103A1	2	1
cg01446393	chr3	58563609	FAM107A	2	2
cg01512721	chr4	152198183	PRSS48	2	0
cg01517690	chr2	187867878		2	0
cg01537445	chr6	122012293		2	0
cg01648779	chr2	218933280	RUFY4	2	1
cg01681072	chr4	652751	PDE6B	2	0
cg01719079	chr7	1139423	C7orf50	2	0
cg01737100	chr17	8230130		2	1
cg01780685	chr17	7099875	DLG4	2	0
cg01788682	chr3	15382723	SH3BP5	2	0
cg01789846	chr4	135865584		2	0
cg01863290	chr14	96730669	BDKRB1	2	1
cg01894667	chr9	140437017	PNPLA7	2	1
cg01923337	chr16	2571449	AMDHD2	2	0
cg01946451	chr1	147782558		0	2
cg01959050	chr16	4170088		2	0
cg02030219	chr16	1958654		2	0
cg02071162	chr8	63160333	NKAIN3	0	2
cg02152286	chr12	43380535		2	0
cg02197194	chr11	43594537		2	0
cg02218200	chr22	51135138	SHANK3	2	1
cg02237734	chr1	145139063		2	1
cg02249577	chr10	52434778		2	0
cg02298220	chr20	35914908		2	0
cg02322653	chr19	9296688	OR7D2	2	1
cg02330726	chr10	14664149	FAM107B	2	1
cg02332073	chr7	130372419	TSGA13	2	1
cg02332115	chr2	1479763	TPO	2	1
cg02348437	chr2	202545694	MPP4	2	0
cg02434007	chr5	139937350	SRA1	2	1
cg02458554	chr18	77398552		2	0
cg02479305	chr12	106484618	NUAK1	2	1
cg02581653	chrX	47092037	USP11	2	0
cg02590287	chrX	106161451	CLDN2	2	1
cg02615468	chr3	58563618	FAM107A	2	1
cg02621154	chr2	27798900	C2orf16	2	2
cg02637741	chr17	34072228	GAS2L2	2	1
cg02705835	chr3	49203908	CCDC71	0	2
cg02728263	chr9	34622261	ARID3C	2	0
cg02737621	chr1	28585395	SESN2	2	0
cg02818409	chr7	143116253		2	2
cg02827046	chr11	125649030	PATE2	2	1
cg02834280	chr2	9253005		2	0
cg02858288	chr20	43372556		2	0
cg02867696	chr3	55518396	WNT5A	2	2
cg02906074	chr14	73102873		2	0
cg02953039	chr6	32007916	CYP21A2	0	2
cg02956806	chr9	140174741	C9orf167	2	1
cg02981163	chr16	49873368		2	0
cg03044725	chr1	44056191	PTPRF	2	0
cg03121834	chr7	99970448	PILRA	2	0
cg03146062	chr17	74118120		0	2
cg03206476	chrX	45240562		2	0
cg03237166	chr9	38393112	ALDH1B1	2	1
cg03372852	chr19	55219964	LILRP2	2	1
cg03386347	chr16	88261775		2	0
cg03419458	chr1	228503882	OBSCN	2	1
cg03467555	chr16	54404408		2	2
cg03520683	chr13	95355814		1	2
cg03525069	chr10	71576245	COL13A1	2	2
cg03592763	chr8	142377303	GPR20	2	2
cg03610826	chr8	19098212		2	0
cg03689799	chr9	113430978	MUSK	2	2
cg03745414	chr20	1616387	SIRPG	2	2
cg03768897	chr10	127588272	FANK1	2	0
cg03770548	chr14	23525040	CDH24	2	0
cg03801871	chr2	30453395	LBH	2	2
cg03842822	chr5	177740106	COL23A1	2	2
cg03885639	chr11	124481310	PANX3	2	1
cg03901532	chr2	36718460	CRIM1	2	0
cg03921529	chr13	24040391		2	1
cg04019148	chr13	56226793		2	1
cg04080057	chr19	54495183	CACNG6	2	1
cg04139449	chr6	45631407		1	2
cg04145621	chr16	693166	FAM195A	1	2
cg04170359	chr11	76753134		2	0
cg04275806	chr1	46999248		2	1
cg04301738	chr7	150125199		2	1
cg04472685	chr6	31545473	TNF	2	0
cg04496906	chr8	145101182	SPATC1	2	0
cg04498679	chr6	31895598	C2	2	0
cg04503600	chr5	140798188	PCDHGA4;PCDHGA9;PCDHGA1;PCDHGB1;PCDHGB7;PCDHGB6;PCDHGB3;PCDHGA6;PCDHGA8;PCDHGA10;PCDHGA5;PCDHGB4;PCDHGA3;PCDHGA2;PCDHGB2;PCDHGA7;PCDHGB5	1	2
cg04510564	chr7	27034796		2	0
cg04515702	chr10	69509998		2	0
cg04552811	chr3	149708132		2	0
cg04636834	chr16	685580	C16orf13	2	0
cg04677683	chr20	57426743	GNAS;GNASAS	2	0
cg04829509	chr15	51060843		1	2
cg04837750	chr1	173572694	SLC9A11	2	0
cg04855401	chr2	129659633		2	1
cg04908088	chr13	20925063		2	0
cg04931493	chr16	3246099		2	1
cg04956382	chr5	137203640	MYOT	2	0
cg04995849	chr1	115352834		1	2
cg05029312	chr4	22476976	GPR125	2	1
cg05043311	chr1	161179735	NDUFS2	2	0
cg05048523	chr1	228502681	OBSCN	2	1
cg05174975	chr17	37008030	RPL23	2	1
cg05178604	chr16	67193015	FBXL8;TRADD	0	2
cg05280131	chr2	132248998	FAM128A;LOC150776	2	1
cg05315206	chr19	17958505	JAK3	2	2
cg05416055	chr8	143960794	CYP11B1	2	2
cg05432003	chr11	312518	IFITM1	2	0
cg05457221	chr10	134272437		2	2
cg05475205	chr5	176305017	UNC5A	2	1
cg05504541	chr21	27011462	JAM2	2	1
cg05521150	chr4	11550611		2	2
cg05547902	chr15	74421523	LOC283731;ISLR2	1	2
cg05560494	chr6	33241974	RPS18	0	2
cg05592147	chr2	73428372	NOTO	2	0
cg05614028	chr18	44785758		2	1
cg05633597	chrX	56258193	KLF8	2	1
cg05700789	chr16	3999569		2	0
cg05743883	chr8	142277447		2	0
cg05798339	chr3	9344105		2	0
cg05809481	chr1	156696467	ISG20L2	2	1
cg05836943	chr16	28888925	ATP2A1	2	0
cg05903386	chr2	217555456	IGFBP5	2	0
cg05962055	chr4	141566966	TBC1D9	2	0
cg05972316	chr5	1204924	SLC6A19	2	0
cg06163534	chrX	48687910	ERAS	0	2
cg06300137	chr7	129437741		2	0
cg06322310	chr1	2436214	PLCH2	2	1
cg06340942	chr22	19513106	CLDN5	2	1
cg06368401	chr3	15914952	MIR563	2	1
cg06451739	chr5	170108303	KCNIP1	0	2
cg06475370	chr19	54081234	ZNF331	2	1
cg06508062	chr21	38063872		2	2
cg06540950	chr5	123910330		0	2
cg06578434	chr19	1155225	SBNO2	2	0
cg06581409	chr19	41139370		2	1
cg06600725	chr12	48690915		2	0
cg06627334	chr5	141339748	PCDH12	2	1
cg06687772	chr19	46383540		2	0
cg06727703	chr17	79305710	TMEM105	2	0
cg06781213	chr8	22941370		2	0
cg06827038	chr17	48912952	WFIKKN2	1	2
cg06908806	chr20	42136129		2	2
cg06978737	chr11	18194514	MRGPRX4	2	0
cg07017153	chr17	47100007	IGF2BP1	2	0
cg07211251	chr5	72989417	RGNEF	2	0
cg07323447	chr16	67022719	CES8	2	0
cg07388171	chr6	73951145	KHDC1	2	0
cg07399928	chr3	195538675	MUC4	2	1
cg07405771	chr3	124930625	SLC12A8	2	2
cg07447773	chr1	19614851	AKR7A3	2	1
cg07462762	chr20	61641454		1	2
cg07477296	chr19	12201646	ZNF788	2	2
cg07494130	chr5	139132458		2	1
cg07534554	chr11	111250338	POU2AF1	2	2
cg07536926	chr2	213401565	ERBB4	2	2
cg07549194	chr19	49927076	PTH2	1	2
cg07568313	chr1	120508705	NOTCH2	2	2
cg07643096	chr6	117802588	DCBLD1	0	2
cg07709475	chr10	105423558	SH3PXD2A	2	0
cg07742396	chr1	27853060		2	0
cg07792978	chr16	56626178		2	0
cg07914457	chr1	27241853	NR0B2	2	0
cg08014182	chr6	33241594	RPS18	2	1
cg08036798	chr11	76839191	MYO7A	1	2
cg08099115	chr3	55649447	ERC2	2	1
cg08139206	chr14	103748318		2	0
cg08159444	chrX	152160229	PNMA5	1	2
cg08270539	chr15	20375666		2	1
cg08349804	chr12	6929591	GPR162;CD4	2	0
cg08358233	chr10	48634114		2	0
cg08456140	chr10	34399658		2	0
cg08472559	chr10	127585083	FANK1	2	0
cg08507178	chr22	50357265	PIM3	2	2
cg08663909	chr5	1850655		2	0
cg08691577	chr5	14668489	FAM105B	0	2
cg08702689	chr1	170662395	PRRX1	2	1
cg08717402	chr2	3129914		2	1
cg08732526	chr1	152595982	LCE3A	2	1
cg08761208	chr15	65693289	IGDCC4	2	2
cg08811815	chr16	57723044	GPR97	1	2
cg08832414	chr3	183993571	ECE2	2	0
cg08846467	chr16	1630804	IFT140	2	0
cg08929903	chr5	118965347	FAM170A	2	1
cg08979720	chr12	125397564	UBC	2	0
cg08981844	chr8	134333296		2	1
cg09027685	chr8	143782868	LY6K	0	2
cg09029538	chr16	70286779	AARS;EXOSC6	2	1
cg09089118	chr7	82501		2	1
cg09234393	chr1	196902941		2	0
cg09341580	chr22	38218159	GALR3	2	0
cg09421126	chr7	99873963		2	0
cg09550097	chr15	25302011	SNORD116-3;SNORD116-9	2	1
cg09556527	chr1	1239259	ACAP3	2	0
cg09565806	chr2	198492976	RFTN2	2	0
cg09586198	chr1	175190584		2	1
cg09626131	chrX	82764537	POU3F4	2	2
cg09655341	chr17	79618100	PDE6G	2	0
cg09741917	chr2	98702260	VWA3B	2	0
cg09757109	chr11	111848638	DIXDC1	1	2
cg09814551	chr20	44174942	SPINLW1	2	0
cg10074864	chr21	15131938		2	0
cg10113910	chr16	34579002		2	1
cg10117562	chr1	227695939		2	0
cg10120698	chr16	70955223	HYDIN	2	0
cg10169327	chr19	45448959	APOC2	2	1
cg10190334	chr6	73935676	KHDC1L	2	0
cg10198813	chr19	12188074	ZNF844	2	1
cg10244525	chr2	237146748	ASB18	1	2
cg10403518	chr2	103095704	SLC9A4	1	2
cg10536953	chr5	178899850		2	0
cg10631546	chr4	114903101		2	0
cg10691109	chr7	106758983	PRKAR2B	2	0
cg10694727	chr8	143666890		1	2
cg10881615	chr2	69100119	BMP10	2	0
cg10910862	chr4	170414111	NEK1	2	1
cg10946295	chr2	119913307		2	2
cg10954182	chr12	104532377	NFYB	2	2
cg10993460	chr12	7276482	RBP5	2	0
cg11020853	chr3	43020564	FAM198A	2	2
cg11036546	chr5	1641392		2	0
cg11228136	chr2	63971489		2	1
cg11235543	chr10	131557193	MGMT	2	1
cg11235790	chr8	124864662	FER1L6	2	1
cg11288260	chr13	100117058		2	0
cg11374355	chr19	39925660	RPS16	2	0
cg11412129	chr1	88928839		2	0
cg11432797	chr16	29674487	SPN	2	2
cg11505533	chr1	233083014		2	2
cg11592230	chr2	26981306		2	1
cg11646078	chr10	34519312	PARD3	2	1
cg11646762	chr5	68180149		1	2
cg11648996	chrX	34960814	FAM47B	2	0
cg11655389	chr1	146548469		2	0
cg11731221	chr6	30418508		2	2
cg11744144	chr17	41003352	AOC3	2	0
cg11755367	chr8	48105707		2	1
cg11807290	chr12	133512074	ZNF605	2	1
cg11926485	chr5	74346260		2	0
cg11937797	chr17	61530777		2	0
cg12001496	chr13	114220535		2	2
cg12074182	chr2	176948596	EVX2	1	2
cg12087004	chr3	195906436		2	2
cg12115081	chr4	151038391	DCLK2	2	0
cg12116363	chr12	49120135	LOC255411	2	0
cg12173586	chr3	120194768		2	0
cg12178900	chr13	52572769	ATP7B	2	0
cg12217971	chr15	30216986		2	0
cg12252759	chr7	44581050	NPC1L1	2	0
cg12363682	chr5	178420690	GRM6	2	1
cg12384932	chr13	101803483	NALCN	1	2
cg12496982	chrX	30264626	MAGEB1	2	1
cg12520276	chr10	516613	DIP2C	0	2
cg12528229	chr2	7465099		2	0
cg12575883	chr7	1003710		2	2
cg12578575	chr19	54135140	DPRX	2	1
cg12608723	chr5	176208949		2	2
cg12839556	chr17	8243756	ODF4	2	0
cg12889420	chr11	73006815	P2RY6	2	0
cg12921196	chr2	186412305		2	0
cg12946214	chr19	41882234	TMEM91	2	0
cg13027727	chr11	61302112	SYT7	2	0
cg13058453	chr1	85584420	WDR63	2	0
cg13102079	chr7	136554731	CHRM2	2	1
cg13110676	chr7	4843858	RADIL	2	1
cg13195526	chr12	68647498	IL22	2	0
cg13398947	chr6	30418494		1	2
cg13454199	chr7	127914981		2	0
cg13528935	chr8	127569642	FAM84B	1	2
cg13539397	chr14	68785498	RAD51L1	2	1
cg13553147	chr1	45243960	SNORD38B;RPS8	2	1
cg13572780	chr10	24792697	KIAA1217	2	0
cg13581155	chr5	135415781		2	2
cg13665261	chr5	176305077	UNC5A	2	0
cg13735819	chr19	2253850	JSRP1	1	2
cg13777621	chr19	3730607	TJP3	1	2
cg13788829	chr10	43585188	RET	1	2
cg13915501	chr4	187426127		2	0
cg13944037	chr6	42162790	GUCA1B	2	1
cg13966547	chr1	2406284	PLCH2	2	0
cg13974601	chr11	50256574	LOC441601	2	0
cg14008593	chr1	1117473	TTLL10	2	0
cg14038731	chr6	110732536	DDO	2	0
cg14049295	chr20	25064806		2	1
cg14153927	chr19	46846465	HIF3A	2	0
cg14156121	chr10	33948478		2	1
cg14212402	chr2	236300937		2	1
cg14282850	chr10	123924917	TACC2	2	0
cg14458575	chr2	238380390		2	1
cg14468741	chr16	47048028		2	0
cg14477619	chr7	44580881	NPC1L1	2	0
cg14518178	chr17	30768042		2	0
cg14531668	chr4	24490174		2	2
cg14535518	chr19	35782015	MAG	2	1
cg14548963	chr9	21812891	MTAP	2	0
cg14603886	chr17	62206650	ERN1	2	0
cg14613878	chr20	35504198	C20orf118	2	0
cg14661400	chr12	121087360	CABP1	2	2
cg14832490	chr1	20957761		1	2
cg14859417	chr10	129704949	PTPRE	1	2
cg14879241	chr12	117147470		2	1
cg14904363	chr19	43032587	CEACAM1	2	2
cg14924278	chr10	123748922	TACC2	2	1
cg15189764	chr17	27282064	SEZ6	2	0
cg15318957	chr6	32044104	TNXB	2	1
cg15412718	chr8	142517806	FLJ43860	2	2
cg15462879	chrX	133930054	FAM122B;FAM122C	2	2
cg15537254	chr20	30073399	NCRNA00028	2	1
cg15575356	chr11	47616757	C1QTNF4	2	0
cg15737302	chr11	118302063		2	0
cg15742116	chr19	8130625	FBN3	2	0
cg15798221	chr17	62773704	LOC146880	2	0
cg15832300	chr12	50144396	TMBIM6	2	1
cg15869022	chr2	128404486	GPR17;LIMS2	2	0
cg15882566	chr15	43503034	EPB42	2	0
cg15903282	chr3	134513690	EPHB1	2	0
cg15903395	chr2	88824153	C2orf51	2	0
cg15907795	chr5	137419777	WNT8A	2	0
cg15939357	chr19	44223465	IRGC	2	1
cg15988204	chr6	31856617	EHMT2	2	0
cg16218340	chr3	126422260	CHCHD6	2	1
cg16255816	chr17	39889811	HAP1	1	2
cg16276348	chr13	30510494		2	2
cg16317318	chr11	65089600	CDC42EP2	2	0
cg16408555	chr2	8787097		2	0
cg16444607	chr2	173061858		1	2
cg16453560	chr11	130298756	ADAMTS8	0	2
cg16491362	chr1	19665070		0	2
cg16591228	chr5	149792515	CD74	2	1
cg16657479	chr2	132119242	LOC150786	2	0
cg16677399	chr6	28830902		2	0
cg16679650	chr1	24239820	CNR2	2	0
cg16683741	chr7	127891959	LEP	2	0
cg16699540	chr3	156793711		2	1
cg16740744	chr19	30302030	CCNE1	2	1
cg16809304	chr8	143784794	LY6K	2	0
cg16817426	chr1	45807214	MUTYH;TOE1	0	2
cg16865291	chr2	213696794		2	2
cg16877946	chr11	84018870	DLG2	2	0
cg16908770	chr1	156430513		2	0
cg17023395	chr2	63888846		2	1
cg17104026	chr20	43598376	STK4	1	2
cg17143462	chr22	37398449	C22orf33	2	1
cg17156432	chr15	63261197		2	0
cg17314478	chr17	34087282	C17orf50	2	1
cg17330093	chr6	79380538		2	2
cg17397420	chr11	60552236	MS4A10	2	0
cg17440987	chr7	136465218		2	0
cg17488937	chr2	11878864		2	1
cg17607231	chr2	231090329	SP140	2	2
cg17675492	chr11	62679111	CHRM1	2	0
cg17752089	chr19	15590308	PGLYRP2	2	0
cg17793372	chr20	62179030	SRMS	2	1
cg17843212	chr1	42780390	FOXJ3	2	1
cg17859772	chr6	42690215	PRPH2	2	0
cg17924366	chr20	25042656		2	0
cg17943663	chr17	74001963	CDK3	2	0
cg17947225	chr8	115516524		2	0
cg18004847	chr19	1155056	SBNO2	2	0
cg18017383	chr3	51379874	DOCK3	1	2
cg18027014	chr11	71953387	PHOX2A	2	0
cg18039133	chr20	6750956	BMP2	1	2
cg18108329	chr7	134250188	AKR1B15	2	1
cg18159646	chr11	62621178	SNORD22;SNORD31;SNORD30;SNHG1	1	2
cg18161670	chr7	229225	FAM20C	2	1
cg18171890	chr10	46989989		2	1
cg18190798	chr3	47029335	NBEAL2	0	2
cg18195986	chr12	53848593	PCBP2	1	2
cg18218549	chr8	52317561	PXDNL	2	0
cg18241337	chr3	156271892	SSR3	2	0
cg18291014	chr7	93658		2	1
cg18367751	chr2	219849782	FEV	2	1
cg18406492	chr8	38008491	STAR	1	2
cg18569623	chr14	89631502	FOXN3	2	0
cg18625289	chr19	1591035	MBD3	0	2
cg18702948	chr17	77009122		2	0
cg18823849	chr8	19094722		2	0
cg18870085	chr4	187985253		2	1
cg18911945	chr20	42142784	L3MBTL	2	0
cg18915197	chr5	32017214	PDZD2	2	0
cg19016972	chr12	8012926	SLC2A14	2	0
cg19081021	chr11	120894346	TBCEL	2	2
cg19114050	chr15	52405026	BCL2L10	2	1
cg19147390	chr19	4911058	UHRF1	2	2
cg19274618	chr12	50240958		2	0
cg19316647	chr11	111332563		2	0
cg19653345	chr22	44577222	PARVG	2	2
cg19673125	chr6	150240577	RAET1G	2	0
cg19690711	chr1	245527135	KIF26B	2	0
cg19817820	chr10	135013791	KNDC1	2	0
cg19960616	chr2	19886939		2	1
cg20025963	chr17	79894795	PYCR1	2	0
cg20063640	chr20	2635105	NOP56;SNORA51	2	2
cg20153196	chr17	37760359	NEUROD2	0	2
cg20156116	chr1	156699437	C1orf66	2	0
cg20156139	chr7	138125778		2	1
cg20170809	chr6	32042947	TNXB	2	1
cg20378687	chr3	160281681	KPNA4	2	1
cg20400589	chr5	110176561		2	0
cg20520115	chr2	75063838	HK2	2	0
cg20530843	chr3	9976241	CRELD1	2	0
cg20602843	chr10	95351603	RBP4	2	0
cg20667796	chr17	73720234	ITGB4	2	0
cg20675194	chr11	58694219		2	0
cg20737259	chr4	95038723		1	2
cg20745620	chr5	172203954		2	0
cg20782816	chr3	9808060	OGG1;CAMK1	2	1
cg20892492	chr4	129300912		2	1
cg20932718	chr7	1184264		2	1
cg20975733	chr15	87155056	AGBL1	2	2
cg21021469	chr22	24615800	GGT5	2	0
cg21045306	chr12	57637925	STAC3	0	2
cg21127729	chr7	127756893		2	0
cg21160105	chr20	62384326	ZBTB46	2	1
cg21165812	chr20	54931343		2	0
cg21332277	chr12	3403432		2	1
cg21386904	chr6	32037474	TNXB	2	1
cg21450384	chr1	20732323		0	2
cg21489991	chr7	50522658		2	1
cg21491201	chr7	30545074	GGCT	2	1
cg21501167	chr4	84869222		2	0
cg21503202	chr6	33871907		2	0
cg21523496	chr1	86018083	DDAH1	2	0
cg21581821	chr1	190444666	FAM5C	1	2
cg21681643	chr2	114039512	LOC440839	2	0
cg21752413	chr19	2238932	SF3A2	2	1
cg21777866	chr17	32367239	ACCN1	2	0
cg21817858	chr5	141133337		2	2
cg21973370	chr17	1957919	HIC1	2	1
cg22147598	chr8	145162483	MAF1;KIAA1875	2	1
cg22228116	chr21	38359443	HLCS	2	0
cg22291974	chr3	52048820		2	0
cg22295925	chr15	99153795		1	2
cg22391814	chr2	157195517		2	0
cg22436032	chr1	147786048		2	1
cg22466573	chrX	71091967		2	1
cg22490420	chr15	42434040	PLA2G4F	2	1
cg22497867	chrX	151081296	MAGEA4	2	0
cg22527345	chr3	49203910	CCDC71	0	2
cg22548438	chr2	119607636		2	2
cg22588850	chr20	30226875	COX4I2	2	0
cg22674248	chr17	74275085	QRICH2	2	0
cg22740527	chr7	6909121		2	0
cg22762309	chrX	69282103	OTUD6A	2	1
cg22766080	chr22	29875784	NEFH	2	0
cg22779845	chr5	106311004		2	0
cg22888463	chr3	71779016	EIF4E3	2	2
cg22894818	chr6	72593662		2	0
cg22941637	chr1	155248588	HCN3	0	2
cg22995488	chr6	38998315	DNAH8	2	0
cg23062198	chr2	14774063	FAM84A	2	0
cg23094903	chr8	47016653		2	0
cg23164203	chr6	28367475	ZSCAN12	0	2
cg23176663	chr14	106092710		2	0
cg23188430	chr6	125850052		2	1
cg23203969	chr20	3726328	HSPA12B	2	2
cg23228450	chr1	205618102		2	0
cg23294353	chr2	107459857	ST6GAL2	2	1
cg23326224	chr12	129337674	GLT1D1	2	0
cg23388451	chr7	5340323	SLC29A4	2	0
cg23397023	chr7	149112887		0	2
cg23415052	chr17	33778427		2	0
cg23433345	chr12	77059628		2	0
cg23476802	chr20	30407261	MYLK2	2	0
cg23528933	chr19	45843877	KLC3	2	2
cg23530972	chr20	45313266	TP53RK;SLC13A3	2	0
cg23677291	chr11	56923527		2	1
cg23749046	chr1	110082924	GPR61	2	0
cg23750151	chr6	32808504	PSMB8	2	1
cg23811811	chr4	79700688	BMP2K	2	2
cg23817343	chr6	31636140	CSNK2B	0	2
cg23850339	chr17	39156304	KRTAP3-2	2	1
cg23854008	chr11	3402774	LOC650368	2	1
cg23859630	chr6	32160455	GPSM3	2	0
cg23880198	chr2	7907372		2	0
cg23885131	chr12	56600379	RNF41	2	0
cg24016054	chr17	46755786		1	2
cg24033122	chr16	30485383	ITGAL	2	2
cg24044426	chr14	93699254		2	2
cg24047736	chr2	39006193	GEMIN6	2	0
cg24065641	chr17	69357976		2	2
cg24073994	chr17	38511770	RARA	2	0
cg24094513	chr10	73157911	CDH23	1	2
cg24134056	chr12	54494546	FLJ12825;LOC100240734	2	0
cg24312489	chr1	228109169	WNT9A	2	1
cg24312792	chr1	27337638	FAM46B	2	0
cg24360742	chr5	31798861	PDZD2	2	1
cg24449914	chr1	152118345		2	2
cg24525400	chr2	20340544		2	0
cg24758452	chr20	60514284		2	0
cg24761295	chrX	124097806	ODZ1	2	0
cg24931092	chr19	34921884	UBA2	1	2
cg24932163	chr4	190027296		2	0
cg25038311	chr10	104964751		2	0
cg25054580	chr4	54976019		1	2
cg25083314	chr5	112827539		2	0
cg25133376	chr7	73392981		2	1
cg25216696	chr8	11565351	GATA4	1	2
cg25260426	chr10	126222996	LHPP	2	0
cg25287150	chrX	133368490		2	0
cg25291603	chr6	152002969		2	0
cg25303540	chr11	119206052	RNF26	2	0
cg25316120	chr2	106986197		2	1
cg25363808	chr1	151734964	OAZ3;MRPL9	2	1
cg25581932	chr17	7892150		2	0
cg25582185	chr14	106032933		2	0
cg25582541	chr3	188625895		2	0
cg25733599	chr1	209600938	LOC642587	2	0
cg25828462	chr15	74421531	LOC283731;ISLR2	0	2
cg25893992	chr17	1957926	HIC1	2	2
cg25923345	chr7	100304669	POP7	2	1
cg25925006	chr12	24102832	SOX5	2	0
cg26088759	chr11	123132330		2	1
cg26104072	chr5	14560334		2	2
cg26145959	chr6	44310257	SPATS1	2	1
cg26159052	chr8	143556090	BAI1	2	0
cg26273129	chr5	140070306	HARS2;HARS	2	0
cg26289788	chr3	8818056		2	1
cg26307701	chr6	133141956		2	1
cg26309074	chr1	20732554		0	2
cg26312337	chr2	25170414	DNAJC27	2	0
cg26342637	chr20	43743872	WFDC5	2	2
cg26504421	chr17	71339361	SDK2	2	2
cg26535925	chr16	89233863		2	0
cg26563889	chr17	43681922		2	0
cg26598350	chr5	107917716		2	0
cg26747885	chr17	76355701	SOCS3	2	2
cg26756625	chr9	126779875	LHX2	0	2
cg26766373	chr11	75063913	ARRB1	0	2
cg26772540	chr19	11784672	ZNF833	0	2
cg26809643	chr7	64023824	ZNF680	2	0
cg26817416	chr6	22567578		2	0
cg26906737	chr1	212541551	TMEM206	2	0
cg26954968	chr6	100903561	SIM1	2	1
cg26993591	chr2	131520144	FAM123C	2	2
cg27036638	chr12	53608721	RARG	2	1
cg27187541	chr7	91012818		2	0
cg27215140	chr4	111797675		2	1
cg27270684	chr7	55757158	FKBP9L	2	0
cg27361134	chr20	43439545	RIMS4	0	2
cg27410837	chr2	202122372	CASP8	2	1
cg27436286	chr15	65670863	IGDCC3	1	2
cg27463141	chr16	56689112		2	0
cg27612129	chr16	57017595	CETP	2	0
cg27637730	chr7	155438919	RBM33	2	2
cg00005390	chr16	2569281	AMDHD2;ATP6V0C	0	1
cg00039147	chr17	35194628		1	0
cg00081919	chr2	43187471		1	0
cg00123181	chr6	31832796	SLC44A4	0	1
cg00153942	chr11	71249212	KRTAP5-8	0	1
cg00159289	chr7	100844060	MOGAT3	1	0
cg00217859	chr16	69789140	NOB1	0	1
cg00240205	chr2	69450115	ANTXR1	1	1
cg00309232	chr7	155141967		1	0
cg00321901	chr8	10512459	RP1L1	1	0
cg00340382	chr20	47662406	CSE1L	0	1
cg00344888	chr15	58699976		0	1
cg00356045	chr1	22461890	WNT4	1	0
cg00378730	chr10	50822650	CHAT	1	1
cg00397545	chr19	45417526	APOC1	0	1
cg00400340	chr5	135311642		1	1
cg00419568	chr2	11919532	LPIN1	1	0
cg00438026	chr6	31513267	ATP6V1G2;NFKBIL1	1	1
cg00443111	chr2	95538444	TEKT4	1	1
cg00450695	chr19	1068487	HMHA1	0	1
cg00454749	chr1	47683178	TAL1	1	1
cg00489066	chr11	94525186	AMOTL1	1	0
cg00501919	chr6	31540750	LTA	1	0
cg00509610	chr3	12528629	TSEN2	1	0
cg00512103	chr19	1486989	PCSK4	1	0
cg00600033	chr16	1494719	CCDC154	0	1
cg00699898	chr1	1117562	TTLL10	1	0
cg00725138	chr22	19716556		1	0
cg00733115	chr6	37105406		1	0
cg00757070	chr11	118827082	UPK2	1	0
cg00783525	chr2	47752514	KCNK12	1	0
cg00789812	chr14	38077865		1	0
cg00801339	chr3	14593796		1	0
cg00873616	chr20	43920241		1	0
cg00978783	chr14	100788291	C14orf68	1	0
cg01137047	chr6	2970877	SERPINB6	1	0
cg01176694	chr16	14381731		0	1
cg01177168	chr7	17680457		1	0
cg01215976	chr22	24203986	SLC2A11	1	0
cg01263077	chr19	17316300	MYO9B	1	0
cg01311045	chr11	65794191	CATSPER1	1	0
cg01350330	chr16	1435645		0	1
cg01436487	chr7	1890148	MAD1L1	0	1
cg01449218	chr7	86273083	GRM3	1	0
cg01471960	chr12	26282838		1	0
cg01487694	chr8	100974617	RGS22	1	0
cg01500097	chr6	110011156	AKD1;FIG4	1	0
cg01695023	chr22	21398740	P2RX6P	0	1
cg01738202	chr19	49828347	SLC6A16	0	1
cg01756647	chr19	6434432	SLC25A41	0	1
cg01768082	chr1	946875		1	0
cg01800884	chr11	73075695	ARHGEF17	1	0
cg01830073	chr7	75887634	SRRM3	1	0
cg01878214	chr7	45145334	TBRG4;SNORA5C;SNORA5A	1	1
cg01890435	chr5	442385	EXOC3;C5orf55	1	0
cg01895141	chrX	51360852		1	1
cg01910938	chr3	136729091	IL20RB	1	0
cg01955322	chr11	49455851		0	1
cg01996343	chr3	141455371		1	0
cg02010852	chr9	126118355	CRB2	1	1
cg02035242	chr7	139169822	KLRG2	0	1
cg02039171	chr14	23588162	CEBPE	1	0
cg02045981	chr21	45882643		1	0
cg02106466	chr5	141339777	PCDH12	1	0
cg02129603	chr17	78452552		0	1
cg02187522	chr20	3065488	AVP	1	1
cg02189843	chr19	10625775	S1PR5	1	0
cg02239377	chr11	110334097	FDX1	1	0
cg02245534	chr17	81043668	METRNL	0	1
cg02358664	chr16	57918670	CNGB1	1	0
cg02379973	chr12	57478107		1	0
cg02395779	chr3	101396658	ZBTB11;LOC100009676	1	0
cg02406092	chr19	39876337	PAF1	1	1
cg02506353	chr5	10702346	DAP	1	0
cg02530407	chr8	103344822	UBR5	1	0
cg02532928	chr16	57391800	CCL22	1	0
cg02566978	chr15	75076251	CSK	1	1
cg02575483	chr6	117826706	DCBLD1	1	0
cg02601252	chr5	178138736	ZNF354A	1	0
cg02671819	chr17	62778370	LOC146880	1	0
cg02743674	chr11	2433468	TRPM5	1	0
cg02802374	chr17	26574271	PPY2	1	0
cg02831294	chr10	5566862	CALML3	1	1
cg02905900	chr1	55013517	ACOT11	1	0
cg02927859	chr6	150688748	IYD	1	0
cg02976359	chr3	347869	CHL1	0	1
cg02988798	chr20	42745005	JPH2	1	0
cg03002136	chr13	52437322	CCDC70	1	1
cg03014427	chr14	45552678	PRPF39	1	0
cg03016985	chr13	114279998	TFDP1	1	0
cg03038262	chr11	315262	IFITM1	1	1
cg03040581	chr1	8384718	SLC45A1	1	0
cg03071102	chr20	62194945	PRIC285	0	1
cg03111039	chr10	90751583	FAS;ACTA2	1	0
cg03156547	chr14	23525003	CDH24	1	0
cg03174228	chr9	124658583	TTLL11	1	0
cg03213396	chr19	53760449	VN1R2	1	0
cg03220414	chr9	100457953	XPA	1	1
cg03301240	chr11	47400330	SPI1	1	0
cg03319887	chr15	35967512		1	1
cg03325693	chr11	34196316	ABTB2	1	1
cg03326699	chr1	42506979		1	0
cg03345391	chr7	44199266	GCK	1	0
cg03372174	chr13	96008021		1	1
cg03459809	chr1	226013010	EPHX1	1	0
cg03485217	chr4	10686300	CLNK	1	0
cg03520879	chr1	1062793		1	0
cg03564228	chr7	154985193		1	1
cg03584182	chr2	91816806		1	0
cg03599037	chr10	82172508	C10orf58	1	0
cg03618918	chr1	160865097		1	0
cg03624576	chr19	53400778		1	0
cg03638211	chr7	22538875	MGC87042	1	0
cg03653317	chr1	118165598	FAM46C	0	1
cg03654774	chr3	98376938		1	0
cg03753611	chrX	152990778	BCAP31;ABCD1	1	0
cg03778398	chr6	136547040		1	0
cg03840912	chr5	35494577		1	0
cg03887528	chr2	231090531	SP140	1	0
cg03987752	chr10	119113856	PDZD8	0	1
cg04048339	chr6	31496644	MCCD1	1	0
cg04070987	chr21	46424834	NCRNA00162	1	0
cg04113436	chr17	41395193		1	0
cg04130433	chr8	143805450		1	0
cg04140596	chr1	228404239	OBSCN	0	1
cg04225775	chr5	143191771	HMHB1	1	0
cg04226276	chr3	194406284	FAM43A	0	1
cg04259001	chr8	141097242	TRAPPC9	1	0
cg04306489	chr17	16593582	CCDC144A	0	1
cg04349561	chr1	21808255	NBPF3	1	0
cg04391391	chr19	13904774	ZSWIM4	0	1
cg04391540	chr19	48048129	ZNF541	0	1
cg04409981	chr4	948910	TMEM175	1	0
cg04544699	chr17	36833760		1	0
cg04582010	chr11	313120	IFITM1	1	1
cg04675040	chr15	93316104		1	0
cg04696881	chr19	54264888	MIR519A2	1	0
cg04758387	chr1	1851384	TMEM52	1	0
cg04790129	chr21	46340810	ITGB2	1	1
cg04812164	chr7	45977344		1	0
cg04872113	chr17	37307989	PLXDC1	1	1
cg04899225	chr7	100737817		1	1
cg04954241	chr1	120387965	NBPF7	1	0
cg04966972	chr20	43374276	KCNK15	1	1
cg04972529	chr10	123919740	TACC2	1	1
cg05057834	chr3	37495654	ITGA9	1	0
cg05110426	chr16	85159955		1	0
cg05113958	chr17	48918321	WFIKKN2	1	1
cg05129572	chr15	56138634	NEDD4	0	1
cg05131034	chr16	88773950	CTU2;RNF166	1	1
cg05187193	chr6	168397037		0	1
cg05194346	chr15	101305443		1	1
cg05222243	chr10	71672822	COL13A1	1	1
cg05230511	chr1	62596817	INADL	1	0
cg05253226	chr8	144940843	EPPK1	1	0
cg05291874	chr2	169204620		1	1
cg05343808	chr7	50857635	GRB10	1	1
cg05347613	chr9	101748082	COL15A1	1	0
cg05365682	chr16	67223031	EXOC3L	1	0
cg05483125	chr16	75554060		0	1
cg05504729	chr16	89399490	ANKRD11	1	0
cg05518778	chr7	148730143		0	1
cg05645440	chr7	158792487		1	0
cg05772532	chr1	2425011	PLCH2	1	1
cg05784532	chr1	230284198	GALNT2	1	0
cg05820066	chr16	75145843	LDHD	1	0
cg05820959	chr7	151248135		1	0
cg05829548	chr13	96087962	CLDN10	1	0
cg05844390	chr8	22090700	PHYHIP	1	0
cg05862431	chr11	116644198	BUD13	1	0
cg05914582	chr12	6588003		1	0
cg05948101	chr16	1507265	CLCN7	1	0
cg05982313	chr3	178969395	KCNMB3	1	0
cg05985988	chr6	15304885	JARID2	0	1
cg05996238	chrX	55115370	PAGE2	0	1
cg06058209	chr5	89736766		0	1
cg06094707	chr17	78445867	NPTX1	0	1
cg06150454	chr3	185364870	IGF2BP2	1	0
cg06171971	chr3	45948591		1	1
cg06187528	chr1	200330607		1	0
cg06206628	chr10	49482826	FRMPD2	1	0
cg06240200	chr3	46974965	CCDC12	1	0
cg06266100	chr3	8564151	LMCD1	1	0
cg06314969	chr15	31357535	MIR211;TRPM1	1	0
cg06375969	chr15	101641336		1	0
cg06508552	chr5	135363004		1	1
cg06515617	chr8	788006		1	0
cg06520307	chr7	149417640	KRBA1	1	0
cg06556827	chr5	1212641	SLC6A19	1	1
cg06576318	chr8	134249800	NDRG1	1	1
cg06650260	chr1	27240478	NR0B2	1	0
cg06732395	chr5	180018722	SCGB3A1	1	0
cg06759210	chr7	112907863		0	1
cg06785429	chr3	182699414	DCUN1D1	0	1
cg06799163	chr5	137670363		1	0
cg06814792	chr1	120174570	ZNF697	1	0
cg06857887	chr16	29884727	SEZ6L2	1	1
cg06873514	chr4	129724002		1	0
cg06908241	chr4	184335095		1	0
cg06912304	chr11	4113452	STIM1	1	1
cg06993429	chr16	1843753	IGFALS	1	1
cg07060721	chr12	58158537	CYP27B1	1	0
cg07102705	chr5	148033896	HTR4	1	0
cg07119001	chr2	241512404	RNPEPL1	1	1
cg07212837	chr8	145068773		1	0
cg07218275	chr5	180230146	MGAT1	1	1
cg07290269	chr12	31479853	FAM60A	1	1
cg07299586	chr10	76792579	MYST4	1	0
cg07360028	chr12	13364332	EMP1	1	1
cg07450030	chr14	105442341	AHNAK2	1	1
cg07458482	chr16	84974431		1	0
cg07470341	chr2	38892365	GALM	1	1
cg07495470	chr22	43009195	POLDIP3	1	1
cg07512345	chr16	11362839	TNP2	1	0
cg07628580	chr22	38819702		1	0
cg07654843	chr22	26138429	MYO18B	0	1
cg07697276	chr4	53025	ZNF595;ZNF718	1	0
cg07811940	chr1	46828259	NSUN4	1	0
cg07871059	chr16	67516493	ATP6V0D1;AGRP	1	1
cg08030282	chr1	160967582	F11R	1	0
cg08042477	chr19	49825296	SLC6A16	1	0
cg08125503	chr17	16119344	NCOR1;PIGL	1	1
cg08144358	chr7	156889781		1	1
cg08161163	chr1	1372677	VWA1	1	0
cg08201421	chr20	44456151	TNNC2	1	0
cg08243094	chr1	26930419		1	0
cg08251202	chr7	156837855		1	1
cg08370080	chr19	21687792	ZNF429	1	0
cg08371947	chr4	8477793	C4orf23	1	1
cg08389588	chr13	98742165		1	0
cg08418332	chr9	34691001	CCL19	1	0
cg08424770	chr6	30309146	TRIM39	1	0
cg08618802	chr5	89854425	GPR98	1	1
cg08687643	chr3	58569597		1	0
cg08713858	chr16	67035388	CES8	0	1
cg08858220	chr6	36805317	CPNE5	1	0
cg08861449	chr1	33985111	CSMD2	1	0
cg08935238	chr5	140798161	PCDHGA4;PCDHGA9;PCDHGA1;PCDHGB1;PCDHGB7;PCDHGB6;PCDHGB3;PCDHGA6;PCDHGA8;PCDHGA10;PCDHGA5;PCDHGB4;PCDHGA3;PCDHGA2;PCDHGB2;PCDHGA7;PCDHGB5	0	1
cg08952475	chr6	32085171	ATF6B	1	0
cg09089913	chr3	119863394		1	1
cg09091424	chr11	67057304	ANKRD13D	1	0
cg09092525	chr20	58570133	CDH26	1	1
cg09176233	chr11	77909424	USP35	1	0
cg09222892	chr1	25734099	RHCE	1	0
cg09260653	chr16	1486064	CCDC154	0	1
cg09267427	chr12	124953924	NCOR2	1	1
cg09313445	chr14	71177141		1	1
cg09375299	chr2	129024418	HS6ST1	1	0
cg09382966	chr4	146127289		1	0
cg09386458	chr2	37571178	QPCT	1	0
cg09487139	chr10	116755155		1	1
cg09489128	chr19	55791986	HSPBP1	1	1
cg09495645	chr6	164376576		1	0
cg09732145	chr3	197066980		1	0
cg09819539	chr8	140717629		1	0
cg09915601	chr19	55596315	EPS8L1	1	1
cg09938049	chr12	54747206		1	0
cg10088622	chr1	110375881		1	0
cg10165783	chr15	62599244		1	1
cg10219789	chr1	2092526	PRKCZ	1	0
cg10267925	chr11	111170595	C11orf93;C11orf92	1	0
cg10351795	chr3	133744113	SLCO2A1	1	0
cg10364630	chr19	36132567	ETV2	1	0
cg10369125	chr4	53706166		1	1
cg10443315	chr8	7947282	MIR548I3	1	0
cg10575089	chr17	56606542	SEPT4	1	0
cg10595031	chr1	156477267		1	0
cg10663936	chr6	45610202		1	0
cg10690390	chr1	232940591	KIAA1383	1	0
cg10720997	chr1	997858		1	1
cg10817669	chr6	71791006		1	0
cg10883375	chr14	74210186	C14orf43	0	1
cg10905876	chr6	56716656	DST	0	1
cg10982275	chr15	41059627	GCHFR	1	0
cg11147154	chr7	128498988	FLNC	1	0
cg11182965	chr22	19864308	TXNRD2	1	0
cg11203215	chr12	53693335	C12orf10	1	0
cg11214259	chr11	67244585		1	0
cg11228624	chr6	31748762	VARS	1	0
cg11236795	chr3	182899954	MCF2L2	1	0
cg11265874	chr3	133643042		1	0
cg11287987	chr17	41837048	SOST	1	0
cg11303738	chr3	42977889		1	0
cg11336178	chr6	42931581	GNMT	1	0
cg11433081	chr6	31996931	C4A;C4B	1	0
cg11637980	chr11	101000717	PGR	1	1
cg11645417	chr6	163731815	PACRG;LOC285796	1	0
cg11646294	chr2	238473873	PRLH	1	0
cg11670605	chr5	41510851	PLCXD3	1	0
cg11886884	chr3	138062860		1	0
cg11894631	chr2	25389989	POMC	1	0
cg12031217	chr17	63133186	RGS9	1	0
cg12073594	chr20	61903495	ARFGAP1	0	1
cg12115928	chr15	45248806	C15orf43	1	0
cg12127863	chr13	100252695		1	0
cg12151542	chr10	31069906		1	0
cg12219715	chr7	196130	FAM20C	1	1
cg12229775	chr13	74315385	KLF12	1	0
cg12407979	chr11	104817914	CASP4	1	0
cg12411964	chr1	66818958	PDE4B	1	1
cg12413421	chr1	38077461	RSPO1	1	0
cg12442369	chr19	12167216	ZNF878	1	0
cg12460873	chr7	141501577		1	1
cg12477050	chr5	160092633	ATP10B	0	1
cg12578211	chr1	197875080	C1orf53	1	1
cg12604331	chr1	156906485	ARHGEF11;MIR765	0	1
cg12670123	chr10	44090827		0	1
cg12684175	chr3	9807678	OGG1;CAMK1	1	0
cg12703269	chr15	77286232	PSTPIP1	1	0
cg12716838	chr3	160823255	B3GALNT1	1	1
cg12743419	chr10	33464523		1	1
cg12772068	chrX	120008570	CT47B1	0	1
cg12816057	chr5	148034206	HTR4	0	1
cg12916055	chr7	96285540		1	0
cg12937434	chr17	56405948	BZRAP1	1	1
cg12967093	chr2	218621493	DIRC3	1	1
cg12992268	chr8	76181841		1	0
cg13018278	chr2	237028869	AGAP1	1	0
cg13048591	chr1	16346120	HSPB7	1	0
cg13066983	chr3	68057306	FAM19A1	1	1
cg13251666	chr7	38375485		1	0
cg13296607	chr15	35590907		0	1
cg13338306	chr11	1456891	BRSK2	1	1
cg13363708	chr11	1650115	HCCA2;KRTAP5-5	0	1
cg13393327	chr8	128306948		0	1
cg13396436	chr6	32041568	TNXB	1	1
cg13402847	chr8	22844827	RHOBTB2	1	1
cg13471365	chr9	100952835	CORO2A	1	0
cg13520394	chr12	57635339	NDUFA4L2	1	1
cg13541073	chr17	61505609		1	0
cg13578303	chr19	49838698	CD37	1	1
cg13599062	chr9	37985583	SHB	1	1
cg13609457	chr4	120235615		1	1
cg13657970	chr12	123333035	HIP1R	1	0
cg13684113	chr5	114944822	TMED7-TICAM2	1	0
cg13699139	chrX	151870085	MAGEA6	1	1
cg13730618	chr21	36089405	CLIC6	1	1
cg13746354	chr6	169592334		0	1
cg13787671	chr10	78336507		1	0
cg13841627	chr9	75242529	TMC1	1	0
cg13857947	chr2	240318818	HDAC4	0	1
cg13876315	chr9	35650526	SIT1	0	1
cg13908232	chr3	186371902		1	0
cg13912435	chr7	6750462		1	0
cg13942627	chr1	64283520	ROR1	1	0
cg13986127	chr17	7322183	SPEM1;NLGN2	0	1
cg14019193	chr11	66278004	BBS1	1	0
cg14033806	chr11	40315861	LRRC4C	1	0
cg14034870	chr6	30900197	SFTA2	1	0
cg14037769	chr1	9895799		1	0
cg14082097	chr8	28573503	EXTL3	1	0
cg14180696	chr3	194089473	LRRC15	1	0
cg14213992	chr19	40503358	ZNF546	1	1
cg14252130	chr13	59433518		1	0
cg14289738	chr9	127071570	NEK6	1	0
cg14291745	chr10	135436063		1	0
cg14311250	chr4	55510632		1	0
cg14390656	chr9	11618691		1	0
cg14431165	chr6	44160222		0	1
cg14467066	chr17	79419739	BAHCC1	1	0
cg14469436	chr3	127441359	MGLL	1	0
cg14510641	chr20	35879597	GHRH	1	0
cg14591511	chr9	114375915		1	0
cg14829883	chr1	44087746	PTPRF	1	0
cg14915290	chr13	42017708	OR7E37P	1	0
cg14924473	chr15	73667786		1	1
cg14953762	chr4	119274837	PRSS12	1	1
cg14968300	chr8	23585186		0	1
cg15022400	chr15	45028161	TRIM69	1	1
cg15057836	chr11	49802564	LOC440040	1	0
cg15082843	chr7	130371296	TSGA13	1	0
cg15109449	chr1	12363259	VPS13D	1	0
cg15173443	chr6	33138421	COL11A2	1	0
cg15224955	chr7	134250240	AKR1B15	1	0
cg15272684	chr1	36024473	KIAA0319L;NCDN	1	0
cg15302378	chr20	42143399	L3MBTL	1	0
cg15303062	chr2	236328380		1	1
cg15334391	chr11	126453743	KIRREL3	1	1
cg15442792	chr6	30951377	MUC21	0	1
cg15465121	chr12	132617896		0	1
cg15483141	chrX	106797696		1	1
cg15490643	chr2	44935276	C2orf34	1	0
cg15515320	chr2	207026516	EEF1B2;SNORD51;SNORA41	1	0
cg15540144	chr2	99553141	C2orf55	1	0
cg15602217	chr17	80319589	TEX19	1	0
cg15605307	chr11	64146487		1	1
cg15616940	chrX	101803399	NXF4	0	1
cg15662251	chr1	26197855	PAQR7	1	0
cg15668767	chr11	46407019	CHRM4	1	0
cg15697575	chr3	156784781		1	0
cg15705203	chr1	46089693	CCDC17	0	1
cg15717165	chr1	31656946	NKAIN1	1	0
cg15718594	chr1	212874742	BATF3	0	1
cg15722293	chr1	212803761		1	0
cg15734094	chr7	57017956		1	0
cg15773539	chr17	61520112	CYB561	1	0
cg15800530	chr7	76027101	ZP3;SRCRB4D	0	1
cg15811883	chr5	112769885	TSSK1B;MCC	1	0
cg15844711	chr11	59435407	PATL1	1	1
cg15973314	chr2	237086640		1	1
cg16013309	chr5	139073975		1	1
cg16021369	chr3	184411823		1	0
cg16043523	chr6	47155663		1	0
cg16046833	chr1	99136054	SNX7	1	0
cg16094352	chr14	24642317	REC8	1	0
cg16143997	chr3	136766602		1	1
cg16184008	chr6	37186605	TMEM217	1	0
cg16285424	chr14	67665364	FAM71D	1	0
cg16313944	chr11	67775857	ALDH3B1	1	0
cg16330146	chr14	102422355		1	0
cg16345915	chr17	80371099	C17orf101	1	0
cg16402814	chr11	915227	CHID1	0	1
cg16472369	chr17	4618322	ARRB2	0	1
cg16515600	chr1	114324073	RSBN1	1	0
cg16593628	chr4	26088226		1	1
cg16601094	chr17	80633692	RAB40B	1	0
cg16660394	chr16	19089709	COQ7	1	0
cg16669607	chr2	202965759		1	0
cg16770400	chr3	100276538	TMEM45A	1	0
cg16779811	chr8	615409	ERICH1	1	0
cg16799982	chrX	18907441	LOC100132163	0	1
cg16811443	chr17	20517129		1	0
cg16897462	chr17	77910840		1	1
cg16904321	chr11	126453734	KIRREL3	1	1
cg16912319	chr2	202955785		1	0
cg16962442	chr13	114828455	RASA3	1	0
cg17014095	chr1	114038217	MAGI3	1	0
cg17016369	chr2	198246278		1	0
cg17028259	chr17	1540171	SCARF1	1	0
cg17107617	chr19	42894693	CNFN	1	0
cg17130481	chr20	853509	ANGPT4	1	1
cg17188574	chr3	10805960	LOC285370	1	0
cg17211890	chr10	94906892		1	0
cg17231373	chr17	38459110	CDC6	1	0
cg17283294	chr1	155263058	PKLR	1	0
cg17307051	chr10	61569177	CCDC6	1	0
cg17340492	chr19	3932951	ITGB1BP3	1	0
cg17430268	chr17	73501021	CASKIN2	1	0
cg17515480	chr19	48049039	ZNF541	0	1
cg17633074	chr6	30878864	GTF2H4	1	0
cg17696268	chr20	14319035	FLRT3;MACROD2	0	1
cg17756521	chr19	8201419	FBN3	1	0
cg17811434	chr8	143645316		1	0
cg17832921	chr21	10988071	TPTE	1	0
cg17833197	chr22	46376515		1	0
cg17836145	chr6	133084642	VNN2	1	0
cg17841572	chr20	57426368	GNAS;GNASAS	0	1
cg17944263	chr22	23730507		1	0
cg17975379	chr6	4893429	CDYL	1	0
cg18027592	chr13	76235074	LMO7	1	0
cg18051762	chr19	40388677	FCGBP	1	0
cg18159768	chrX	119146504		1	0
cg18160614	chr1	25567240		1	0
cg18200326	chr16	67282115	FHOD1;SLC9A5	1	1
cg18204589	chr2	217939092		1	0
cg18234865	chr6	150269220	ULBP2	1	0
cg18347903	chr2	427580		1	1
cg18402166	chr17	62778279	LOC146880	1	0
cg18416950	chr17	46620413	HOXB2	1	0
cg18421949	chr6	136847359	MAP7	1	0
cg18424470	chr7	46172276		1	0
cg18430034	chr5	447746	EXOC3	1	0
cg18543306	chr2	69179204	GKN2	1	0
cg18589481	chr6	30647034	KIAA1949	1	0
cg18598057	chr22	25054907	POM121L10P	1	0
cg18608206	chr17	53401993	HLF	1	0
cg18611245	chr20	62338235	ZGPAT;ARFRP1	1	0
cg18685034	chr10	129245532	DOCK1	1	0
cg18778727	chr3	146249003	PLSCR1	1	0
cg18795277	chr5	131282379		1	0
cg18842187	chr6	33647826	ITPR3	1	0
cg18923479	chr2	48773405		1	0
cg19164296	chr6	35838516	SRPK1	1	1
cg19284023	chrX	50094756	CCNB3	1	0
cg19462087	chr17	9809381	RCVRN	1	1
cg19575804	chr20	22559456	C20orf56	1	0
cg19592732	chr3	120028889		1	0
cg19625507	chr6	129478967	LAMA2	1	0
cg19641315	chr11	72979794	P2RY6	1	0
cg19642402	chr15	77287762	PSTPIP1	1	1
cg19646227	chr1	238081674	LOC100130331	1	0
cg19646886	chr19	8495870	MARCH2	1	0
cg19653589	chr19	2614177	GNG7	1	0
cg19698099	chr2	189897254	COL5A2	1	0
cg19719915	chr7	115928094		1	0
cg19731541	chr2	206553344	NRP2	1	0
cg19778698	chr7	1570060	MAFK	1	0
cg19921917	chr4	169418224	PALLD	1	0
cg19930203	chr22	19956281	COMT	1	0
cg19953285	chrX	153748023		1	0
cg19979590	chr15	63011250	TLN2	1	0
cg20033070	chr14	24685656	MDP1	1	0
cg20153322	chr12	120703977	PXN	1	0
cg20176648	chr7	30951064	AQP1	1	0
cg20181254	chr12	53693359	C12orf10	1	0
cg20244489	chr1	8209787		1	1
cg20300541	chr17	15295802		1	0
cg20331612	chr10	3282311		0	1
cg20417529	chr6	31474262	MICB	1	1
cg20434300	chr21	40194735	ETS2	1	0
cg20437138	chr19	4217345	ANKRD24	1	1
cg20483361	chr2	202826147		1	0
cg20506659	chr6	33132943	COL11A2	1	1
cg20577333	chr8	141570845	EIF2C2	1	0
cg20594126	chr15	30365409		1	1
cg20603106	chr4	86699705	ARHGAP24	1	1
cg20662985	chr7	151829534		1	0
cg20682563	chr5	133460874	TCF7	1	0
cg20699548	chr8	71060638	NCOA2	1	1
cg20710697	chr5	149601938	CAMK2A	1	0
cg20989942	chr12	132655700		1	0
cg21041447	chr5	42924694		1	0
cg21062059	chr19	54677144	MBOAT7;TMC4	1	0
cg21151899	chr22	42337657	CENPM	1	0
cg21153342	chr3	186144610		0	1
cg21200337	chr19	7931874		1	1
cg21250100	chr22	41956987	CSDC2	1	1
cg21402640	chr3	126135211	CCDC37	0	1
cg21572480	chr1	53161198	C1orf163	1	0
cg21624228	chr11	65372226	MAP3K11	1	0
cg21686944	chr1	144887235	PDE4DIP	0	1
cg21735668	chr15	67072353	SMAD6	1	0
cg21752889	chr19	10950835		1	0
cg21763211	chr19	12932850		1	0
cg21785145	chr17	48635853		1	0
cg21815063	chr5	131800430		1	1
cg21968101	chr19	406560	C2CD4C	1	0
cg22022798	chr1	221065961		1	1
cg22060113	chr19	36422140		1	0
cg22157025	chr11	27497355		1	0
cg22198623	chr16	56701868	MT1G	1	0
cg22211008	chr12	106994732	RFX4	1	0
cg22236485	chr8	128742664		0	1
cg22320235	chr9	133411310		1	0
cg22329265	chr20	30433405	FOXS1	1	0
cg22368036	chr1	37918006		1	0
cg22499297	chr13	49789369		1	0
cg22509679	chr12	10379548		1	0
cg22825202	chr14	77767650	POMT2	1	0
cg22862441	chr7	6571116	GRID2IP	1	0
cg22870710	chr4	128699484		1	0
cg22933646	chr11	62342512	EEF1G	1	1
cg22942576	chr1	201476775	CSRP1	0	1
cg22950754	chr20	30540671	PDRG1	1	0
cg23004466	chr7	106815478	HBP1	0	1
cg23024254	chr1	33433579		1	0
cg23073319	chr20	3660190	ADAM33	1	0
cg23101675	chr17	80300063		1	0
cg23114435	chr1	167442612	CD247	1	0
cg23119827	chr5	1212490	SLC6A19	0	1
cg23224633	chr17	19355762		1	0
cg23317607	chrX	48842038	GRIPAP1	1	0
cg23398109	chr17	26658767	IFT20	1	1
cg23429306	chr2	29287725	C2orf71	1	0
cg23523368	chr1	115238494	AMPD1	1	1
cg23569968	chr11	62185488	SCGB1A1	1	0
cg23669440	chr3	137851776	A4GNT	1	0
cg23703079	chr12	113016393		1	1
cg23754382	chr22	29712472	RASL10A	1	0
cg23756143	chr11	66643501	PC	1	1
cg23883393	chr13	103046499	FGF14	1	1
cg23903035	chr7	134932449	STRA8	1	0
cg23908269	chr20	3868713	PANK2	1	1
cg23913876	chr17	48183258	PDK2	1	0
cg23956771	chr14	105184057	INF2	1	1
cg23997508	chr1	142618041		1	0
cg24039294	chr1	19211987	ALDH4A1	1	0
cg24091975	chr19	54182164	MIR515-1;MIR519E;MIR515-2	1	1
cg24112091	chr11	69683619		1	1
cg24119722	chr22	42347272	LOC339674	1	0
cg24195971	chr8	74319054		1	0
cg24233679	chr19	18761792	KLHL26	1	0
cg24238409	chr10	93998677	CPEB3	0	1
cg24356179	chr6	34123883		1	1
cg24358467	chr4	7812736	AFAP1	1	0
cg24456165	chr1	161509739		1	0
cg24456639	chr13	77563560		1	0
cg24507551	chr6	30877958	GTF2H4	1	0
cg24535439	chr1	1566351	MMP23B	1	1
cg24544047	chr7	101927904	SH2B2	1	1
cg24564603	chr7	158456404	NCAPG2	1	1
cg24611232	chr1	181478161	CACNA1E	1	0
cg24676120	chr12	102821557	IGF1	1	1
cg24684349	chr6	41990191	CCND3	0	1
cg24732702	chr12	3393810	TSPAN9	1	0
cg24814707	chr4	57035957	KIAA1211	1	0
cg24880869	chr3	125878378	ALDH1L1	1	0
cg24888049	chr15	91426667	FES;FURIN	0	1
cg24938051	chr3	125822491	ALDH1L1	1	0
cg24944500	chr6	68595814		1	0
cg25166437	chr17	1549284	SCARF1	1	1
cg25223191	chr1	33391832		1	0
cg25247976	chr10	129239566	DOCK1	1	0
cg25319791	chr1	165345657		1	0
cg25343227	chr22	42353589	LOC339674	0	1
cg25372085	chr10	80528720		1	1
cg25383503	chr19	18714552	CRLF1	1	1
cg25535257	chr17	4936114	GPR172B	1	0
cg25551168	chr20	3065343	AVP	1	1
cg25564433	chr5	140754451	PCDHGA4;PCDHGA1;PCDHGA6;PCDHGA5;PCDHGB1;PCDHGA3;PCDHGA2;PCDHGB2;PCDHGB3	1	1
cg25640892	chr6	84743294	MRAP2	1	1
cg25664715	chr6	31556482	LST1	1	0
cg25681177	chr19	36024313	GAPDHS	1	0
cg25959752	chr14	95950079		1	0
cg25997394	chr5	42970699		0	1
cg26003119	chr19	15551609	WIZ	1	0
cg26115228	chr2	85116113		1	1
cg26118643	chr1	8009079		1	0
cg26128192	chr6	27256032		1	1
cg26152485	chr19	19281474	LOC729991-MEF2B;MEF2B	1	1
cg26178732	chr5	153860476		1	1
cg26218823	chrX	146318566	MIR508	1	0
cg26247373	chr12	57655696	R3HDM2	1	0
cg26278699	chr2	238322972	COL6A3	1	0
cg26330321	chr19	39236571	CAPN12	1	0
cg26367031	chr3	178984747	KCNMB3	1	1
cg26390156	chr14	24101543		0	1
cg26453130	chr6	30010907	NCRNA00171	1	0
cg26561254	chr15	89164044	AEN	1	1
cg26564172	chr1	183728338	RGL1	1	0
cg26581729	chr9	139939792	NPDC1	1	0
cg26602314	chr17	3289453		1	0
cg26675200	chr15	86383399		0	1
cg26690915	chr6	30421218		1	0
cg26820327	chr2	232765754		1	1
cg26886424	chr1	56090378		0	1
cg26912131	chr7	129978694		0	1
cg26916871	chr16	88263686		1	0
cg26923754	chr1	16063122	SLC25A34	1	0
cg26987928	chr15	62767926		1	0
cg26988283	chr10	43187321		1	1
cg27007060	chr6	107057773	RTN4IP1	1	0
cg27076536	chr16	70728001	VAC14	0	1
cg27143695	chr17	81015507		1	0
cg27178569	chr15	49937400		1	0
cg27219955	chr15	89377583	ACAN	1	0
cg27300647	chr1	62660281	L1TD1	1	0
cg27333283	chr16	19514279	GDE1	1	0
cg27365991	chr5	123036376		1	0
cg27652869	chr5	172216846		1	1
cg00011856	chr2	217560946	IGFBP5	0	0
cg00071265	chr20	60717158	PSMA7	0	0
cg00104098	chr1	2302183	MORN1	0	0
cg00128571	chr6	4254857		0	0
cg00156948	chr12	118451829		0	0
cg00176043	chr1	67900465		0	0
cg00190319	chr3	47462780	SCAP	0	0
cg00226956	chr5	680438	TPPP	0	0
cg00228689	chr1	53742112	LRP8	0	0
cg00270460	chr2	97509353	ANKRD23	0	0
cg00305993	chr15	76116615		0	0
cg00341415	chr1	1630742	MMP23A;CDK11B	0	0
cg00343063	chr16	3188510	ZNF213	0	0
cg00343433	chr8	62600110	ASPH	0	0
cg00349700	chr1	154504865	TDRD10	0	0
cg00354179	chr1	180881480	KIAA1614	0	0
cg00483893	chr11	60501032		0	0
cg00540067	chr3	126074344	KLF15	0	0
cg00563932	chr9	139871049	PTGDS	0	0
cg00606914	chr1	90229063		0	0
cg00628277	chr17	80875739	TBCD	0	0
cg00642615	chr15	69590937	PAQR5	0	0
cg00656478	chr9	132480963	PRRX2	0	0
cg00816970	chr14	105181035	INF2	0	0
cg00836302	chr19	1505132	ADAMTSL5	0	0
cg00891025	chr8	21915184	EPB49	0	0
cg00920789	chr7	6974956		0	0
cg00978855	chr8	28928948	KIF13B	0	0
cg00988227	chr5	40693569	PTGER4	0	0
cg00999858	chr1	25993395	MAN1C1	0	0
cg01002313	chr1	180168109	FLJ23867	0	0
cg01081069	chr19	19643269	YJEFN3	0	0
cg01138921	chr3	140785473	SPSB4	0	0
cg01163071	chr16	46881511		0	0
cg01191985	chr22	20130190	ZDHHC8	0	0
cg01222380	chr5	116259413		0	0
cg01290345	chr17	72771944	TMEM104;NAT9	0	0
cg01398168	chr19	58486514	C19orf18	0	0
cg01433677	chr16	30365840	CD2BP2	0	0
cg01439199	chr19	12090842	ZNF763	0	0
cg01443467	chr2	232333030		0	0
cg01448891	chr9	139962392	C9orf140	0	0
cg01481879	chr7	2316636	SNX8	0	0
cg01498700	chr16	75241064	CTRB2	0	0
cg01517033	chr20	44421751	WFDC3;DNTTIP1	0	0
cg01544270	chr9	140300227	EXD3	0	0
cg01593808	chr8	128428375	POU5F1B	0	0
cg01623264	chr17	62211069		0	0
cg01627594	chr6	159241461	EZR	0	0
cg01694331	chr12	109273766	DAO	0	0
cg01711077	chr1	981222	AGRN	0	0
cg01830883	chr1	3557942	WDR8	0	0
cg01890083	chr4	183966200		0	0
cg01975734	chr6	30421327		0	0
cg01987196	chrX	52001608		0	0
cg02011520	chr3	12881672	RPL32	0	0
cg02023773	chr17	21435335	C17orf51	0	0
cg02303386	chr16	74735588	MLKL	0	0
cg02314782	chr17	40163229	DNAJC7	0	0
cg02340853	chr17	39502887	KRT33A	0	0
cg02355420	chr4	66536550	EPHA5	0	0
cg02400308	chr5	160048139	ATP10B	0	0
cg02432312	chr7	64497074		0	0
cg02625749	chr16	75505953		0	0
cg02648057	chr2	102867466		0	0
cg02663175	chr19	40711453	MAP3K10	0	0
cg02674839	chr3	49227433	LOC646498	0	0
cg02705681	chr7	102118300	POLR2J	0	0
cg02761308	chr17	56071963		0	0
cg02774856	chr19	19052293	HOMER3	0	0
cg02814118	chr16	81528945	CMIP	0	0
cg02839896	chr8	145684597	CYHR1	0	0
cg02928278	chr6	29574918	GABBR1	0	0
cg02961109	chr1	150552537	MCL1	0	0
cg03004126	chr16	11325588		0	0
cg03013636	chr16	1946785		0	0
cg03137209	chr1	204554359		0	0
cg03180322	chr15	81604544	IL16	0	0
cg03202884	chr19	19248891	TMEM161A	0	0
cg03213757	chr6	135202373		0	0
cg03274695	chr6	31466087	MICB	0	0
cg03298314	chr6	30311668	RPP21	0	0
cg03446427	chr4	1019985	FGFRL1	0	0
cg03452623	chr4	187889614		0	0
cg03474926	chr9	136023407	RALGDS	0	0
cg03514937	chr6	32099450	FKBPL	0	0
cg03578013	chr3	24145718	LOC152024	0	0
cg03615849	chr1	233390249	PCNXL2	0	0
cg03658066	chr10	134515548	INPP5A	0	0
cg03666309	chr19	39234827	CAPN12	0	0
cg03726525	chr16	70207297	CLEC18C	0	0
cg03762349	chr15	79060523	ADAMTS7	0	0
cg03802201	chr12	13069409		0	0
[truncated: 411 more rows]
