# Supplementary material for: Patient-specific identification of genome-wide DNA-methylation differences between intracranial and extracranial melanoma metastases
Source: Sci Rep. 2023 Jan 9;13:444. doi: 10.1038/s41598-022-24940-w (PMC9829750; doi:10.1038/s41598-022-24940-w)
Supplement: Supplementary file 15 — Supplementary Information 15. [file 41598_2022_24940_MOESM15_ESM.xlsx]

## Sheet: Info
Table S9: Methylation states of the CpGs associated with the genes published by Chatterjee et al. (2017) in our patient-specific metastases pairs.

## Sheet: TableS9
ID	Methylation Alteration in Chatterjee: metastatic vs. primary	Chromosome	Position	Gene	Number Patients Decreased	Number Patients Increased
cg14592807	hypomethylated	chrX	27481416	SMEK3P	5	1
cg16306978	hypomethylated	chr2	21266953	APOB	5	1
cg24309555	hypomethylated	chr2	21266956	APOB	5	1
cg03159449	hypomethylated	chrX	17672271	NHS	1	5
cg15243578	hypomethylated	chr12	123469284	PITPNM2	4	2
cg20143758	hypomethylated	chr6	167530343	CCR6	1	4
cg21061960	hypomethylated	chr15	93017169	C15orf32	2	4
cg08351598	hypomethylated	chrX	27481508	SMEK3P	4	1
cg08729658	hypomethylated	chrX	17674676	NHS	4	2
cg17280129	hypomethylated	chrX	17678361	NHS	4	2
cg08098205	hypermethylated	chr6	169399762		4	1
cg23444251	hypomethylated	chr10	123353298	FGFR2	3	0
cg07769622	hypomethylated	chrX	27481498	SMEK3P	3	0
cg03350299	hypomethylated	chr2	21266960	APOB	3	1
cg05548773	hypomethylated	chrX	17672052	NHS	2	3
cg20451131	hypomethylated	chrX	17673726	NHS	3	2
cg06890779	hypomethylated	chr16	10449523		3	2
cg06902609	hypomethylated	chr7	985719	ADAP1	3	0
cg16644967	hypomethylated	chr16	86962747		3	3
cg04093159	hypomethylated	chr5	166211825		3	3
cg22627158	hypermethylated	chr11	65414798	SIPA1	3	0
cg00856336	hypermethylated	chr6	169399760		3	1
cg06853836	hypermethylated	chr6	169399712		3	1
cg21996761	hypomethylated	chr11	64428434	NRXN2	2	1
cg07312357	hypomethylated	chr1	217263805	ESRRG	1	2
cg25614875	hypomethylated	chr1	217263847	ESRRG	1	2
cg17997363	hypomethylated	chr10	123353337	FGFR2	2	1
cg10002850	hypomethylated	chr7	55089770	EGFR	2	2
cg02527112	hypomethylated	chr2	176971353	HOXD11	2	0
cg14095733	hypomethylated	chrX	27481558	SMEK3P	2	1
cg20941855	hypomethylated	chr3	111718457	TAGLN3	2	0
cg07629996	hypomethylated	chrX	17673876	NHS	2	1
cg08372291	hypomethylated	chrX	17674041	NHS	2	1
cg20116159	hypomethylated	chrX	17674384	NHS	2	2
cg24536689	hypomethylated	chrX	17673760	NHS	2	1
cg07461111	hypomethylated	chr18	77312717		2	1
cg02235123	hypomethylated	chr10	11944159		2	0
cg08380593	hypermethylated	chr18	8707386	GACAT2	2	1
cg01542019	hypermethylated	chr19	14673053	TECR	2	0
cg14585415	hypomethylated	chr10	102778683	PDZD7	1	0
cg25289066	hypomethylated	chr10	102778670	PDZD7	1	0
cg26978843	hypomethylated	chrX	27481778	SMEK3P	1	0
cg25071744	hypomethylated	chr2	21266995	APOB	1	1
cg25373054	hypomethylated	chr6	3420373	SLC22A23	0	1
cg03806175	hypomethylated	chr7	98577593	TRRAP	1	0
cg15015122	hypomethylated	chr7	985784	ADAP1	1	1
cg10659748	hypomethylated	chr3	77289539	ROBO2	0	0
cg01777121	hypomethylated	chr3	55517224	WNT5A	0	0
cg00193902	hypomethylated	chr7	98579722	TRRAP	0	0
cg01031271	hypomethylated	chr7	98574177	TRRAP	0	0
cg01773807	hypomethylated	chr7	98579466	TRRAP	0	0
cg06571993	hypomethylated	chr7	98579529	TRRAP	0	0
cg12134559	hypomethylated	chr7	98573011	TRRAP	0	0
cg13204868	hypomethylated	chr7	98573416	TRRAP	0	0
cg14890922	hypomethylated	chr7	98574386	TRRAP	0	0
cg17832029	hypomethylated	chr7	98574111	TRRAP	0	0
cg22419455	hypomethylated	chr7	98579639	TRRAP	0	0
cg25934268	hypomethylated	chr7	98574179	TRRAP	0	0
cg26081762	hypomethylated	chr7	98575945	TRRAP	0	0
cg26426162	hypomethylated	chr7	98574665	TRRAP	0	0
cg26439352	hypomethylated	chr7	98573836	TRRAP	0	0
cg16469992	hypermethylated	chr19	10302409	DNMT1	0	0
cg03392598	hypermethylated	chr5	32291089	MTMR12	0	0
cg20018542	hypermethylated	chr5	32287026	MTMR12	0	0
