# Supplementary material for: Patient-specific identification of genome-wide DNA-methylation differences between intracranial and extracranial melanoma metastases
Source: Sci Rep. 2023 Jan 9;13:444. doi: 10.1038/s41598-022-24940-w (PMC9829750; doi:10.1038/s41598-022-24940-w)
Supplement: Supplementary file 16 — Supplementary Information 16. [file 41598_2022_24940_MOESM16_ESM.xlsx]

## Sheet: Info
Table S10: Normalized expression measurements of selected candidate genes in melanoma metastases.

## Sheet: TableS10
Ensembl Gene ID	Associated Gene Name	Description	Chr	Start	End	Strand	Length	P18_B	P18_Lun-1	P18_Lun-2	P16_B	P16_Lun	P03_B	P03_Lu	P39_B	P39_Lu	P04_B	P04_Ski-1	P04_Ski-2	P42_B	P42_Lym-1	P42_Lym-2	P06_B-1	P06_B-2	P06_Lym	P08_B	P08_Sof-1	P08_Sof-2	P08_Sof-3
ENSG00000058335	RASGRF1	Ras protein-specific guanine nucleotide-releasing factor 1 [Source:HGNC Symbol;Acc:9875]	chr15	79252289	79254578	-	8683	2.69122	2.29942	2.87038	1.20688	-1.44941	4.81911	2.57415	3.70081	2.94229	1.91555	0.059015	2.04455	3.92757	-0.988327	-3.39816	3.39437	1.44674	1.885	2.02014	5.04504	4.84216	4.41782
ENSG00000063046	EIF4B	eukaryotic translation initiation factor 4B [Source:HGNC Symbol;Acc:3285]	chr12	53399942	53400280	+	6146	8.60497	8.82517	9.18904	9.14986	9.32673	8.56791	9.03615	8.6089	8.25646	8.9282	9.38813	9.55206	8.63384	8.55981	8.6381	8.85601	8.74196	9.43312	9.66286	9.0697	9.46776	8.78111
ENSG00000085276	MECOM	MDS1 and EVI1 complex locus [Source:HGNC Symbol;Acc:3498]	chr3	168801287	168802831	-	9103	2.94831	1.55663	2.08832	0.692602	2.30341	2.25098	3.53059	1.70915	4.56752	1.54698	2.9115	1.97834	2.83717	3.74146	1.92601	0.933965	1.51536	3.0619	1.39188	3.3075	2.96093	3.50255
ENSG00000105639	JAK3	Janus kinase 3 [Source:HGNC Symbol;Acc:6193]	chr19	17935589	17936119	-	6813	4.62361	4.69004	5.21352	4.14103	5.03006	3.53623	5.42614	2.48435	4.43486	4.45535	6.48068	5.81737	5.23186	3.35138	3.9002	4.84484	5.32023	8.9718	2.60536	3.939	4.16492	4.45229
ENSG00000116147	TNR	tenascin R [Source:HGNC Symbol;Acc:11953]	chr1	175284330	175292612	-	12960	0.778068	0.631005	0.856698	1.04624	-0.621568	-1.83207	-1.99208	-2.50455	1.73533	-0.691792	1.34323	-0.416724	2.75631	-2.45551	-2.42056	0.862759	-1.91344	1.84267	-4.2508	-2.47244	-1.76808	-4.81947
ENSG00000118515	SGK1	serum/glucocorticoid regulated kinase 1 [Source:HGNC Symbol;Acc:10810]	chr6	134490384	134491573	-	9992	8.04806	8.67159	8.56214	9.41233	9.61536	7.35183	6.79424	7.84616	7.67964	9.2093	7.4945	7.11808	8.24121	8.10388	8.16018	7.57498	8.41233	5.34179	8.09627	8.25075	7.66481	7.77064
ENSG00000125378	BMP4	bone morphogenetic protein 4 [Source:HGNC Symbol;Acc:1071]	chr14	54416454	54417606	-	3082	1.67003	-0.156256	0.915592	2.79027	2.63486	-0.964097	0.604943	-0.12872	2.4821	-1.31112	-2.05721	-0.0857344	0.632704	1.07055	0.326877	1.63046	-0.446635	2.47698	-0.742407	-2.96985	0.188177	0.525619
ENSG00000130513	GDF15	growth differentiation factor 15 [Source:HGNC Symbol;Acc:30142]	chr19	18485541	18485810	+	2087	3.19439	4.28406	4.54396	1.86706	0.289871	2.21758	3.26496	6.31755	4.75849	5.01853	5.4184	5.56437	3.16786	1.07917	3.36371	4.33341	3.76445	-0.751292	5.20382	4.75635	4.47182	4.3524
ENSG00000139318	DUSP6	dual specificity phosphatase 6 [Source:HGNC Symbol;Acc:3072]	chr12	89741009	89743338	-	4632	5.88396	5.02244	5.46874	5.63029	5.78023	5.21209	5.31361	6.87104	6.30533	4.20806	3.71457	3.91737	6.85969	7.16735	6.81097	7.09713	6.9965	4.67895	5.33646	5.38219	5.20051	4.92121
ENSG00000140443	IGF1R	insulin-like growth factor 1 receptor [Source:HGNC Symbol;Acc:5465]	chr15	99192200	99192904	+	13509	9.34645	9.19055	8.77369	7.09351	7.06718	8.97437	9.53438	7.54794	7.65116	8.73308	8.393	8.69854	8.50252	8.40732	8.62361	9.55133	9.39001	7.34925	7.53067	8.32803	8.06891	7.07782
ENSG00000154229	PRKCA	protein kinase C. alpha [Source:HGNC Symbol;Acc:9393]	chr17	64298754	64299142	+	11152	4.55262	3.2035	3.72139	6.04725	5.00399	5.17315	5.20577	4.42204	4.72411	4.32519	4.17287	3.91238	4.68032	3.43899	2.47888	4.12924	5.05101	5.40704	3.89517	3.51847	3.88315	4.37471
ENSG00000157445	CACNA2D3	calcium channel. voltage-dependent. alpha 2/delta subunit 3 [Source:HGNC Symbol;Acc:15460]	chr3	54156574	54156612	+	4670	-1.87094	-1.634	-6.23788	0.0543694	-1.31487	0.0175166	1.62044	-2.24842	1.73373	-0.776115	-3.53171	-2.42878	2.42542	0.568866	-2.7685	-1.13697	0.218139	2.99676	-0.738709	-6.1023	-2.1284	-1.69056
ENSG00000168477	TNXB	tenascin XB [Source:HGNC Symbol;Acc:11976]	chr6	32008931	32009227	-	15166	3.27156	3.61116	4.49675	3.69726	4.966	3.69893	6.21252	2.39571	8.03517	3.29594	4.53385	3.84953	4.89322	4.47034	5.53989	3.96794	4.4594	4.40483	3.3266	4.71449	5.55077	6.91098
